# Supplementary material for: Low-Dose Ionizing Radiation-Crosslinking Immunoprecipitation (LDIR-CLIP) Identified Irradiation-Sensitive RNAs for RNA-Binding Protein HuR-Mediated Decay
Source: Biology (Basel). 2023 Dec 15;12(12):1533. doi: 10.3390/biology12121533 (PMC10740889; doi:10.3390/biology12121533)
Supplement: Supplementary file 1 [file biology-12-01533-s001.zip]

Archive with 5 entries (5 files):
- Supplementary_Figures_Final_121523.pdf
- Table S1.xlsx
- Table S2.xlsx
- Table S3.xlsx
- Table S4.xlsx
