# Supplementary material for: Low-Dose Ionizing Radiation-Crosslinking Immunoprecipitation (LDIR-CLIP) Identified Irradiation-Sensitive RNAs for RNA-Binding Protein HuR-Mediated Decay
Source: Biology (Basel). 2023 Dec 15;12(12):1533. doi: 10.3390/biology12121533 (PMC10740889; doi:10.3390/biology12121533)
Supplement: Supplementary file 1 [file biology-12-01533-s001.zip › Table S1.xlsx]

## Sheet: Sheet1
Supplementary Table S1. Primer sequences used in this study
Name	Forward primer (5′-3′)	Reverse primer (5′-3′)
Oligos for sgRNA targeting the HuR gene	TGTGCTCATAGTCCCTTGGA	CGGTTGGCTTACCAATGTCT
HuR KO indel frequency	CAAAGGCCAGGCAGATATAGTGCTTCCCGACCTCCCTGTCCCTCACTCGCAGACGGTTGGCTTACC	CTCAGCACAGACCTGTGCCCAGGGCAGGAATGGATGCGGTGGTGATCAGATCCCTTTA
18s (qPCR)	GCTTAATTTGACTCAACACGGGA	AGCTATCAATCTGTCAATCCTGTC
CAND2 (qPCR)	TGATGTCGGAGTTGCAGAAG	CACCTCACCGTTCTTGTCCT
GAPDH (qPCR)	ACCCAGAAGACTGTGGATGG	ACCTGACCTGCCGTCTAGAA
NR2F6 (qPCR)	GGCAAGCATTACGGTGTCTT	CCGGAAGCACTTCTTGAGAC
PAX6 (qPCR)	AGGAAGGAGGGGGAGAGAAT	TCAGCTGAAGTCGCATTTGA
ZFP91 (qPCR)	ACAGCGTAGTGGCACACAAG	AGGCACTCTCCAGAGGTTGA
