# Supplementary material for: Low-Dose Ionizing Radiation-Crosslinking Immunoprecipitation (LDIR-CLIP) Identified Irradiation-Sensitive RNAs for RNA-Binding Protein HuR-Mediated Decay
Source: Biology (Basel). 2023 Dec 15;12(12):1533. doi: 10.3390/biology12121533 (PMC10740889; doi:10.3390/biology12121533)
Supplement: Supplementary file 1 [file biology-12-01533-s001.zip › Table S2.xlsx]

## Sheet: Guideline
Supplementary Table S2. HuR-LDIR-CLIP sequencing data exposed to 0.02–5 Gy irradiation for 24 h
#Sheet 1, HuR-LDIR-CLIP seq data after 0.02 Gy irradiation
#Sheet 2, HuR-LDIR-CLIP seq data after 0.2 Gy irradiation
#Sheet 3, HuR-LDIR-CLIP seq data after 2 Gy irradiation
#Sheet 4, HuR-LDIR-CLIP seq data after 5 Gy irradiation

## Sheet: 0.02 Gy
Chromosome	Transcript_Start	Transcript_End	TranscriptStructureID	Gene_Name	Strand
chr10	120453236	120514758	ENST00000340214_5UTR	CACUL1	-
chr10	120440501	120514758	ENST00000369151_5UTR	CACUL1	-
chr10	120444068	120514761	ENST00000493518_5UTR	CACUL1	-
chr10	120453236	120514758	ENST00000340214_5UTR	CACUL1	-
chr10	120440501	120514758	ENST00000369151_5UTR	CACUL1	-
chr10	120444068	120514761	ENST00000493518_5UTR	CACUL1	-
chr11	31811461	31832785	ENST00000241001_5UTR	PAX6	-
chr11	31810730	31831853	ENST00000379107_5UTR	PAX6	-
chr11	31811484	31832215	ENST00000379109_5UTR	PAX6	-
chr11	31811470	31832593	ENST00000379111_5UTR	PAX6	-
chr11	31811465	31832879	ENST00000379115_5UTR	PAX6	-
chr11	31811470	31833225	ENST00000379123_5UTR	PAX6	-
chr11	31810460	31839509	ENST00000379129_5UTR	PAX6	-
chr11	31809435	31839509	ENST00000379132_5UTR	PAX6	-
chr11	31806340	31839509	ENST00000419022_5UTR	PAX6	-
chr11	31823310	31839493	ENST00000423822_5UTR	PAX6	-
chr11	31824277	31832685	ENST00000438681_5UTR	PAX6	-
chr11	31811378	31839485	ENST00000464174_5UTR	PAX6	-
chr11	31823293	31833725	ENST00000524853_5UTR	PAX6	-
chr11	31827954	31834474	ENST00000525535_5UTR	PAX6	-
chr11	31827892	31832666	ENST00000527769_5UTR	PAX6	-
chr11	31810574	31834371	ENST00000531633_5UTR	PAX6	-
chr11	31827892	31839496	ENST00000532175_5UTR	PAX6	-
chr11	31811484	31832856	ENST00000533333_5UTR	PAX6	-
chr11	31811461	31832785	ENST00000241001_5UTR	PAX6	-
chr11	31810730	31831853	ENST00000379107_5UTR	PAX6	-
chr11	31811484	31832215	ENST00000379109_5UTR	PAX6	-
chr11	31811470	31832593	ENST00000379111_5UTR	PAX6	-
chr11	31811465	31832879	ENST00000379115_5UTR	PAX6	-
chr11	31811470	31833225	ENST00000379123_5UTR	PAX6	-
chr11	31810460	31839509	ENST00000379129_5UTR	PAX6	-
chr11	31809435	31839509	ENST00000379132_5UTR	PAX6	-
chr11	31806340	31839509	ENST00000419022_5UTR	PAX6	-
chr11	31823310	31839493	ENST00000423822_5UTR	PAX6	-
chr11	31824277	31832685	ENST00000438681_5UTR	PAX6	-
chr11	31811378	31839485	ENST00000464174_5UTR	PAX6	-
chr11	31823293	31833725	ENST00000524853_5UTR	PAX6	-
chr11	31827954	31834474	ENST00000525535_5UTR	PAX6	-
chr11	31827892	31832666	ENST00000527769_5UTR	PAX6	-
chr11	31810574	31834371	ENST00000531633_5UTR	PAX6	-
chr11	31827892	31839496	ENST00000532175_5UTR	PAX6	-
chr11	31811484	31832856	ENST00000533333_5UTR	PAX6	-
chr11	58346584	58388515	ENST00000316059_5UTR	ZFP91	+
chr11	58346645	58392039	ENST00000389919_5UTR	ZFP91-CNTF	+
chr11	58346584	58388515	ENST00000316059_5UTR	ZFP91	+
chr11	58346645	58392039	ENST00000389919_5UTR	ZFP91-CNTF	+
chr15	85523671	85682376	ENST00000310298_5UTR	PDE8A	+
chr16	103010	107669	ENST00000293861_5UTR	SNRNP25	+
chr16	103829	107668	ENST00000383018_5UTR	SNRNP25	+
chr16	103887	107372	ENST00000397876_5UTR	SNRNP25	+
chr16	103899	106613	ENST00000417493_5UTR	SNRNP25	+
chr16	103899	105871	ENST00000493672_5UTR	SNRNP25	+
chr16	765115	769655	ENST00000568223_5UTR	METRN	+
chr16	765237	767247	ENST00000570132_5UTR	METRN	+
chr16	58059470	58080805	ENST00000219271_5UTR	MMP15	+
chr16	89710846	89724129	ENST00000253475_5UTR	CHMP1A	-
chr16	89710839	89724253	ENST00000397901_5UTR	CHMP1A	-
chr16	89710871	89724117	ENST00000535997_5UTR	CHMP1A	-
chr16	89713452	89724129	ENST00000547614_5UTR	CHMP1A	-
chr16	89712363	89724129	ENST00000549328_5UTR	CHMP1A	-
chr16	89712297	89724058	ENST00000550102_5UTR	CHMP1A	-
chr16	89715587	89724105	ENST00000550872_5UTR	CHMP1A	-
chr16	89713320	89724013	ENST00000551981_5UTR	CHMP1A	-
chr17	75315597	75496674	ENST00000329047_5UTR	SEPT9	+
chr17	75369272	75496676	ENST00000423034_5UTR	SEPT9	+
chr17	75277492	75496674	ENST00000427177_5UTR	SEPT9	+
chr17	75372165	75496676	ENST00000427674_5UTR	SEPT9	+
chr17	75283973	75496678	ENST00000431235_5UTR	SEPT9	+
chr17	75283973	75496674	ENST00000449803_5UTR	SEPT9	+
chr17	75396666	75398471	ENST00000586812_5UTR	SEPT9	+
chr17	75284031	75398282	ENST00000587237_5UTR	SEPT9	+
chr17	75370015	75398475	ENST00000587514_5UTR	SEPT9	+
chr17	75315674	75484843	ENST00000588575_5UTR	SEPT9	+
chr17	75318692	75496675	ENST00000588690_5UTR	SEPT9	+
chr17	75276651	75398484	ENST00000589070_5UTR	SEPT9	+
chr17	75376205	75398565	ENST00000589140_5UTR	SEPT9	+
chr17	75369419	75483619	ENST00000590059_5UTR	SEPT9	+
chr17	75315597	75496678	ENST00000590294_5UTR	SEPT9	+
chr17	75282389	75398531	ENST00000590576_5UTR	SEPT9	+
chr17	75370259	75398531	ENST00000590586_5UTR	SEPT9	+
chr17	75315684	75398785	ENST00000590595_5UTR	SEPT9	+
chr17	75396640	75398661	ENST00000590825_5UTR	SEPT9	+
chr17	75277533	75495111	ENST00000591198_5UTR	SEPT9	+
chr17	75277519	75398411	ENST00000591833_5UTR	SEPT9	+
chr17	75316395	75398497	ENST00000591934_5UTR	SEPT9	+
chr17	75319788	75398537	ENST00000592098_5UTR	SEPT9	+
chr17	75372003	75398171	ENST00000592407_5UTR	SEPT9	+
chr17	75398183	75480210	ENST00000592420_5UTR	SEPT9	+
chr17	75315597	75496674	ENST00000329047_5UTR	SEPT9	+
chr17	75369272	75496676	ENST00000423034_5UTR	SEPT9	+
chr17	75277492	75496674	ENST00000427177_5UTR	SEPT9	+
chr17	75372165	75496676	ENST00000427674_5UTR	SEPT9	+
chr17	75283973	75496678	ENST00000431235_5UTR	SEPT9	+
chr17	75283973	75496674	ENST00000449803_5UTR	SEPT9	+
chr17	75396666	75398471	ENST00000586812_5UTR	SEPT9	+
chr17	75284031	75398282	ENST00000587237_5UTR	SEPT9	+
chr17	75370015	75398475	ENST00000587514_5UTR	SEPT9	+
chr17	75315674	75484843	ENST00000588575_5UTR	SEPT9	+
chr17	75318692	75496675	ENST00000588690_5UTR	SEPT9	+
chr17	75276651	75398484	ENST00000589070_5UTR	SEPT9	+
chr17	75376205	75398565	ENST00000589140_5UTR	SEPT9	+
chr17	75369419	75483619	ENST00000590059_5UTR	SEPT9	+
chr17	75315597	75496678	ENST00000590294_5UTR	SEPT9	+
chr17	75282389	75398531	ENST00000590576_5UTR	SEPT9	+
chr17	75370259	75398531	ENST00000590586_5UTR	SEPT9	+
chr17	75315684	75398785	ENST00000590595_5UTR	SEPT9	+
chr17	75396640	75398661	ENST00000590825_5UTR	SEPT9	+
chr17	75277533	75495111	ENST00000591198_5UTR	SEPT9	+
chr17	75277519	75398411	ENST00000591833_5UTR	SEPT9	+
chr17	75316395	75398497	ENST00000591934_5UTR	SEPT9	+
chr17	75319788	75398537	ENST00000592098_5UTR	SEPT9	+
chr17	75398183	75480210	ENST00000592420_5UTR	SEPT9	+
chr17	80347099	80376513	ENST00000313056_5UTR	OGFOD3	-
chr17	80349886	80376452	ENST00000329197_5UTR	OGFOD3	-
chr17	80356072	80376464	ENST00000577495_5UTR	OGFOD3	-
chr17	80364298	80376477	ENST00000577606_5UTR	OGFOD3	-
chr17	80350317	80376513	ENST00000580445_5UTR	OGFOD3	-
chr17	80347099	80376513	ENST00000313056_5UTR	OGFOD3	-
chr17	80349886	80376452	ENST00000329197_5UTR	OGFOD3	-
chr17	80356072	80376464	ENST00000577495_5UTR	OGFOD3	-
chr17	80364298	80376477	ENST00000577606_5UTR	OGFOD3	-
chr17	80350317	80376513	ENST00000580445_5UTR	OGFOD3	-
chr17	80347099	80376513	ENST00000313056_5UTR	OGFOD3	-
chr17	80349886	80376452	ENST00000329197_5UTR	OGFOD3	-
chr17	80356072	80376464	ENST00000577495_5UTR	OGFOD3	-
chr17	80364298	80376477	ENST00000577606_5UTR	OGFOD3	-
chr17	80350317	80376513	ENST00000580445_5UTR	OGFOD3	-
chr19	17342692	17356749	ENST00000291442_5UTR	NR2F6	-
chr19	17346749	17366257	ENST00000594059_5UTR	AC010646.3	-
chr20	50213053	50384867	ENST00000311637_5UTR	ATP9A	-
chr20	50213053	50385173	ENST00000338821_5UTR	ATP9A	-
chr20	50217402	50384908	ENST00000402822_5UTR	ATP9A	-
chr20	50213053	50385173	ENST00000338821_5UTR	ATP9A	-
chr3	12837971	12876301	ENST00000295989_5UTR	CAND2	+
chr3	12838171	12854591	ENST00000446928_5UTR	CAND2	+
chr3	12838179	12876302	ENST00000456430_5UTR	CAND2	+
chr3	12837971	12876301	ENST00000295989_5UTR	CAND2	+
chr3	12838171	12854591	ENST00000446928_5UTR	CAND2	+
chr3	12838179	12876302	ENST00000456430_5UTR	CAND2	+
chr3	12837971	12876301	ENST00000295989_5UTR	CAND2	+
chr3	12838171	12854591	ENST00000446928_5UTR	CAND2	+
chr3	12838179	12876302	ENST00000456430_5UTR	CAND2	+
chr3	44666587	44689270	ENST00000334075_5UTR	ZNF197	+
chr3	44666532	44685712	ENST00000344387_5UTR	ZNF197	+
chr3	44666511	44688996	ENST00000383744_5UTR	ZNF197	+
chr3	44666541	44689963	ENST00000383745_5UTR	ZNF197	+
chr3	44626380	44670882	ENST00000412641_5UTR	ZNF197	+
chr3	44666587	44689270	ENST00000334075_5UTR	ZNF197	+
chr3	44666532	44685712	ENST00000344387_5UTR	ZNF197	+
chr3	44666511	44688996	ENST00000383744_5UTR	ZNF197	+
chr3	44666541	44689963	ENST00000383745_5UTR	ZNF197	+
chr3	44626380	44670882	ENST00000412641_5UTR	ZNF197	+
chr3	44666587	44689270	ENST00000334075_5UTR	ZNF197	+
chr3	44666532	44685712	ENST00000344387_5UTR	ZNF197	+
chr3	44666511	44688996	ENST00000383744_5UTR	ZNF197	+
chr3	44666541	44689963	ENST00000383745_5UTR	ZNF197	+
chr3	44626380	44670882	ENST00000412641_5UTR	ZNF197	+
chr3	44666587	44689270	ENST00000334075_5UTR	ZNF197	+
chr3	44666532	44685712	ENST00000344387_5UTR	ZNF197	+
chr3	44666511	44688996	ENST00000383744_5UTR	ZNF197	+
chr3	44666541	44689963	ENST00000383745_5UTR	ZNF197	+
chr3	44626380	44670882	ENST00000412641_5UTR	ZNF197	+
chr4	56262124	56292339	ENST00000381334_5UTR	TMEM165	+
chr4	56262124	56291824	ENST00000506198_5UTR	TMEM165	+
chr4	56262130	56291971	ENST00000508404_5UTR	TMEM165	+
chr4	56262130	56291971	ENST00000542052_5UTR	TMEM165	+
chr4	56262124	56292339	ENST00000381334_5UTR	TMEM165	+
chr4	56262124	56291824	ENST00000506198_5UTR	TMEM165	+
chr4	56262130	56291971	ENST00000508404_5UTR	TMEM165	+
chr4	56262130	56291971	ENST00000542052_5UTR	TMEM165	+
chr4	56262124	56292339	ENST00000381334_5UTR	TMEM165	+
chr4	56262124	56291824	ENST00000506198_5UTR	TMEM165	+
chr4	56262130	56291971	ENST00000508404_5UTR	TMEM165	+
chr4	56262418	56263572	ENST00000514070_5UTR	TMEM165	+
chr4	56262130	56291971	ENST00000542052_5UTR	TMEM165	+
chr5	133942119	133984961	ENST00000507419_5UTR	SAR1B	-
chr5	171636644	171711075	ENST00000393792_5UTR	UBTD2	-
chr6	62390139	62996132	ENST00000281156_5UTR	KHDRBS2	-
chrX	135614311	135638966	ENST00000370634_5UTR	VGLL1	+
chr1	37940153	37949980	ENST00000373087_CDS	ZC3H12A	+
chr1	37947291	37948203	ENST00000471012_CDS	ZC3H12A	+
chr1	37945600	37947363	ENST00000472312_CDS	ZC3H12A	+
chr1	37940153	37949980	ENST00000373087_CDS	ZC3H12A	+
chr1	37947291	37948203	ENST00000471012_CDS	ZC3H12A	+
chr1	37945600	37947363	ENST00000472312_CDS	ZC3H12A	+
chr1	201617450	201796102	ENST00000295624_CDS	NAV1	+
chr1	201617377	201796097	ENST00000367296_CDS	NAV1	+
chr1	201617450	201796102	ENST00000367297_CDS	NAV1	+
chr1	201617450	201796102	ENST00000367300_CDS	NAV1	+
chr1	201592601	201792472	ENST00000367302_CDS	NAV1	+
chr1	201617450	201796102	ENST00000295624_CDS	NAV1	+
chr1	201617377	201796097	ENST00000367296_CDS	NAV1	+
chr1	201617450	201796102	ENST00000367297_CDS	NAV1	+
chr1	201617450	201796102	ENST00000367300_CDS	NAV1	+
chr1	201592601	201792472	ENST00000367302_CDS	NAV1	+
chr10	27687116	27703297	ENST00000438700_CDS	PTCHD3	-
chr11	6340176	6341877	ENST00000303927_CDS	PRKCDBP	-
chr11	6340360	6341385	ENST00000524852_CDS	PRKCDBP	-
chr11	6340374	6341762	ENST00000530979_CDS	PRKCDBP	-
chr11	58346584	58388515	ENST00000316059_CDS	ZFP91	+
chr11	58346645	58392039	ENST00000389919_CDS	ZFP91-CNTF	+
chr13	111365625	111373421	ENST00000333219_CDS	ING1	+
chr13	111365083	111372522	ENST00000338450_CDS	ING1	+
chr13	111367329	111373418	ENST00000375774_CDS	ING1	+
chr13	111365807	111372522	ENST00000375775_CDS	ING1	+
chr13	111367784	111371823	ENST00000464141_CDS	ING1	+
chr13	111365625	111373421	ENST00000333219_CDS	ING1	+
chr13	111365083	111372522	ENST00000338450_CDS	ING1	+
chr13	111367329	111373418	ENST00000375774_CDS	ING1	+
chr13	111365807	111372522	ENST00000375775_CDS	ING1	+
chr13	111367784	111371823	ENST00000464141_CDS	ING1	+
chr14	69951471	69995215	ENST00000322564_CDS	PLEKHD1	+
chr14	69951409	69970407	ENST00000556123_CDS	PLEKHD1	+
chr16	699417	717830	ENST00000293879_CDS	WDR90	+
chr16	705058	713433	ENST00000546516_CDS	WDR90	+
chr16	711732	712736	ENST00000546923_CDS	WDR90	+
chr16	706275	717829	ENST00000547407_CDS	WDR90	+
chr16	712275	713437	ENST00000548603_CDS	WDR90	+
chr16	711065	717829	ENST00000549024_CDS	WDR90	+
chr16	699325	717833	ENST00000549091_CDS	WDR90	+
chr16	707858	713438	ENST00000552683_CDS	WDR90	+
chr16	706421	717830	ENST00000552728_CDS	WDR90	+
chr16	699417	717830	ENST00000293879_CDS	WDR90	+
chr16	705058	713433	ENST00000546516_CDS	WDR90	+
chr16	711732	712736	ENST00000546923_CDS	WDR90	+
chr16	706275	717829	ENST00000547407_CDS	WDR90	+
chr16	712275	713437	ENST00000548603_CDS	WDR90	+
chr16	711065	717829	ENST00000549024_CDS	WDR90	+
chr16	699325	717833	ENST00000549091_CDS	WDR90	+
chr16	707858	713438	ENST00000552683_CDS	WDR90	+
chr16	706421	717830	ENST00000552728_CDS	WDR90	+
chr17	75315597	75496674	ENST00000329047_CDS	SEPT9	+
chr17	75369272	75496676	ENST00000423034_CDS	SEPT9	+
chr17	75277492	75496674	ENST00000427177_CDS	SEPT9	+
chr17	75372165	75496676	ENST00000427674_CDS	SEPT9	+
chr17	75283973	75496678	ENST00000431235_CDS	SEPT9	+
chr17	75283973	75496674	ENST00000449803_CDS	SEPT9	+
chr17	75396666	75398471	ENST00000586812_CDS	SEPT9	+
chr17	75284031	75398282	ENST00000587237_CDS	SEPT9	+
chr17	75370015	75398475	ENST00000587514_CDS	SEPT9	+
chr17	75315674	75484843	ENST00000588575_CDS	SEPT9	+
chr17	75318692	75496675	ENST00000588690_CDS	SEPT9	+
chr17	75276651	75398484	ENST00000589070_CDS	SEPT9	+
chr17	75376205	75398565	ENST00000589140_CDS	SEPT9	+
chr17	75369419	75483619	ENST00000590059_CDS	SEPT9	+
chr17	75315597	75496678	ENST00000590294_CDS	SEPT9	+
chr17	75282389	75398531	ENST00000590576_CDS	SEPT9	+
chr17	75370259	75398531	ENST00000590586_CDS	SEPT9	+
chr17	75315684	75398785	ENST00000590595_CDS	SEPT9	+
chr17	75396640	75398661	ENST00000590825_CDS	SEPT9	+
chr17	75277533	75495111	ENST00000591198_CDS	SEPT9	+
chr17	75277519	75398411	ENST00000591833_CDS	SEPT9	+
chr17	75316395	75398497	ENST00000591934_CDS	SEPT9	+
chr17	75319788	75398537	ENST00000592098_CDS	SEPT9	+
chr17	75372003	75398171	ENST00000592407_CDS	SEPT9	+
chr17	75398183	75480210	ENST00000592420_CDS	SEPT9	+
chr17	75315597	75496674	ENST00000329047_CDS	SEPT9	+
chr17	75369272	75496676	ENST00000423034_CDS	SEPT9	+
chr17	75277492	75496674	ENST00000427177_CDS	SEPT9	+
chr17	75372165	75496676	ENST00000427674_CDS	SEPT9	+
chr17	75283973	75496678	ENST00000431235_CDS	SEPT9	+
chr17	75283973	75496674	ENST00000449803_CDS	SEPT9	+
chr17	75396666	75398471	ENST00000586812_CDS	SEPT9	+
chr17	75284031	75398282	ENST00000587237_CDS	SEPT9	+
chr17	75370015	75398475	ENST00000587514_CDS	SEPT9	+
chr17	75315674	75484843	ENST00000588575_CDS	SEPT9	+
chr17	75318692	75496675	ENST00000588690_CDS	SEPT9	+
chr17	75276651	75398484	ENST00000589070_CDS	SEPT9	+
chr17	75376205	75398565	ENST00000589140_CDS	SEPT9	+
chr17	75369419	75483619	ENST00000590059_CDS	SEPT9	+
chr17	75315597	75496678	ENST00000590294_CDS	SEPT9	+
chr17	75282389	75398531	ENST00000590576_CDS	SEPT9	+
chr17	75370259	75398531	ENST00000590586_CDS	SEPT9	+
chr17	75315684	75398785	ENST00000590595_CDS	SEPT9	+
chr17	75396640	75398661	ENST00000590825_CDS	SEPT9	+
chr17	75277533	75495111	ENST00000591198_CDS	SEPT9	+
chr17	75277519	75398411	ENST00000591833_CDS	SEPT9	+
chr17	75316395	75398497	ENST00000591934_CDS	SEPT9	+
chr17	75319788	75398537	ENST00000592098_CDS	SEPT9	+
chr17	75372003	75398171	ENST00000592407_CDS	SEPT9	+
chr17	75398183	75480210	ENST00000592420_CDS	SEPT9	+
chr17	75315597	75496674	ENST00000329047_CDS	SEPT9	+
chr17	75369272	75496676	ENST00000423034_CDS	SEPT9	+
chr17	75277492	75496674	ENST00000427177_CDS	SEPT9	+
chr17	75372165	75496676	ENST00000427674_CDS	SEPT9	+
chr17	75283973	75496678	ENST00000431235_CDS	SEPT9	+
chr17	75283973	75496674	ENST00000449803_CDS	SEPT9	+
chr17	75396666	75398471	ENST00000586812_CDS	SEPT9	+
chr17	75284031	75398282	ENST00000587237_CDS	SEPT9	+
chr17	75370015	75398475	ENST00000587514_CDS	SEPT9	+
chr17	75315674	75484843	ENST00000588575_CDS	SEPT9	+
chr17	75318692	75496675	ENST00000588690_CDS	SEPT9	+
chr17	75276651	75398484	ENST00000589070_CDS	SEPT9	+
chr17	75376205	75398565	ENST00000589140_CDS	SEPT9	+
chr17	75369419	75483619	ENST00000590059_CDS	SEPT9	+
chr17	75315597	75496678	ENST00000590294_CDS	SEPT9	+
chr17	75282389	75398531	ENST00000590576_CDS	SEPT9	+
chr17	75370259	75398531	ENST00000590586_CDS	SEPT9	+
chr17	75315684	75398785	ENST00000590595_CDS	SEPT9	+
chr17	75396640	75398661	ENST00000590825_CDS	SEPT9	+
chr17	75277533	75495111	ENST00000591198_CDS	SEPT9	+
chr17	75277519	75398411	ENST00000591833_CDS	SEPT9	+
chr17	75316395	75398497	ENST00000591934_CDS	SEPT9	+
chr17	75319788	75398537	ENST00000592098_CDS	SEPT9	+
chr17	75372003	75398171	ENST00000592407_CDS	SEPT9	+
chr17	75398183	75480210	ENST00000592420_CDS	SEPT9	+
chr17	75315597	75496674	ENST00000329047_CDS	SEPT9	+
chr17	75369272	75496676	ENST00000423034_CDS	SEPT9	+
chr17	75277492	75496674	ENST00000427177_CDS	SEPT9	+
chr17	75372165	75496676	ENST00000427674_CDS	SEPT9	+
chr17	75283973	75496678	ENST00000431235_CDS	SEPT9	+
chr17	75283973	75496674	ENST00000449803_CDS	SEPT9	+
chr17	75396666	75398471	ENST00000586812_CDS	SEPT9	+
chr17	75284031	75398282	ENST00000587237_CDS	SEPT9	+
chr17	75370015	75398475	ENST00000587514_CDS	SEPT9	+
chr17	75315674	75484843	ENST00000588575_CDS	SEPT9	+
chr17	75318692	75496675	ENST00000588690_CDS	SEPT9	+
chr17	75276651	75398484	ENST00000589070_CDS	SEPT9	+
chr17	75376205	75398565	ENST00000589140_CDS	SEPT9	+
chr17	75369419	75483619	ENST00000590059_CDS	SEPT9	+
chr17	75315597	75496678	ENST00000590294_CDS	SEPT9	+
chr17	75282389	75398531	ENST00000590576_CDS	SEPT9	+
chr17	75370259	75398531	ENST00000590586_CDS	SEPT9	+
chr17	75315684	75398785	ENST00000590595_CDS	SEPT9	+
chr17	75396640	75398661	ENST00000590825_CDS	SEPT9	+
chr17	75277533	75495111	ENST00000591198_CDS	SEPT9	+
chr17	75277519	75398411	ENST00000591833_CDS	SEPT9	+
chr17	75316395	75398497	ENST00000591934_CDS	SEPT9	+
chr17	75319788	75398537	ENST00000592098_CDS	SEPT9	+
chr17	75372003	75398171	ENST00000592407_CDS	SEPT9	+
chr17	75398183	75480210	ENST00000592420_CDS	SEPT9	+
chr17	80347099	80376513	ENST00000313056_CDS	OGFOD3	-
chr17	80349886	80376452	ENST00000329197_CDS	OGFOD3	-
chr17	80356072	80376464	ENST00000577495_CDS	OGFOD3	-
chr17	80364298	80376477	ENST00000577606_CDS	OGFOD3	-
chr17	80350317	80376513	ENST00000580445_CDS	OGFOD3	-
chr19	8455083	8469318	ENST00000328024_CDS	RAB11B	+
chr19	14043168	14048878	ENST00000254320_CDS	PODNL1	-
chr19	14043166	14049289	ENST00000339560_CDS	PODNL1	-
chr19	14043481	14064204	ENST00000538371_CDS	PODNL1	-
chr19	14042285	14064193	ENST00000538517_CDS	PODNL1	-
chr19	14044770	14064114	ENST00000585607_CDS	PODNL1	-
chr19	14044052	14048909	ENST00000586075_CDS	PODNL1	-
chr19	14044692	14048698	ENST00000587288_CDS	PODNL1	-
chr19	14044022	14046842	ENST00000588764_CDS	PODNL1	-
chr19	57174020	57183128	ENST00000537055_CDS	ZNF835	-
chr19	57176290	57183151	ENST00000601659_CDS	ZNF835	-
chr2	198557830	198639547	ENST00000409845_CDS	AC011997.1	+
chr20	33292143	33301243	ENST00000374809_CDS	TP53INP2	+
chr20	33292094	33301243	ENST00000374810_CDS	TP53INP2	+
chr20	50213053	50384867	ENST00000311637_CDS	ATP9A	-
chr20	50213053	50385173	ENST00000338821_CDS	ATP9A	-
chr20	50217402	50384908	ENST00000402822_CDS	ATP9A	-
chr20	50213053	50384867	ENST00000311637_CDS	ATP9A	-
chr20	50213053	50385173	ENST00000338821_CDS	ATP9A	-
chr20	50217402	50384908	ENST00000402822_CDS	ATP9A	-
chr3	38048989	38071253	ENST00000334661_CDS	PLCD1	-
chr3	38048987	38071050	ENST00000461445_CDS	PLCD1	-
chr3	38048989	38066278	ENST00000463876_CDS	PLCD1	-
chr3	38049954	38051913	ENST00000484829_CDS	PLCD1	-
chr3	52350335	52434507	ENST00000420323_CDS	DNAH1	+
chr3	52350335	52434507	ENST00000486752_CDS	DNAH1	+
chr3	52418890	52434503	ENST00000488988_CDS	DNAH1	+
chr5	6714718	6757161	ENST00000230859_CDS	PAPD7	+
chr5	6746101	6755599	ENST00000514697_CDS	PAPD7	+
chr5	45259349	45696253	ENST00000303230_CDS	HCN1	-
chr7	5352742	5360238	ENST00000328270_CDS	TNRC18	-
chr7	5346421	5463177	ENST00000399537_CDS	TNRC18	-
chr7	5346431	5463177	ENST00000430969_CDS	TNRC18	-
chr7	5352742	5360238	ENST00000328270_CDS	TNRC18	-
chr7	5346421	5463177	ENST00000399537_CDS	TNRC18	-
chr7	5346431	5463177	ENST00000430969_CDS	TNRC18	-
chr7	5352742	5360238	ENST00000328270_CDS	TNRC18	-
chr7	5346421	5463177	ENST00000399537_CDS	TNRC18	-
chr7	5346431	5463177	ENST00000430969_CDS	TNRC18	-
chr7	27202054	27205149	ENST00000343483_CDS	HOXA9	-
chr7	27203140	27205145	ENST00000396345_CDS	HOXA9	-
chr7	27203283	27214799	ENST00000465941_CDS	RP1-170O19.20	-
chr7	27203154	27219632	ENST00000470747_CDS	RP1-170O19.20	-
chr7	27202926	27210117	ENST00000487384_CDS	HOXA9	-
chr7	27203301	27209356	ENST00000489695_CDS	HOXA9	-
chr7	27202219	27209063	ENST00000497089_CDS	HOXA9	-
chr7	27202054	27205149	ENST00000343483_CDS	HOXA9	-
chr7	27203140	27205145	ENST00000396345_CDS	HOXA9	-
chr7	27203283	27214799	ENST00000465941_CDS	RP1-170O19.20	-
chr7	27203154	27219632	ENST00000470747_CDS	RP1-170O19.20	-
chr7	27202926	27210117	ENST00000487384_CDS	HOXA9	-
chr7	27203301	27209356	ENST00000489695_CDS	HOXA9	-
chr7	27202219	27209063	ENST00000497089_CDS	HOXA9	-
chr8	124968225	125132302	ENST00000399018_CDS	FER1L6	+
chr8	124864227	125132302	ENST00000522917_CDS	FER1L6	+
chr9	130565487	130576338	ENST00000373225_CDS	FPGS	+
chr9	130565190	130575703	ENST00000373228_CDS	FPGS	+
chr9	130565154	130576556	ENST00000373245_CDS	FPGS	+
chr9	130565154	130576343	ENST00000373247_CDS	FPGS	+
chr9	130565161	130576263	ENST00000393706_CDS	FPGS	+
chr9	130565197	130576337	ENST00000460181_CDS	FPGS	+
chr9	130570543	130576606	ENST00000467826_CDS	FPGS	+
chr9	130572273	130575853	ENST00000475270_CDS	FPGS	+
chr9	130569952	130575563	ENST00000488506_CDS	FPGS	+
chrX	57931864	57937067	ENST00000358697_CDS	ZXDA	-
chrX	135614311	135638966	ENST00000370634_CDS	VGLL1	+
chrX	135618287	135638655	ENST00000440515_CDS	VGLL1	+
chrX	135618354	135638966	ENST00000456412_CDS	VGLL1	+
chrX	135614311	135638966	ENST00000370634_CDS	VGLL1	+
chrX	135618287	135638655	ENST00000440515_CDS	VGLL1	+
chrX	135618354	135638966	ENST00000456412_CDS	VGLL1	+
chrX	153686621	153701989	ENST00000369682_CDS	PLXNA3	+
chrX	153694762	153695518	ENST00000467463_CDS	PLXNA3	+
chrX	153694434	153695108	ENST00000478236_CDS	PLXNA3	+
chr11	44281994	44331716	ENST00000329255_3UTR	ALX4	-
chr14	100531615	100610573	ENST00000392920_3UTR	EVL	+
chr14	100437786	100610573	ENST00000402714_3UTR	EVL	+
chr14	100485719	100606454	ENST00000544450_3UTR	EVL	+
chr14	100603443	100610200	ENST00000553694_3UTR	EVL	+
chr14	100594958	100608104	ENST00000554031_3UTR	EVL	+
chr14	100531769	100610567	ENST00000554045_3UTR	EVL	+
chr14	100602108	100604336	ENST00000554518_3UTR	EVL	+
chr14	100594924	100610555	ENST00000554695_3UTR	EVL	+
chr14	100605149	100610569	ENST00000555606_3UTR	EVL	+
chr14	100604905	100607566	ENST00000555999_3UTR	EVL	+
chr14	103592664	103603776	ENST00000333007_3UTR	TNFAIP2	+
chr14	103593913	103601987	ENST00000451723_3UTR	TNFAIP2	+
chr14	103599085	103602611	ENST00000538222_3UTR	TNFAIP2	+
chr14	103599085	103603019	ENST00000559255_3UTR	TNFAIP2	+
chr14	103592726	103601988	ENST00000559406_3UTR	TNFAIP2	+
chr14	103592726	103601988	ENST00000560562_3UTR	TNFAIP2	+
chr14	103593913	103601987	ENST00000560670_3UTR	TNFAIP2	+
chr14	103589798	103603776	ENST00000560869_3UTR	TNFAIP2	+
chr14	103602740	103603769	ENST00000561217_3UTR	TNFAIP2	+
chr14	103592664	103603776	ENST00000333007_3UTR	TNFAIP2	+
chr14	103599085	103602611	ENST00000538222_3UTR	TNFAIP2	+
chr14	103599085	103603019	ENST00000559255_3UTR	TNFAIP2	+
chr14	103589798	103603776	ENST00000560869_3UTR	TNFAIP2	+
chr14	103592664	103603776	ENST00000333007_3UTR	TNFAIP2	+
chr14	103599085	103602611	ENST00000538222_3UTR	TNFAIP2	+
chr14	103599085	103603019	ENST00000559255_3UTR	TNFAIP2	+
chr14	103589798	103603776	ENST00000560869_3UTR	TNFAIP2	+
chr14	103602740	103603769	ENST00000561217_3UTR	TNFAIP2	+
chr17	61600722	61623395	ENST00000314672_3UTR	KCNH6	+
chr17	61600695	61623600	ENST00000456941_3UTR	KCNH6	+
chr17	61600695	61626338	ENST00000581784_3UTR	KCNH6	+
chr17	61600764	61624088	ENST00000583023_3UTR	KCNH6	+
chr17	61600720	61623437	ENST00000583465_3UTR	KCNH6	+
chr17	75315597	75496674	ENST00000329047_3UTR	SEPT9	+
chr17	75369272	75496676	ENST00000423034_3UTR	SEPT9	+
chr17	75277492	75496674	ENST00000427177_3UTR	SEPT9	+
chr17	75372165	75496676	ENST00000427674_3UTR	SEPT9	+
chr17	75283973	75496678	ENST00000431235_3UTR	SEPT9	+
chr17	75283973	75496674	ENST00000449803_3UTR	SEPT9	+
chr17	75396666	75398471	ENST00000586812_3UTR	SEPT9	+
chr17	75284031	75398282	ENST00000587237_3UTR	SEPT9	+
chr17	75370015	75398475	ENST00000587514_3UTR	SEPT9	+
chr17	75315674	75484843	ENST00000588575_3UTR	SEPT9	+
chr17	75318692	75496675	ENST00000588690_3UTR	SEPT9	+
chr17	75276651	75398484	ENST00000589070_3UTR	SEPT9	+
chr17	75376205	75398565	ENST00000589140_3UTR	SEPT9	+
chr17	75369419	75483619	ENST00000590059_3UTR	SEPT9	+
chr17	75315597	75496678	ENST00000590294_3UTR	SEPT9	+
chr17	75282389	75398531	ENST00000590576_3UTR	SEPT9	+
chr17	75370259	75398531	ENST00000590586_3UTR	SEPT9	+
chr17	75315684	75398785	ENST00000590595_3UTR	SEPT9	+
chr17	75396640	75398661	ENST00000590825_3UTR	SEPT9	+
chr17	75277533	75495111	ENST00000591198_3UTR	SEPT9	+
chr17	75277519	75398411	ENST00000591833_3UTR	SEPT9	+
chr17	75316395	75398497	ENST00000591934_3UTR	SEPT9	+
chr17	75319788	75398537	ENST00000592098_3UTR	SEPT9	+
chr17	75372003	75398171	ENST00000592407_3UTR	SEPT9	+
chr17	75398183	75480210	ENST00000592420_3UTR	SEPT9	+
chr17	75315597	75496674	ENST00000329047_3UTR	SEPT9	+
chr17	75369272	75496676	ENST00000423034_3UTR	SEPT9	+
chr17	75277492	75496674	ENST00000427177_3UTR	SEPT9	+
chr17	75372165	75496676	ENST00000427674_3UTR	SEPT9	+
chr17	75283973	75496678	ENST00000431235_3UTR	SEPT9	+
chr17	75283973	75496674	ENST00000449803_3UTR	SEPT9	+
chr17	75396666	75398471	ENST00000586812_3UTR	SEPT9	+
chr17	75284031	75398282	ENST00000587237_3UTR	SEPT9	+
chr17	75370015	75398475	ENST00000587514_3UTR	SEPT9	+
chr17	75315674	75484843	ENST00000588575_3UTR	SEPT9	+
chr17	75318692	75496675	ENST00000588690_3UTR	SEPT9	+
chr17	75276651	75398484	ENST00000589070_3UTR	SEPT9	+
chr17	75376205	75398565	ENST00000589140_3UTR	SEPT9	+
chr17	75369419	75483619	ENST00000590059_3UTR	SEPT9	+
chr17	75315597	75496678	ENST00000590294_3UTR	SEPT9	+
chr17	75282389	75398531	ENST00000590576_3UTR	SEPT9	+
chr17	75370259	75398531	ENST00000590586_3UTR	SEPT9	+
chr17	75315684	75398785	ENST00000590595_3UTR	SEPT9	+
chr17	75396640	75398661	ENST00000590825_3UTR	SEPT9	+
chr17	75277533	75495111	ENST00000591198_3UTR	SEPT9	+
chr17	75277519	75398411	ENST00000591833_3UTR	SEPT9	+
chr17	75316395	75398497	ENST00000591934_3UTR	SEPT9	+
chr17	75319788	75398537	ENST00000592098_3UTR	SEPT9	+
chr17	75372003	75398171	ENST00000592407_3UTR	SEPT9	+
chr17	75398183	75480210	ENST00000592420_3UTR	SEPT9	+
chr19	50979756	50986585	ENST00000334976_3UTR	EMC10	+
chr19	50979756	50986608	ENST00000376918_3UTR	EMC10	+
chr19	50979778	50986455	ENST00000598585_3UTR	EMC10	+
chr19	50979791	50986577	ENST00000599293_3UTR	EMC10	+
chr19	50979657	50986608	ENST00000601780_3UTR	EMC10	+
chr5	112768251	112770728	ENST00000390666_3UTR	TSSK1B	-
chr5	112362999	112824527	ENST00000408903_3UTR	MCC	-
chr7	27146631	27166639	ENST00000317201_3UTR	HOXA3	-
chr7	27145803	27159214	ENST00000396352_3UTR	HOXA3	-
chr9	130565487	130576338	ENST00000373225_3UTR	FPGS	+
chr9	130565190	130575703	ENST00000373228_3UTR	FPGS	+
chr9	130565154	130576556	ENST00000373245_3UTR	FPGS	+
chr9	130565154	130576343	ENST00000373247_3UTR	FPGS	+
chr9	130565161	130576263	ENST00000393706_3UTR	FPGS	+
chr9	130565197	130576337	ENST00000460181_3UTR	FPGS	+
chr9	130570543	130576606	ENST00000467826_3UTR	FPGS	+
chr9	130572273	130575853	ENST00000475270_3UTR	FPGS	+
chr9	130569952	130575563	ENST00000488506_3UTR	FPGS	+
chr9	130565487	130576338	ENST00000373225_3UTR	FPGS	+
chr9	130565154	130576556	ENST00000373245_3UTR	FPGS	+
chr9	130565154	130576343	ENST00000373247_3UTR	FPGS	+
chr9	130565161	130576263	ENST00000393706_3UTR	FPGS	+
chr9	130565197	130576337	ENST00000460181_3UTR	FPGS	+
chr9	130570543	130576606	ENST00000467826_3UTR	FPGS	+
chr9	130565487	130576338	ENST00000373225_3UTR	FPGS	+
chr9	130565154	130576556	ENST00000373245_3UTR	FPGS	+
chr9	130565154	130576343	ENST00000373247_3UTR	FPGS	+
chr9	130565161	130576263	ENST00000393706_3UTR	FPGS	+
chr9	130565197	130576337	ENST00000460181_3UTR	FPGS	+
chr9	130570543	130576606	ENST00000467826_3UTR	FPGS	+
chr9	130565487	130576338	ENST00000373225_3UTR	FPGS	+
chr9	130565154	130576556	ENST00000373245_3UTR	FPGS	+
chr9	130565154	130576343	ENST00000373247_3UTR	FPGS	+
chr9	130565161	130576263	ENST00000393706_3UTR	FPGS	+
chr9	130565197	130576337	ENST00000460181_3UTR	FPGS	+
chr9	130570543	130576606	ENST00000467826_3UTR	FPGS	+
chr1	6307406	6321035	ENST00000377893_intron	GPR153	-
chr1	23953824	23967058	ENST00000374555_intron	MDS2	+
chr1	23907985	23967058	ENST00000477916_intron	MDS2	+
chr1	23953824	23967058	ENST00000374555_intron	MDS2	+
chr1	23907985	23967058	ENST00000477916_intron	MDS2	+
chr1	33452676	33498070	ENST00000427524_intron	RP1-117O3.2	+
chr1	33452553	33453834	ENST00000447420_intron	RP4-803A2.2	+
chr1	37940153	37949980	ENST00000373087_intron	ZC3H12A	+
chr1	37947291	37948203	ENST00000471012_intron	ZC3H12A	+
chr1	37940153	37949980	ENST00000373087_intron	ZC3H12A	+
chr1	37947291	37948203	ENST00000471012_intron	ZC3H12A	+
chr1	43637820	43720029	ENST00000372492_intron	WDR65	+
chr1	44173218	44396830	ENST00000262915_intron	ST3GAL3	+
chr1	44173218	44396830	ENST00000330208_intron	ST3GAL3	+
chr1	44201934	44395893	ENST00000332628_intron	ST3GAL3	+
chr1	44173218	44396830	ENST00000335430_intron	ST3GAL3	+
chr1	44173244	44395893	ENST00000347631_intron	ST3GAL3	+
chr1	44173218	44396830	ENST00000351035_intron	ST3GAL3	+
chr1	44173218	44396830	ENST00000353126_intron	ST3GAL3	+
chr1	44173218	44396831	ENST00000361392_intron	ST3GAL3	+
chr1	44173218	44396831	ENST00000361400_intron	ST3GAL3	+
chr1	44201934	44395893	ENST00000361746_intron	ST3GAL3	+
chr1	44201934	44395874	ENST00000361812_intron	ST3GAL3	+
chr1	44201934	44395874	ENST00000372362_intron	ST3GAL3	+
chr1	44201934	44395893	ENST00000372365_intron	ST3GAL3	+
chr1	44201934	44395893	ENST00000372366_intron	ST3GAL3	+
chr1	44201934	44395893	ENST00000372367_intron	ST3GAL3	+
chr1	44201934	44395893	ENST00000372368_intron	ST3GAL3	+
chr1	44201934	44395893	ENST00000372369_intron	ST3GAL3	+
chr1	44201934	44395893	ENST00000372372_intron	ST3GAL3	+
chr1	44173218	44396830	ENST00000372374_intron	ST3GAL3	+
chr1	44173218	44396830	ENST00000372375_intron	ST3GAL3	+
chr1	44173218	44396830	ENST00000372377_intron	ST3GAL3	+
chr1	44209142	44209412	ENST00000427515_intron	RP11-184I16.3	+
chr1	44173314	44303983	ENST00000461066_intron	ST3GAL3	+
chr1	44257779	44386176	ENST00000461375_intron	ST3GAL3	+
chr1	44201934	44395893	ENST00000469715_intron	ST3GAL3	+
chr1	44173229	44303923	ENST00000479383_intron	ST3GAL3	+
chr1	44173311	44237670	ENST00000484868_intron	ST3GAL3	+
chr1	44173216	44395891	ENST00000489897_intron	ST3GAL3	+
chr1	44201934	44395893	ENST00000490541_intron	ST3GAL3	+
chr1	44201934	44395893	ENST00000528371_intron	ST3GAL3	+
chr1	44173218	44385889	ENST00000530154_intron	ST3GAL3	+
chr1	44201934	44395893	ENST00000530581_intron	ST3GAL3	+
chr1	44201934	44395874	ENST00000531451_intron	ST3GAL3	+
chr1	44201934	44395893	ENST00000531816_intron	ST3GAL3	+
chr1	44201934	44395893	ENST00000531993_intron	ST3GAL3	+
chr1	44171495	44303918	ENST00000532911_intron	ST3GAL3	+
chr1	44201934	44395893	ENST00000533212_intron	ST3GAL3	+
chr1	44201934	44395893	ENST00000533933_intron	ST3GAL3	+
chr1	44201934	44395893	ENST00000533997_intron	ST3GAL3	+
chr1	44173218	44396830	ENST00000545417_intron	ST3GAL3	+
chr1	44173218	44396830	ENST00000262915_intron	ST3GAL3	+
chr1	44173218	44396830	ENST00000330208_intron	ST3GAL3	+
chr1	44201934	44395893	ENST00000332628_intron	ST3GAL3	+
chr1	44173218	44396830	ENST00000335430_intron	ST3GAL3	+
chr1	44173244	44395893	ENST00000347631_intron	ST3GAL3	+
chr1	44173218	44396830	ENST00000351035_intron	ST3GAL3	+
chr1	44173218	44396830	ENST00000353126_intron	ST3GAL3	+
chr1	44173218	44396831	ENST00000361392_intron	ST3GAL3	+
chr1	44173218	44396831	ENST00000361400_intron	ST3GAL3	+
chr1	44201934	44395893	ENST00000361746_intron	ST3GAL3	+
chr1	44201934	44395874	ENST00000361812_intron	ST3GAL3	+
chr1	44201934	44395874	ENST00000372362_intron	ST3GAL3	+
chr1	44201934	44395893	ENST00000372365_intron	ST3GAL3	+
chr1	44201934	44395893	ENST00000372366_intron	ST3GAL3	+
chr1	44201934	44395893	ENST00000372367_intron	ST3GAL3	+
chr1	44201934	44395893	ENST00000372368_intron	ST3GAL3	+
chr1	44201934	44395893	ENST00000372369_intron	ST3GAL3	+
chr1	44201934	44395893	ENST00000372372_intron	ST3GAL3	+
chr1	44173218	44396830	ENST00000372374_intron	ST3GAL3	+
chr1	44173218	44396830	ENST00000372375_intron	ST3GAL3	+
chr1	44173218	44396830	ENST00000372377_intron	ST3GAL3	+
chr1	44173314	44303983	ENST00000461066_intron	ST3GAL3	+
chr1	44257779	44386176	ENST00000461375_intron	ST3GAL3	+
chr1	44201934	44395893	ENST00000469715_intron	ST3GAL3	+
chr1	44173229	44303923	ENST00000479383_intron	ST3GAL3	+
chr1	44173216	44395891	ENST00000489897_intron	ST3GAL3	+
chr1	44201934	44395893	ENST00000490541_intron	ST3GAL3	+
chr1	44201934	44395893	ENST00000528371_intron	ST3GAL3	+
chr1	44173218	44385889	ENST00000530154_intron	ST3GAL3	+
chr1	44201934	44395893	ENST00000530581_intron	ST3GAL3	+
chr1	44201934	44395874	ENST00000531451_intron	ST3GAL3	+
chr1	44201934	44395893	ENST00000531816_intron	ST3GAL3	+
chr1	44201934	44395893	ENST00000531993_intron	ST3GAL3	+
chr1	44171495	44303918	ENST00000532911_intron	ST3GAL3	+
chr1	44201934	44395893	ENST00000533212_intron	ST3GAL3	+
chr1	44201934	44395893	ENST00000533933_intron	ST3GAL3	+
chr1	44201934	44395893	ENST00000533997_intron	ST3GAL3	+
chr1	44173218	44396830	ENST00000545417_intron	ST3GAL3	+
chr1	44173218	44396830	ENST00000262915_intron	ST3GAL3	+
chr1	44173218	44396830	ENST00000330208_intron	ST3GAL3	+
chr1	44201934	44395893	ENST00000332628_intron	ST3GAL3	+
chr1	44173218	44396830	ENST00000335430_intron	ST3GAL3	+
chr1	44173244	44395893	ENST00000347631_intron	ST3GAL3	+
chr1	44173218	44396830	ENST00000351035_intron	ST3GAL3	+
chr1	44173218	44396830	ENST00000353126_intron	ST3GAL3	+
chr1	44173218	44396831	ENST00000361392_intron	ST3GAL3	+
chr1	44173218	44396831	ENST00000361400_intron	ST3GAL3	+
chr1	44201934	44395893	ENST00000361746_intron	ST3GAL3	+
chr1	44201934	44395874	ENST00000361812_intron	ST3GAL3	+
chr1	44201934	44395874	ENST00000372362_intron	ST3GAL3	+
chr1	44201934	44395893	ENST00000372365_intron	ST3GAL3	+
chr1	44201934	44395893	ENST00000372366_intron	ST3GAL3	+
chr1	44201934	44395893	ENST00000372367_intron	ST3GAL3	+
chr1	44201934	44395893	ENST00000372368_intron	ST3GAL3	+
chr1	44201934	44395893	ENST00000372369_intron	ST3GAL3	+
chr1	44201934	44395893	ENST00000372372_intron	ST3GAL3	+
chr1	44173218	44396830	ENST00000372374_intron	ST3GAL3	+
chr1	44173218	44396830	ENST00000372375_intron	ST3GAL3	+
chr1	44173218	44396830	ENST00000372377_intron	ST3GAL3	+
chr1	44173314	44303983	ENST00000461066_intron	ST3GAL3	+
chr1	44257779	44386176	ENST00000461375_intron	ST3GAL3	+
chr1	44201934	44395893	ENST00000469715_intron	ST3GAL3	+
chr1	44173229	44303923	ENST00000479383_intron	ST3GAL3	+
chr1	44173216	44395891	ENST00000489897_intron	ST3GAL3	+
chr1	44201934	44395893	ENST00000490541_intron	ST3GAL3	+
chr1	44201934	44395893	ENST00000528371_intron	ST3GAL3	+
chr1	44173218	44385889	ENST00000530154_intron	ST3GAL3	+
chr1	44201934	44395893	ENST00000530581_intron	ST3GAL3	+
chr1	44201934	44395874	ENST00000531451_intron	ST3GAL3	+
chr1	44201934	44395893	ENST00000531816_intron	ST3GAL3	+
chr1	44201934	44395893	ENST00000531993_intron	ST3GAL3	+
chr1	44171495	44303918	ENST00000532911_intron	ST3GAL3	+
chr1	44201934	44395893	ENST00000533212_intron	ST3GAL3	+
chr1	44201934	44395893	ENST00000533933_intron	ST3GAL3	+
chr1	44201934	44395893	ENST00000533997_intron	ST3GAL3	+
chr1	44173218	44396830	ENST00000545417_intron	ST3GAL3	+
chr1	44173218	44396830	ENST00000262915_intron	ST3GAL3	+
chr1	44173218	44396830	ENST00000330208_intron	ST3GAL3	+
chr1	44201934	44395893	ENST00000332628_intron	ST3GAL3	+
chr1	44173218	44396830	ENST00000335430_intron	ST3GAL3	+
chr1	44173244	44395893	ENST00000347631_intron	ST3GAL3	+
chr1	44173218	44396830	ENST00000351035_intron	ST3GAL3	+
chr1	44173218	44396830	ENST00000353126_intron	ST3GAL3	+
chr1	44173218	44396831	ENST00000361392_intron	ST3GAL3	+
chr1	44173218	44396831	ENST00000361400_intron	ST3GAL3	+
chr1	44201934	44395893	ENST00000361746_intron	ST3GAL3	+
chr1	44201934	44395874	ENST00000361812_intron	ST3GAL3	+
chr1	44201934	44395874	ENST00000372362_intron	ST3GAL3	+
chr1	44201934	44395893	ENST00000372365_intron	ST3GAL3	+
chr1	44201934	44395893	ENST00000372366_intron	ST3GAL3	+
chr1	44201934	44395893	ENST00000372367_intron	ST3GAL3	+
chr1	44201934	44395893	ENST00000372368_intron	ST3GAL3	+
chr1	44201934	44395893	ENST00000372369_intron	ST3GAL3	+
chr1	44201934	44395893	ENST00000372372_intron	ST3GAL3	+
chr1	44173218	44396830	ENST00000372374_intron	ST3GAL3	+
chr1	44173218	44396830	ENST00000372375_intron	ST3GAL3	+
chr1	44173218	44396830	ENST00000372377_intron	ST3GAL3	+
chr1	44173314	44303983	ENST00000461066_intron	ST3GAL3	+
chr1	44257779	44386176	ENST00000461375_intron	ST3GAL3	+
chr1	44201934	44395893	ENST00000469715_intron	ST3GAL3	+
chr1	44173229	44303923	ENST00000479383_intron	ST3GAL3	+
chr1	44173216	44395891	ENST00000489897_intron	ST3GAL3	+
chr1	44201934	44395893	ENST00000490541_intron	ST3GAL3	+
chr1	44201934	44395893	ENST00000528371_intron	ST3GAL3	+
chr1	44173218	44385889	ENST00000530154_intron	ST3GAL3	+
chr1	44201934	44395893	ENST00000530581_intron	ST3GAL3	+
chr1	44201934	44395874	ENST00000531451_intron	ST3GAL3	+
chr1	44201934	44395893	ENST00000531816_intron	ST3GAL3	+
chr1	44201934	44395893	ENST00000531993_intron	ST3GAL3	+
chr1	44171495	44303918	ENST00000532911_intron	ST3GAL3	+
chr1	44201934	44395893	ENST00000533212_intron	ST3GAL3	+
chr1	44201934	44395893	ENST00000533933_intron	ST3GAL3	+
chr1	44201934	44395893	ENST00000533997_intron	ST3GAL3	+
chr1	44173218	44396830	ENST00000545417_intron	ST3GAL3	+
chr1	44173218	44396830	ENST00000262915_intron	ST3GAL3	+
chr1	44173218	44396830	ENST00000330208_intron	ST3GAL3	+
chr1	44201934	44395893	ENST00000332628_intron	ST3GAL3	+
chr1	44173218	44396830	ENST00000335430_intron	ST3GAL3	+
chr1	44173244	44395893	ENST00000347631_intron	ST3GAL3	+
chr1	44173218	44396830	ENST00000351035_intron	ST3GAL3	+
chr1	44173218	44396830	ENST00000353126_intron	ST3GAL3	+
chr1	44173218	44396831	ENST00000361392_intron	ST3GAL3	+
chr1	44173218	44396831	ENST00000361400_intron	ST3GAL3	+
chr1	44201934	44395893	ENST00000361746_intron	ST3GAL3	+
chr1	44201934	44395874	ENST00000361812_intron	ST3GAL3	+
chr1	44201934	44395874	ENST00000372362_intron	ST3GAL3	+
chr1	44201934	44395893	ENST00000372365_intron	ST3GAL3	+
chr1	44201934	44395893	ENST00000372366_intron	ST3GAL3	+
chr1	44201934	44395893	ENST00000372367_intron	ST3GAL3	+
chr1	44201934	44395893	ENST00000372368_intron	ST3GAL3	+
chr1	44201934	44395893	ENST00000372369_intron	ST3GAL3	+
chr1	44201934	44395893	ENST00000372372_intron	ST3GAL3	+
chr1	44173218	44396830	ENST00000372374_intron	ST3GAL3	+
chr1	44173218	44396830	ENST00000372375_intron	ST3GAL3	+
chr1	44173218	44396830	ENST00000372377_intron	ST3GAL3	+
chr1	44173314	44303983	ENST00000461066_intron	ST3GAL3	+
chr1	44257779	44386176	ENST00000461375_intron	ST3GAL3	+
chr1	44201934	44395893	ENST00000469715_intron	ST3GAL3	+
chr1	44173229	44303923	ENST00000479383_intron	ST3GAL3	+
chr1	44173216	44395891	ENST00000489897_intron	ST3GAL3	+
chr1	44201934	44395893	ENST00000490541_intron	ST3GAL3	+
chr1	44201934	44395893	ENST00000528371_intron	ST3GAL3	+
chr1	44173218	44385889	ENST00000530154_intron	ST3GAL3	+
chr1	44201934	44395893	ENST00000530581_intron	ST3GAL3	+
chr1	44201934	44395874	ENST00000531451_intron	ST3GAL3	+
chr1	44201934	44395893	ENST00000531816_intron	ST3GAL3	+
chr1	44201934	44395893	ENST00000531993_intron	ST3GAL3	+
chr1	44171495	44303918	ENST00000532911_intron	ST3GAL3	+
chr1	44201934	44395893	ENST00000533212_intron	ST3GAL3	+
chr1	44201934	44395893	ENST00000533933_intron	ST3GAL3	+
chr1	44201934	44395893	ENST00000533997_intron	ST3GAL3	+
chr1	44173218	44396830	ENST00000545417_intron	ST3GAL3	+
chr1	46654355	46664115	ENST00000371984_intron	POMGNT1	-
chr1	46654391	46664098	ENST00000371986_intron	POMGNT1	-
chr1	46654355	46685977	ENST00000371992_intron	POMGNT1	-
chr1	46654354	46685963	ENST00000396420_intron	POMGNT1	-
chr1	46661156	46663774	ENST00000489985_intron	POMGNT1	-
chr1	46660254	46664032	ENST00000497439_intron	POMGNT1	-
chr1	51983981	52026633	ENST00000415031_intron	RP11-191G24.1	+
chr1	51984055	52027301	ENST00000426017_intron	RP11-191G24.1	+
chr1	51983981	52026633	ENST00000415031_intron	RP11-191G24.1	+
chr1	51984055	52027301	ENST00000426017_intron	RP11-191G24.1	+
chr1	97543299	98386579	ENST00000370192_intron	DPYD	-
chr1	112318431	112531777	ENST00000302127_intron	KCND3	-
chr1	112318431	112531777	ENST00000315987_intron	KCND3	-
chr1	112313284	112525418	ENST00000369697_intron	KCND3	-
chr1	112396384	112399527	ENST00000439736_intron	KCND3-IT1	-
chr1	154975133	154990998	ENST00000368426_intron	ZBTB7B	+
chr1	154975295	154989407	ENST00000417934_intron	ZBTB7B	+
chr1	154975316	154987444	ENST00000461530_intron	ZBTB7B	+
chr1	154975321	154987195	ENST00000483226_intron	ZBTB7B	+
chr1	154975202	154987785	ENST00000487542_intron	ZBTB7B	+
chr1	154975127	154989244	ENST00000535420_intron	ZBTB7B	+
chr1	154975133	154990998	ENST00000368426_intron	ZBTB7B	+
chr1	154975295	154989407	ENST00000417934_intron	ZBTB7B	+
chr1	154975316	154987444	ENST00000461530_intron	ZBTB7B	+
chr1	154975321	154987195	ENST00000483226_intron	ZBTB7B	+
chr1	154975202	154987785	ENST00000487542_intron	ZBTB7B	+
chr1	154975127	154989244	ENST00000535420_intron	ZBTB7B	+
chr1	154986924	154989457	ENST00000292176_intron	ZBTB7B	+
chr1	154975133	154990998	ENST00000368426_intron	ZBTB7B	+
chr1	154975295	154989407	ENST00000417934_intron	ZBTB7B	+
chr1	154975316	154987444	ENST00000461530_intron	ZBTB7B	+
chr1	154975321	154987195	ENST00000483226_intron	ZBTB7B	+
chr1	154975202	154987785	ENST00000487542_intron	ZBTB7B	+
chr1	154975127	154989244	ENST00000535420_intron	ZBTB7B	+
chr1	182098445	182213534	ENST00000426309_intron	GS1-122H1.2	-
chr1	182173080	182283196	ENST00000449842_intron	GS1-122H1.2	-
chr1	182098445	182213534	ENST00000426309_intron	GS1-122H1.2	-
chr1	182173080	182283196	ENST00000449842_intron	GS1-122H1.2	-
chr1	204797782	204991949	ENST00000338515_intron	NFASC	+
chr1	204797782	204991949	ENST00000338586_intron	NFASC	+
chr1	204797782	204991949	ENST00000339876_intron	NFASC	+
chr1	204797782	204991949	ENST00000360049_intron	NFASC	+
chr1	204797782	204991949	ENST00000367169_intron	NFASC	+
chr1	204797782	204991949	ENST00000367170_intron	NFASC	+
chr1	204797782	204991949	ENST00000367171_intron	NFASC	+
chr1	204797782	204991949	ENST00000367172_intron	NFASC	+
chr1	204797823	204946267	ENST00000403080_intron	NFASC	+
chr1	204839959	204987499	ENST00000404076_intron	NFASC	+
chr1	204797779	204980052	ENST00000404977_intron	NFASC	+
chr1	204797804	204938015	ENST00000446412_intron	NFASC	+
chr1	204839732	204914160	ENST00000493914_intron	NFASC	+
chr1	204839990	204943811	ENST00000514644_intron	NFASC	+
chr1	204797782	204991949	ENST00000539706_intron	NFASC	+
chr1	204797782	204991949	ENST00000338515_intron	NFASC	+
chr1	204797782	204991949	ENST00000338586_intron	NFASC	+
chr1	204797782	204991949	ENST00000339876_intron	NFASC	+
chr1	204797782	204991949	ENST00000360049_intron	NFASC	+
chr1	204797782	204991949	ENST00000367169_intron	NFASC	+
chr1	204797782	204991949	ENST00000367170_intron	NFASC	+
chr1	204797782	204991949	ENST00000367171_intron	NFASC	+
chr1	204797782	204991949	ENST00000367172_intron	NFASC	+
chr1	204889760	204991950	ENST00000401399_intron	NFASC	+
chr1	204797823	204946267	ENST00000403080_intron	NFASC	+
chr1	204839959	204987499	ENST00000404076_intron	NFASC	+
chr1	204797779	204980052	ENST00000404977_intron	NFASC	+
chr1	204797804	204938015	ENST00000446412_intron	NFASC	+
chr1	204839732	204914160	ENST00000493914_intron	NFASC	+
chr1	204898537	204923489	ENST00000505079_intron	NFASC	+
chr1	204839990	204943811	ENST00000514644_intron	NFASC	+
chr1	204797782	204991949	ENST00000539706_intron	NFASC	+
chr1	206516200	206637776	ENST00000295713_intron	SRGAP2	+
chr1	206557366	206637783	ENST00000414007_intron	SRGAP2	+
chr1	206557368	206632263	ENST00000419187_intron	SRGAP2	+
chr1	206623784	206632264	ENST00000426388_intron	SRGAP2	+
chr1	206579736	206629507	ENST00000439126_intron	SRGAP2	+
chr1	206619421	206629477	ENST00000471256_intron	SRGAP2	+
chr1	206516200	206637776	ENST00000295713_intron	SRGAP2	+
chr1	206557366	206637783	ENST00000414007_intron	SRGAP2	+
chr1	206557368	206632263	ENST00000419187_intron	SRGAP2	+
chr1	206623784	206632264	ENST00000426388_intron	SRGAP2	+
chr1	206579736	206629507	ENST00000439126_intron	SRGAP2	+
chr1	206619421	206629477	ENST00000471256_intron	SRGAP2	+
chr1	214169879	214209760	ENST00000261454_intron	PROX1	+
chr1	214161286	214214853	ENST00000366958_intron	PROX1	+
chr1	214161860	214209760	ENST00000435016_intron	PROX1	+
chr1	214161274	214209775	ENST00000498508_intron	PROX1	+
chr10	17361873	17496329	ENST00000377602_intron	ST8SIA6	-
chr10	52913039	53822622	ENST00000373976_intron	PRKG1	+
chr10	52833934	54058110	ENST00000373980_intron	PRKG1	+
chr10	52751118	54058110	ENST00000373985_intron	PRKG1	+
chr10	52750945	54055274	ENST00000401604_intron	PRKG1	+
chr11	31811461	31832785	ENST00000241001_intron	PAX6	-
chr11	31810730	31831853	ENST00000379107_intron	PAX6	-
chr11	31811484	31832215	ENST00000379109_intron	PAX6	-
chr11	31811470	31832593	ENST00000379111_intron	PAX6	-
chr11	31811465	31832879	ENST00000379115_intron	PAX6	-
chr11	31811470	31833225	ENST00000379123_intron	PAX6	-
chr11	31810460	31839509	ENST00000379129_intron	PAX6	-
chr11	31809435	31839509	ENST00000379132_intron	PAX6	-
chr11	31806340	31839509	ENST00000419022_intron	PAX6	-
chr11	31823310	31839493	ENST00000423822_intron	PAX6	-
chr11	31824277	31832685	ENST00000438681_intron	PAX6	-
chr11	31816328	31828469	ENST00000455099_intron	PAX6	-
chr11	31811378	31839485	ENST00000464174_intron	PAX6	-
chr11	31811484	31825594	ENST00000470027_intron	PAX6	-
chr11	31815646	31825592	ENST00000471303_intron	PAX6	-
chr11	31822255	31825573	ENST00000481563_intron	PAX6	-
chr11	31811484	31824881	ENST00000494377_intron	PAX6	-
chr11	31823293	31833725	ENST00000524853_intron	PAX6	-
chr11	31827954	31834474	ENST00000525535_intron	PAX6	-
chr11	31827892	31832666	ENST00000527769_intron	PAX6	-
chr11	31815031	31822194	ENST00000530373_intron	PAX6	-
chr11	31823165	31825221	ENST00000530714_intron	PAX6	-
chr11	31810574	31834371	ENST00000531633_intron	PAX6	-
chr11	31815222	31822883	ENST00000531910_intron	PAX6	-
chr11	31827892	31839496	ENST00000532175_intron	PAX6	-
chr11	31823276	31827561	ENST00000533156_intron	PAX6	-
chr11	31811484	31832856	ENST00000533333_intron	PAX6	-
chr11	31823126	31826167	ENST00000534353_intron	PAX6	-
chr11	31822311	31824519	ENST00000534390_intron	PAX6	-
chr11	31811461	31832785	ENST00000241001_intron	PAX6	-
chr11	31810730	31831853	ENST00000379107_intron	PAX6	-
chr11	31811484	31832215	ENST00000379109_intron	PAX6	-
chr11	31811470	31832593	ENST00000379111_intron	PAX6	-
chr11	31811465	31832879	ENST00000379115_intron	PAX6	-
chr11	31811470	31833225	ENST00000379123_intron	PAX6	-
chr11	31810460	31839509	ENST00000379129_intron	PAX6	-
chr11	31809435	31839509	ENST00000379132_intron	PAX6	-
chr11	31806340	31839509	ENST00000419022_intron	PAX6	-
chr11	31823310	31839493	ENST00000423822_intron	PAX6	-
chr11	31824277	31832685	ENST00000438681_intron	PAX6	-
chr11	31811378	31839485	ENST00000464174_intron	PAX6	-
chr11	31823293	31833725	ENST00000524853_intron	PAX6	-
chr11	31827954	31834474	ENST00000525535_intron	PAX6	-
chr11	31827892	31832666	ENST00000527769_intron	PAX6	-
chr11	31810574	31834371	ENST00000531633_intron	PAX6	-
chr11	31827892	31839496	ENST00000532175_intron	PAX6	-
chr11	31811484	31832856	ENST00000533333_intron	PAX6	-
chr11	31811461	31832785	ENST00000241001_intron	PAX6	-
chr11	31810730	31831853	ENST00000379107_intron	PAX6	-
chr11	31811484	31832215	ENST00000379109_intron	PAX6	-
chr11	31811470	31832593	ENST00000379111_intron	PAX6	-
chr11	31811465	31832879	ENST00000379115_intron	PAX6	-
chr11	31811470	31833225	ENST00000379123_intron	PAX6	-
chr11	31810460	31839509	ENST00000379129_intron	PAX6	-
chr11	31809435	31839509	ENST00000379132_intron	PAX6	-
chr11	31806340	31839509	ENST00000419022_intron	PAX6	-
chr11	31823310	31839493	ENST00000423822_intron	PAX6	-
chr11	31824277	31832685	ENST00000438681_intron	PAX6	-
chr11	31811378	31839485	ENST00000464174_intron	PAX6	-
chr11	31823293	31833725	ENST00000524853_intron	PAX6	-
chr11	31827954	31834474	ENST00000525535_intron	PAX6	-
chr11	31827892	31832666	ENST00000527769_intron	PAX6	-
chr11	31810574	31834371	ENST00000531633_intron	PAX6	-
chr11	31827892	31839496	ENST00000532175_intron	PAX6	-
chr11	31811484	31832856	ENST00000533333_intron	PAX6	-
chr11	31811461	31832785	ENST00000241001_intron	PAX6	-
chr11	31810730	31831853	ENST00000379107_intron	PAX6	-
chr11	31811484	31832215	ENST00000379109_intron	PAX6	-
chr11	31811470	31832593	ENST00000379111_intron	PAX6	-
chr11	31811465	31832879	ENST00000379115_intron	PAX6	-
chr11	31811470	31833225	ENST00000379123_intron	PAX6	-
chr11	31810460	31839509	ENST00000379129_intron	PAX6	-
chr11	31809435	31839509	ENST00000379132_intron	PAX6	-
chr11	31806340	31839509	ENST00000419022_intron	PAX6	-
chr11	31823310	31839493	ENST00000423822_intron	PAX6	-
chr11	31824277	31832685	ENST00000438681_intron	PAX6	-
chr11	31811378	31839485	ENST00000464174_intron	PAX6	-
chr11	31823293	31833725	ENST00000524853_intron	PAX6	-
chr11	31827954	31834474	ENST00000525535_intron	PAX6	-
chr11	31827892	31832666	ENST00000527769_intron	PAX6	-
chr11	31810574	31834371	ENST00000531633_intron	PAX6	-
chr11	31827892	31839496	ENST00000532175_intron	PAX6	-
chr11	31811484	31832856	ENST00000533333_intron	PAX6	-
chr11	44117773	44266975	ENST00000343631_intron	EXT2	+
chr11	44117267	44266481	ENST00000358681_intron	EXT2	+
chr11	44117747	44266979	ENST00000395673_intron	EXT2	+
chr11	44228415	44265851	ENST00000528159_intron	EXT2	+
chr11	44146419	44254000	ENST00000531161_intron	EXT2	+
chr11	44117099	44266482	ENST00000533608_intron	EXT2	+
chr11	49846391	49848276	ENST00000528639_intron	RP11-707M1.9	-
chr11	61197545	61215001	ENST00000301761_intron	SDHAF2	+
chr11	61197597	61213477	ENST00000359614_intron	SDHAF2	+
chr11	61197596	61205715	ENST00000534878_intron	SDHAF2	+
chr11	61197603	61205658	ENST00000536250_intron	SDHAF2	+
chr11	61197593	61236188	ENST00000536670_intron	RP11-286N22.8	+
chr11	61197597	61213531	ENST00000537782_intron	SDHAF2	+
chr11	61197597	61252199	ENST00000538594_intron	RP11-286N22.8	+
chr11	61197528	61249314	ENST00000541135_intron	RP11-286N22.8	+
chr11	61197577	61214169	ENST00000542074_intron	SDHAF2	+
chr11	61197514	61213814	ENST00000542794_intron	SDHAF2	+
chr11	61197622	61249870	ENST00000543044_intron	RP11-286N22.8	+
chr11	61197616	61213587	ENST00000543265_intron	SDHAF2	+
chr11	61196692	61249351	ENST00000544025_intron	RP11-286N22.8	+
chr11	61197598	61252234	ENST00000544801_intron	RP11-286N22.8	+
chr11	61197615	61253294	ENST00000544880_intron	RP11-286N22.8	+
chr11	69513000	69519410	ENST00000294312_intron	FGF19	-
chr12	63686409	63753817	ENST00000551729_intron	RP11-1022B3.1	-
chr12	89676000	89676062	ENST00000459334_intron	RNU7-120P	-
chr12	89441964	89703330	ENST00000549278_intron	RP11-13A1.3	-
chr12	113229460	113336682	ENST00000389385_intron	RPH3A	+
chr12	113229821	113336686	ENST00000415485_intron	RPH3A	+
chr12	113229549	113336679	ENST00000447659_intron	RPH3A	+
chr12	113012901	113334719	ENST00000543106_intron	RPH3A	+
chr12	113013037	113266160	ENST00000546426_intron	RPH3A	+
chr12	113013069	113303237	ENST00000546703_intron	RPH3A	+
chr12	113012831	113303270	ENST00000547686_intron	RPH3A	+
chr12	113228954	113306281	ENST00000547728_intron	RPH3A	+
chr12	113029364	113304582	ENST00000547840_intron	RPH3A	+
chr12	113008230	113303300	ENST00000548197_intron	RPH3A	+
chr12	113008184	113285536	ENST00000549736_intron	RPH3A	+
chr12	113229151	113303334	ENST00000549769_intron	RPH3A	+
chr12	113229716	113304644	ENST00000550901_intron	RPH3A	+
chr12	113229742	113335258	ENST00000551052_intron	RPH3A	+
chr12	113229727	113304578	ENST00000551198_intron	RPH3A	+
chr12	113012947	113306335	ENST00000551593_intron	RPH3A	+
chr12	113013042	113303271	ENST00000551748_intron	RPH3A	+
chr12	113229343	113303348	ENST00000552667_intron	RPH3A	+
chr12	113229935	113303392	ENST00000552679_intron	RPH3A	+
chr12	113229460	113336682	ENST00000389385_intron	RPH3A	+
chr12	113229821	113336686	ENST00000415485_intron	RPH3A	+
chr12	113229549	113336679	ENST00000447659_intron	RPH3A	+
chr12	113012901	113334719	ENST00000543106_intron	RPH3A	+
chr12	113013037	113266160	ENST00000546426_intron	RPH3A	+
chr12	113013069	113303237	ENST00000546703_intron	RPH3A	+
chr12	113012831	113303270	ENST00000547686_intron	RPH3A	+
chr12	113228954	113306281	ENST00000547728_intron	RPH3A	+
chr12	113029364	113304582	ENST00000547840_intron	RPH3A	+
chr12	113008230	113303300	ENST00000548197_intron	RPH3A	+
chr12	113008184	113285536	ENST00000549736_intron	RPH3A	+
chr12	113229151	113303334	ENST00000549769_intron	RPH3A	+
chr12	113229716	113304644	ENST00000550901_intron	RPH3A	+
chr12	113229742	113335258	ENST00000551052_intron	RPH3A	+
chr12	113229727	113304578	ENST00000551198_intron	RPH3A	+
chr12	113012947	113306335	ENST00000551593_intron	RPH3A	+
chr12	113013042	113303271	ENST00000551748_intron	RPH3A	+
chr12	113229343	113303348	ENST00000552667_intron	RPH3A	+
chr12	113229935	113303392	ENST00000552679_intron	RPH3A	+
chr12	113229460	113336682	ENST00000389385_intron	RPH3A	+
chr12	113229821	113336686	ENST00000415485_intron	RPH3A	+
chr12	113229549	113336679	ENST00000447659_intron	RPH3A	+
chr12	113012901	113334719	ENST00000543106_intron	RPH3A	+
chr12	113013037	113266160	ENST00000546426_intron	RPH3A	+
chr12	113013069	113303237	ENST00000546703_intron	RPH3A	+
chr12	113230052	113304604	ENST00000547099_intron	RPH3A	+
chr12	113012831	113303270	ENST00000547686_intron	RPH3A	+
chr12	113228954	113306281	ENST00000547728_intron	RPH3A	+
chr12	113029364	113304582	ENST00000547840_intron	RPH3A	+
chr12	113008230	113303300	ENST00000548197_intron	RPH3A	+
chr12	113229993	113334982	ENST00000548866_intron	RPH3A	+
chr12	113008184	113285536	ENST00000549736_intron	RPH3A	+
chr12	113229151	113303334	ENST00000549769_intron	RPH3A	+
chr12	113229716	113304644	ENST00000550901_intron	RPH3A	+
chr12	113229742	113335258	ENST00000551052_intron	RPH3A	+
chr12	113229727	113304578	ENST00000551198_intron	RPH3A	+
chr12	113012947	113306335	ENST00000551593_intron	RPH3A	+
chr12	113013042	113303271	ENST00000551748_intron	RPH3A	+
chr12	113229343	113303348	ENST00000552667_intron	RPH3A	+
chr12	113229935	113303392	ENST00000552679_intron	RPH3A	+
chr12	113229990	113304602	ENST00000553114_intron	RPH3A	+
chr12	113229460	113336682	ENST00000389385_intron	RPH3A	+
chr12	113229821	113336686	ENST00000415485_intron	RPH3A	+
chr12	113229549	113336679	ENST00000447659_intron	RPH3A	+
chr12	113012901	113334719	ENST00000543106_intron	RPH3A	+
chr12	113013037	113266160	ENST00000546426_intron	RPH3A	+
chr12	113013069	113303237	ENST00000546703_intron	RPH3A	+
chr12	113012831	113303270	ENST00000547686_intron	RPH3A	+
chr12	113228954	113306281	ENST00000547728_intron	RPH3A	+
chr12	113029364	113304582	ENST00000547840_intron	RPH3A	+
chr12	113008230	113303300	ENST00000548197_intron	RPH3A	+
chr12	113008184	113285536	ENST00000549736_intron	RPH3A	+
chr12	113229151	113303334	ENST00000549769_intron	RPH3A	+
chr12	113229716	113304644	ENST00000550901_intron	RPH3A	+
chr12	113229742	113335258	ENST00000551052_intron	RPH3A	+
chr12	113229727	113304578	ENST00000551198_intron	RPH3A	+
chr12	113012947	113306335	ENST00000551593_intron	RPH3A	+
chr12	113013042	113303271	ENST00000551748_intron	RPH3A	+
chr12	113229343	113303348	ENST00000552667_intron	RPH3A	+
chr12	113229935	113303392	ENST00000552679_intron	RPH3A	+
chr12	113229460	113336682	ENST00000389385_intron	RPH3A	+
chr12	113229821	113336686	ENST00000415485_intron	RPH3A	+
chr12	113229549	113336679	ENST00000447659_intron	RPH3A	+
chr12	113012901	113334719	ENST00000543106_intron	RPH3A	+
chr12	113013037	113266160	ENST00000546426_intron	RPH3A	+
chr12	113013069	113303237	ENST00000546703_intron	RPH3A	+
chr12	113012831	113303270	ENST00000547686_intron	RPH3A	+
chr12	113228954	113306281	ENST00000547728_intron	RPH3A	+
chr12	113029364	113304582	ENST00000547840_intron	RPH3A	+
chr12	113008230	113303300	ENST00000548197_intron	RPH3A	+
chr12	113008184	113285536	ENST00000549736_intron	RPH3A	+
chr12	113229151	113303334	ENST00000549769_intron	RPH3A	+
chr12	113229716	113304644	ENST00000550901_intron	RPH3A	+
chr12	113229742	113335258	ENST00000551052_intron	RPH3A	+
chr12	113229727	113304578	ENST00000551198_intron	RPH3A	+
chr12	113012947	113306335	ENST00000551593_intron	RPH3A	+
chr12	113013042	113303271	ENST00000551748_intron	RPH3A	+
chr12	113229343	113303348	ENST00000552667_intron	RPH3A	+
chr12	113229935	113303392	ENST00000552679_intron	RPH3A	+
chr12	113229460	113336682	ENST00000389385_intron	RPH3A	+
chr12	113229821	113336686	ENST00000415485_intron	RPH3A	+
chr12	113229549	113336679	ENST00000447659_intron	RPH3A	+
chr12	113012901	113334719	ENST00000543106_intron	RPH3A	+
chr12	113013037	113266160	ENST00000546426_intron	RPH3A	+
chr12	113013069	113303237	ENST00000546703_intron	RPH3A	+
chr12	113012831	113303270	ENST00000547686_intron	RPH3A	+
chr12	113228954	113306281	ENST00000547728_intron	RPH3A	+
chr12	113029364	113304582	ENST00000547840_intron	RPH3A	+
chr12	113008230	113303300	ENST00000548197_intron	RPH3A	+
chr12	113008184	113285536	ENST00000549736_intron	RPH3A	+
chr12	113229151	113303334	ENST00000549769_intron	RPH3A	+
chr12	113229716	113304644	ENST00000550901_intron	RPH3A	+
chr12	113229742	113335258	ENST00000551052_intron	RPH3A	+
chr12	113229727	113304578	ENST00000551198_intron	RPH3A	+
chr12	113012947	113306335	ENST00000551593_intron	RPH3A	+
chr12	113013042	113303271	ENST00000551748_intron	RPH3A	+
chr12	113229343	113303348	ENST00000552667_intron	RPH3A	+
chr12	113229935	113303392	ENST00000552679_intron	RPH3A	+
chr12	113229460	113336682	ENST00000389385_intron	RPH3A	+
chr12	113229821	113336686	ENST00000415485_intron	RPH3A	+
chr12	113229549	113336679	ENST00000447659_intron	RPH3A	+
chr12	113012901	113334719	ENST00000543106_intron	RPH3A	+
chr12	113013037	113266160	ENST00000546426_intron	RPH3A	+
chr12	113013069	113303237	ENST00000546703_intron	RPH3A	+
chr12	113230052	113304604	ENST00000547099_intron	RPH3A	+
chr12	113012831	113303270	ENST00000547686_intron	RPH3A	+
chr12	113228954	113306281	ENST00000547728_intron	RPH3A	+
chr12	113029364	113304582	ENST00000547840_intron	RPH3A	+
chr12	113008230	113303300	ENST00000548197_intron	RPH3A	+
chr12	113229993	113334982	ENST00000548866_intron	RPH3A	+
chr12	113008184	113285536	ENST00000549736_intron	RPH3A	+
chr12	113229151	113303334	ENST00000549769_intron	RPH3A	+
chr12	113229716	113304644	ENST00000550901_intron	RPH3A	+
chr12	113229742	113335258	ENST00000551052_intron	RPH3A	+
chr12	113229727	113304578	ENST00000551198_intron	RPH3A	+
chr12	113012947	113306335	ENST00000551593_intron	RPH3A	+
chr12	113013042	113303271	ENST00000551748_intron	RPH3A	+
chr12	113229343	113303348	ENST00000552667_intron	RPH3A	+
chr12	113229935	113303392	ENST00000552679_intron	RPH3A	+
chr12	113229990	113304602	ENST00000553114_intron	RPH3A	+
chr12	113229460	113336682	ENST00000389385_intron	RPH3A	+
chr12	113229821	113336686	ENST00000415485_intron	RPH3A	+
chr12	113229549	113336679	ENST00000447659_intron	RPH3A	+
chr12	113012901	113334719	ENST00000543106_intron	RPH3A	+
chr12	113013037	113266160	ENST00000546426_intron	RPH3A	+
chr12	113013069	113303237	ENST00000546703_intron	RPH3A	+
chr12	113230052	113304604	ENST00000547099_intron	RPH3A	+
chr12	113012831	113303270	ENST00000547686_intron	RPH3A	+
chr12	113228954	113306281	ENST00000547728_intron	RPH3A	+
chr12	113029364	113304582	ENST00000547840_intron	RPH3A	+
chr12	113008230	113303300	ENST00000548197_intron	RPH3A	+
chr12	113229993	113334982	ENST00000548866_intron	RPH3A	+
chr12	113008184	113285536	ENST00000549736_intron	RPH3A	+
chr12	113229151	113303334	ENST00000549769_intron	RPH3A	+
chr12	113229716	113304644	ENST00000550901_intron	RPH3A	+
chr12	113229742	113335258	ENST00000551052_intron	RPH3A	+
chr12	113229727	113304578	ENST00000551198_intron	RPH3A	+
chr12	113012947	113306335	ENST00000551593_intron	RPH3A	+
chr12	113013042	113303271	ENST00000551748_intron	RPH3A	+
chr12	113229343	113303348	ENST00000552667_intron	RPH3A	+
chr12	113229935	113303392	ENST00000552679_intron	RPH3A	+
chr12	113229990	113304602	ENST00000553114_intron	RPH3A	+
chr13	44717729	44813010	ENST00000437867_intron	SMIM2-AS1	+
chr13	44716682	44722166	ENST00000444663_intron	SMIM2-AS1	+
chr13	48877911	49056122	ENST00000267163_intron	RB1	+
chr13	48877911	48937044	ENST00000467505_intron	RB1	+
chr13	48877887	48934873	ENST00000525036_intron	RB1	+
chr13	48877911	49056122	ENST00000267163_intron	RB1	+
chr13	48877911	48937044	ENST00000467505_intron	RB1	+
chr13	48877887	48934873	ENST00000525036_intron	RB1	+
chr13	93879095	95059655	ENST00000377047_intron	GPC6	+
chr14	51811632	51852321	ENST00000555649_intron	RP11-255G12.2	-
chr14	65550462	65569227	ENST00000246163_intron	MAX	-
chr14	65541920	65569206	ENST00000284165_intron	MAX	-
chr14	65472892	65569105	ENST00000341653_intron	MAX	-
chr14	65541842	65569222	ENST00000358402_intron	MAX	-
chr14	65542262	65569188	ENST00000358664_intron	MAX	-
chr14	65541845	65569237	ENST00000394606_intron	MAX	-
chr14	65543176	65569078	ENST00000553928_intron	MAX	-
chr14	65543911	65568403	ENST00000553951_intron	MAX	-
chr14	65560421	65569235	ENST00000554709_intron	MAX	-
chr14	65542804	65569057	ENST00000555419_intron	MAX	-
chr14	65544019	65569235	ENST00000555667_intron	MAX	-
chr14	65541876	65569188	ENST00000555932_intron	MAX	-
chr14	65544492	65569235	ENST00000556443_intron	MAX	-
chr14	65560216	65569196	ENST00000556702_intron	MAX	-
chr14	65543327	65569413	ENST00000556892_intron	MAX	-
chr14	65544005	65569235	ENST00000556979_intron	MAX	-
chr14	65543180	65569408	ENST00000557277_intron	MAX	-
chr14	65544103	65569235	ENST00000557746_intron	MAX	-
chr14	65550462	65569227	ENST00000246163_intron	MAX	-
chr14	65541920	65569206	ENST00000284165_intron	MAX	-
chr14	65472892	65569105	ENST00000341653_intron	MAX	-
chr14	65541842	65569222	ENST00000358402_intron	MAX	-
chr14	65542262	65569188	ENST00000358664_intron	MAX	-
chr14	65541845	65569237	ENST00000394606_intron	MAX	-
chr14	65543176	65569078	ENST00000553928_intron	MAX	-
chr14	65543911	65568403	ENST00000553951_intron	MAX	-
chr14	65560421	65569235	ENST00000554709_intron	MAX	-
chr14	65542804	65569057	ENST00000555419_intron	MAX	-
chr14	65544019	65569235	ENST00000555667_intron	MAX	-
chr14	65541876	65569188	ENST00000555932_intron	MAX	-
chr14	65544492	65569235	ENST00000556443_intron	MAX	-
chr14	65560216	65569196	ENST00000556702_intron	MAX	-
chr14	65543327	65569413	ENST00000556892_intron	MAX	-
chr14	65544005	65569235	ENST00000556979_intron	MAX	-
chr14	65543180	65569408	ENST00000557277_intron	MAX	-
chr14	65544103	65569235	ENST00000557746_intron	MAX	-
chr14	65550462	65569227	ENST00000246163_intron	MAX	-
chr14	65541920	65569206	ENST00000284165_intron	MAX	-
chr14	65472892	65569105	ENST00000341653_intron	MAX	-
chr14	65541842	65569222	ENST00000358402_intron	MAX	-
chr14	65542262	65569188	ENST00000358664_intron	MAX	-
chr14	65541845	65569237	ENST00000394606_intron	MAX	-
chr14	65543176	65569078	ENST00000553928_intron	MAX	-
chr14	65543911	65568403	ENST00000553951_intron	MAX	-
chr14	65560421	65569235	ENST00000554709_intron	MAX	-
chr14	65542804	65569057	ENST00000555419_intron	MAX	-
chr14	65544019	65569235	ENST00000555667_intron	MAX	-
chr14	65541876	65569188	ENST00000555932_intron	MAX	-
chr14	65544492	65569235	ENST00000556443_intron	MAX	-
chr14	65560216	65569196	ENST00000556702_intron	MAX	-
chr14	65543327	65569413	ENST00000556892_intron	MAX	-
chr14	65544005	65569235	ENST00000556979_intron	MAX	-
chr14	65543180	65569408	ENST00000557277_intron	MAX	-
chr14	65544103	65569235	ENST00000557746_intron	MAX	-
chr14	65550462	65569227	ENST00000246163_intron	MAX	-
chr14	65541920	65569206	ENST00000284165_intron	MAX	-
chr14	65472892	65569105	ENST00000341653_intron	MAX	-
chr14	65541842	65569222	ENST00000358402_intron	MAX	-
chr14	65542262	65569188	ENST00000358664_intron	MAX	-
chr14	65541845	65569237	ENST00000394606_intron	MAX	-
chr14	65543176	65569078	ENST00000553928_intron	MAX	-
chr14	65543911	65568403	ENST00000553951_intron	MAX	-
chr14	65560421	65569235	ENST00000554709_intron	MAX	-
chr14	65542804	65569057	ENST00000555419_intron	MAX	-
chr14	65544019	65569235	ENST00000555667_intron	MAX	-
chr14	65541876	65569188	ENST00000555932_intron	MAX	-
chr14	65544492	65569235	ENST00000556443_intron	MAX	-
chr14	65560216	65569196	ENST00000556702_intron	MAX	-
chr14	65543327	65569413	ENST00000556892_intron	MAX	-
chr14	65544005	65569235	ENST00000556979_intron	MAX	-
chr14	65543180	65569408	ENST00000557277_intron	MAX	-
chr14	65544103	65569235	ENST00000557746_intron	MAX	-
chr14	65550462	65569227	ENST00000246163_intron	MAX	-
chr14	65541920	65569206	ENST00000284165_intron	MAX	-
chr14	65472892	65569105	ENST00000341653_intron	MAX	-
chr14	65541842	65569222	ENST00000358402_intron	MAX	-
chr14	65542262	65569188	ENST00000358664_intron	MAX	-
chr14	65541845	65569237	ENST00000394606_intron	MAX	-
chr14	65543176	65569078	ENST00000553928_intron	MAX	-
chr14	65543911	65568403	ENST00000553951_intron	MAX	-
chr14	65560421	65569235	ENST00000554709_intron	MAX	-
chr14	65542804	65569057	ENST00000555419_intron	MAX	-
chr14	65544019	65569235	ENST00000555667_intron	MAX	-
chr14	65541876	65569188	ENST00000555932_intron	MAX	-
chr14	65544492	65569235	ENST00000556443_intron	MAX	-
chr14	65560216	65569196	ENST00000556702_intron	MAX	-
chr14	65543327	65569413	ENST00000556892_intron	MAX	-
chr14	65544005	65569235	ENST00000556979_intron	MAX	-
chr14	65543180	65569408	ENST00000557277_intron	MAX	-
chr14	65544103	65569235	ENST00000557746_intron	MAX	-
chr14	69951471	69995215	ENST00000322564_intron	PLEKHD1	+
chr14	69951409	69970407	ENST00000556123_intron	PLEKHD1	+
chr14	77597613	77608134	ENST00000319374_intron	ZDHHC22	-
chr14	77605960	77609077	ENST00000555327_intron	ZDHHC22	-
chr14	77605753	77607087	ENST00000555389_intron	ZDHHC22	-
chr14	77597613	77608134	ENST00000319374_intron	ZDHHC22	-
chr14	77605960	77609077	ENST00000555327_intron	ZDHHC22	-
chr14	77605753	77607087	ENST00000555389_intron	ZDHHC22	-
chr14	77597613	77608134	ENST00000319374_intron	ZDHHC22	-
chr14	77605960	77609077	ENST00000555327_intron	ZDHHC22	-
chr14	77605753	77607087	ENST00000555389_intron	ZDHHC22	-
chr14	93403259	93582148	ENST00000267615_intron	ITPK1	-
chr14	93403259	93582263	ENST00000354313_intron	ITPK1	-
chr14	93428700	93582167	ENST00000553452_intron	ITPK1	-
chr14	93429177	93503319	ENST00000553655_intron	ITPK1	-
chr14	93424546	93581631	ENST00000554999_intron	ITPK1	-
chr14	93406207	93581624	ENST00000555495_intron	ITPK1	-
chr14	93424616	93581617	ENST00000555553_intron	ITPK1	-
chr14	93424579	93532703	ENST00000556185_intron	ITPK1	-
chr14	93406098	93582216	ENST00000556603_intron	ITPK1	-
chr14	93412676	93503225	ENST00000556954_intron	ITPK1	-
chr14	93428700	93582665	ENST00000557309_intron	ITPK1	-
chr14	93403259	93582148	ENST00000267615_intron	ITPK1	-
chr14	93403259	93582263	ENST00000354313_intron	ITPK1	-
chr14	93428700	93582167	ENST00000553452_intron	ITPK1	-
chr14	93424546	93581631	ENST00000554999_intron	ITPK1	-
chr14	93406207	93581624	ENST00000555495_intron	ITPK1	-
chr14	93424616	93581617	ENST00000555553_intron	ITPK1	-
chr14	93406098	93582216	ENST00000556603_intron	ITPK1	-
chr14	93428700	93582665	ENST00000557309_intron	ITPK1	-
chr14	97925153	98047938	ENST00000554862_intron	CTD-2506J14.1	+
chr14	100531615	100610573	ENST00000392920_intron	EVL	+
chr14	100437786	100610573	ENST00000402714_intron	EVL	+
chr14	100485719	100606454	ENST00000544450_intron	EVL	+
chr14	100603443	100610200	ENST00000553694_intron	EVL	+
chr14	100594958	100608104	ENST00000554031_intron	EVL	+
chr14	100531769	100610567	ENST00000554045_intron	EVL	+
chr14	100602108	100604336	ENST00000554518_intron	EVL	+
chr14	100594924	100610555	ENST00000554695_intron	EVL	+
chr14	100605149	100610569	ENST00000555606_intron	EVL	+
chr14	100606630	100610572	ENST00000555848_intron	EVL	+
chr14	100604905	100607566	ENST00000555999_intron	EVL	+
chr14	100531615	100610573	ENST00000392920_intron	EVL	+
chr14	100437786	100610573	ENST00000402714_intron	EVL	+
chr14	100485719	100606454	ENST00000544450_intron	EVL	+
chr14	100603443	100610200	ENST00000553694_intron	EVL	+
chr14	100594958	100608104	ENST00000554031_intron	EVL	+
chr14	100531769	100610567	ENST00000554045_intron	EVL	+
chr14	100602108	100604336	ENST00000554518_intron	EVL	+
chr14	100594924	100610555	ENST00000554695_intron	EVL	+
chr14	100605149	100610569	ENST00000555606_intron	EVL	+
chr14	100606630	100610572	ENST00000555848_intron	EVL	+
chr14	100604905	100607566	ENST00000555999_intron	EVL	+
chr14	100531615	100610573	ENST00000392920_intron	EVL	+
chr14	100437786	100610573	ENST00000402714_intron	EVL	+
chr14	100485719	100606454	ENST00000544450_intron	EVL	+
chr14	100603443	100610200	ENST00000553694_intron	EVL	+
chr14	100594958	100608104	ENST00000554031_intron	EVL	+
chr14	100531769	100610567	ENST00000554045_intron	EVL	+
chr14	100594924	100610555	ENST00000554695_intron	EVL	+
chr14	100605149	100610569	ENST00000555606_intron	EVL	+
chr14	100606630	100610572	ENST00000555848_intron	EVL	+
chr14	100604905	100607566	ENST00000555999_intron	EVL	+
chr14	100531615	100610573	ENST00000392920_intron	EVL	+
chr14	100437786	100610573	ENST00000402714_intron	EVL	+
chr14	100485719	100606454	ENST00000544450_intron	EVL	+
chr14	100603443	100610200	ENST00000553694_intron	EVL	+
chr14	100594958	100608104	ENST00000554031_intron	EVL	+
chr14	100531769	100610567	ENST00000554045_intron	EVL	+
chr14	100594924	100610555	ENST00000554695_intron	EVL	+
chr14	100605149	100610569	ENST00000555606_intron	EVL	+
chr14	100606630	100610572	ENST00000555848_intron	EVL	+
chr14	100604905	100607566	ENST00000555999_intron	EVL	+
chr15	20554571	20564419	ENST00000554815_intron	RP11-509A17.3	+
chr15	20549989	20564412	ENST00000556397_intron	RP11-509A17.3	+
chr15	20557614	20561793	ENST00000557528_intron	RP11-509A17.3	+
chr15	20563361	20563434	ENST00000581090_intron	AC026495.1	+
chr15	20554571	20564419	ENST00000554815_intron	RP11-509A17.3	+
chr15	20549989	20564412	ENST00000556397_intron	RP11-509A17.3	+
chr15	20557614	20561793	ENST00000557528_intron	RP11-509A17.3	+
chr15	20563361	20563434	ENST00000581090_intron	AC026495.1	+
chr15	26791319	27018935	ENST00000299267_intron	GABRB3	-
chr15	26788693	27018221	ENST00000311550_intron	GABRB3	-
chr15	26788699	27184686	ENST00000541819_intron	GABRB3	-
chr15	26806216	27018204	ENST00000554556_intron	GABRB3	-
chr15	27016966	27018898	ENST00000554722_intron	GABRB3	-
chr15	26792403	27018161	ENST00000555632_intron	GABRB3	-
chr15	26995082	27035447	ENST00000557641_intron	GABRB3	-
chr15	26791319	27018935	ENST00000299267_intron	GABRB3	-
chr15	26788693	27018221	ENST00000311550_intron	GABRB3	-
chr15	26788699	27184686	ENST00000541819_intron	GABRB3	-
chr15	26806216	27018204	ENST00000554556_intron	GABRB3	-
chr15	27016966	27018898	ENST00000554722_intron	GABRB3	-
chr15	26792403	27018161	ENST00000555632_intron	GABRB3	-
chr15	26995082	27035447	ENST00000557641_intron	GABRB3	-
chr15	26791319	27018935	ENST00000299267_intron	GABRB3	-
chr15	26788693	27018221	ENST00000311550_intron	GABRB3	-
chr15	26788699	27184686	ENST00000541819_intron	GABRB3	-
chr15	26806216	27018204	ENST00000554556_intron	GABRB3	-
chr15	27016966	27018898	ENST00000554722_intron	GABRB3	-
chr15	26792403	27018161	ENST00000555632_intron	GABRB3	-
chr15	26995082	27035447	ENST00000557641_intron	GABRB3	-
chr15	27728181	27786343	ENST00000556642_intron	RP11-100M12.3	-
chr15	27782046	27787137	ENST00000557170_intron	RP11-100M12.3	-
chr15	31775329	31947542	ENST00000307050_intron	OTUD7A	-
chr15	31775329	31947542	ENST00000382902_intron	OTUD7A	-
chr15	42651783	42703971	ENST00000318023_intron	CAPN3	+
chr15	42651783	42704515	ENST00000349748_intron	CAPN3	+
chr15	42640301	42704515	ENST00000356316_intron	CAPN3	+
chr15	42651783	42703971	ENST00000357568_intron	CAPN3	+
chr15	42651785	42704514	ENST00000397163_intron	CAPN3	+
chr15	42640301	42704515	ENST00000466369_intron	RP11-164J13.1	+
chr15	42640301	42696486	ENST00000483208_intron	RP11-164J13.1	+
chr15	42640301	42704515	ENST00000495723_intron	RP11-164J13.1	+
chr15	42640301	42704515	ENST00000549793_intron	RP11-164J13.1	+
chr15	42651783	42703971	ENST00000318023_intron	CAPN3	+
chr15	42651783	42704515	ENST00000349748_intron	CAPN3	+
chr15	42640301	42704515	ENST00000356316_intron	CAPN3	+
chr15	42651783	42703971	ENST00000357568_intron	CAPN3	+
chr15	42651785	42704514	ENST00000397163_intron	CAPN3	+
chr15	42640301	42704515	ENST00000466369_intron	RP11-164J13.1	+
chr15	42640301	42696486	ENST00000483208_intron	RP11-164J13.1	+
chr15	42640301	42704515	ENST00000495723_intron	RP11-164J13.1	+
chr15	42640301	42704515	ENST00000549793_intron	RP11-164J13.1	+
chr15	69755446	69857574	ENST00000558309_intron	RP11-279F6.1	+
chr15	69755365	69857576	ENST00000558633_intron	RP11-279F6.1	+
chr15	69755446	69857574	ENST00000559025_intron	RP11-279F6.1	+
chr15	69760375	69863422	ENST00000560882_intron	RP11-279F6.1	+
chr15	69854062	69863422	ENST00000498938_intron	RP11-279F6.1	+
chr15	69755446	69857574	ENST00000558309_intron	RP11-279F6.1	+
chr15	69755365	69857576	ENST00000558633_intron	RP11-279F6.1	+
chr15	69850531	69863422	ENST00000558781_intron	RP11-279F6.1	+
chr15	69755446	69857574	ENST00000559025_intron	RP11-279F6.1	+
chr15	69845055	69856009	ENST00000559029_intron	RP11-279F6.1	+
chr15	69760375	69863422	ENST00000560882_intron	RP11-279F6.1	+
chr15	91769100	91844538	ENST00000330276_intron	SV2B	+
chr15	91643515	91844539	ENST00000394232_intron	SV2B	+
chr15	91643180	91835866	ENST00000545111_intron	SV2B	+
chr15	91643545	91838515	ENST00000557410_intron	SV2B	+
chr15	100348193	100417310	ENST00000558188_intron	CTD-2054N24.2	+
chr15	100347228	100417353	ENST00000559714_intron	CTD-2054N24.2	+
chr15	100347264	100379270	ENST00000560059_intron	CTD-2054N24.2	+
chr16	699417	717830	ENST00000293879_intron	WDR90	+
chr16	705058	713433	ENST00000546516_intron	WDR90	+
chr16	711732	712736	ENST00000546923_intron	WDR90	+
chr16	706275	717829	ENST00000547407_intron	WDR90	+
chr16	712275	713437	ENST00000548603_intron	WDR90	+
chr16	711065	717829	ENST00000549024_intron	WDR90	+
chr16	699325	717833	ENST00000549091_intron	WDR90	+
chr16	707858	713438	ENST00000552683_intron	WDR90	+
chr16	706421	717830	ENST00000552728_intron	WDR90	+
chr16	699417	717830	ENST00000293879_intron	WDR90	+
chr16	705058	713433	ENST00000546516_intron	WDR90	+
chr16	711732	712736	ENST00000546923_intron	WDR90	+
chr16	706275	717829	ENST00000547407_intron	WDR90	+
chr16	712275	713437	ENST00000548603_intron	WDR90	+
chr16	711065	717829	ENST00000549024_intron	WDR90	+
chr16	699325	717833	ENST00000549091_intron	WDR90	+
chr16	707858	713438	ENST00000552683_intron	WDR90	+
chr16	706421	717830	ENST00000552728_intron	WDR90	+
chr16	699417	717830	ENST00000293879_intron	WDR90	+
chr16	715258	717830	ENST00000315764_intron	WDR90	+
chr16	705058	713433	ENST00000546516_intron	WDR90	+
chr16	711732	712736	ENST00000546923_intron	WDR90	+
chr16	706275	717829	ENST00000547407_intron	WDR90	+
chr16	713140	716745	ENST00000547543_intron	WDR90	+
chr16	715184	717830	ENST00000547944_intron	WDR90	+
chr16	712275	713437	ENST00000548603_intron	WDR90	+
chr16	711065	717829	ENST00000549024_intron	WDR90	+
chr16	699325	717833	ENST00000549091_intron	WDR90	+
chr16	707858	713438	ENST00000552683_intron	WDR90	+
chr16	706421	717830	ENST00000552728_intron	WDR90	+
chr16	714988	717829	ENST00000553080_intron	WDR90	+
chr16	4390249	4401373	ENST00000318059_intron	PAM16	-
chr16	4390319	4401294	ENST00000571178_intron	PAM16	-
chr16	4390252	4395905	ENST00000571941_intron	PAM16	-
chr16	4390252	4401316	ENST00000571986_intron	PAM16	-
chr16	4390252	4466588	ENST00000572467_intron	CORO7-PAM16	-
chr16	4390250	4393551	ENST00000573236_intron	PAM16	-
chr16	4390252	4393625	ENST00000573450_intron	PAM16	-
chr16	4390252	4393762	ENST00000573553_intron	PAM16	-
chr16	4390252	4401271	ENST00000573614_intron	PAM16	-
chr16	4385871	4387819	ENST00000574705_intron	RP11-295D4.1	-
chr16	4390252	4470495	ENST00000575334_intron	CORO7-PAM16	-
chr16	4390252	4401056	ENST00000575636_intron	PAM16	-
chr16	4390252	4394134	ENST00000575848_intron	PAM16	-
chr16	4390252	4405608	ENST00000576217_intron	PAM16	-
chr16	4381550	4401266	ENST00000577031_intron	PAM16	-
chr16	14173145	14360629	ENST00000318282_intron	MKL2	+
chr16	14280772	14355499	ENST00000341243_intron	MKL2	+
chr16	14165179	14360628	ENST00000571589_intron	MKL2	+
chr16	14341268	14360630	ENST00000572588_intron	MKL2	+
chr16	14165196	14355305	ENST00000574045_intron	MKL2	+
chr16	28296206	28303385	ENST00000501520_intron	RP11-57A19.2	-
chr16	48200821	48269088	ENST00000353782_intron	ABCC11	-
chr16	48200821	48281305	ENST00000356608_intron	ABCC11	-
chr16	48200822	48266182	ENST00000394747_intron	ABCC11	-
chr16	48200822	48269088	ENST00000394748_intron	ABCC11	-
chr16	48221111	48281479	ENST00000537808_intron	ABCC11	-
chr16	48221301	48232161	ENST00000569172_intron	ABCC11	-
chr16	48200821	48269088	ENST00000353782_intron	ABCC11	-
chr16	48200821	48281305	ENST00000356608_intron	ABCC11	-
chr16	48200822	48266182	ENST00000394747_intron	ABCC11	-
chr16	48200822	48269088	ENST00000394748_intron	ABCC11	-
chr16	48221111	48281479	ENST00000537808_intron	ABCC11	-
chr16	48221301	48232161	ENST00000569172_intron	ABCC11	-
chr16	50731050	50766988	ENST00000300589_intron	NOD2	+
chr16	50746105	50757285	ENST00000524712_intron	NOD2	+
chr16	50746105	50757285	ENST00000527052_intron	NOD2	+
chr16	50746105	50757285	ENST00000529633_intron	NOD2	+
chr16	50746105	50757285	ENST00000534057_intron	NOD2	+
chr16	50746105	50757285	ENST00000534067_intron	NOD2	+
chr16	50746755	50747500	ENST00000602304_intron	RP11-327F22.6	+
chr16	50731050	50766988	ENST00000300589_intron	NOD2	+
chr16	50746105	50757285	ENST00000524712_intron	NOD2	+
chr16	50746105	50757285	ENST00000527052_intron	NOD2	+
chr16	50746105	50757285	ENST00000529633_intron	NOD2	+
chr16	50746105	50757285	ENST00000534057_intron	NOD2	+
chr16	50746105	50757285	ENST00000534067_intron	NOD2	+
chr16	50746755	50747500	ENST00000602304_intron	RP11-327F22.6	+
chr16	50731050	50766988	ENST00000300589_intron	NOD2	+
chr16	50746105	50757285	ENST00000524712_intron	NOD2	+
chr16	50746105	50757285	ENST00000527052_intron	NOD2	+
chr16	50746105	50757285	ENST00000529633_intron	NOD2	+
chr16	50746105	50757285	ENST00000534057_intron	NOD2	+
chr16	50746105	50757285	ENST00000534067_intron	NOD2	+
chr16	50746755	50747500	ENST00000602304_intron	RP11-327F22.6	+
chr16	50731050	50766988	ENST00000300589_intron	NOD2	+
chr16	50746105	50757285	ENST00000524712_intron	NOD2	+
chr16	50746105	50757285	ENST00000527052_intron	NOD2	+
chr16	50746105	50757285	ENST00000529633_intron	NOD2	+
chr16	50746105	50757285	ENST00000534057_intron	NOD2	+
chr16	50746105	50757285	ENST00000534067_intron	NOD2	+
chr16	50746755	50747500	ENST00000602304_intron	RP11-327F22.6	+
chr16	50731050	50766988	ENST00000300589_intron	NOD2	+
chr16	50746105	50757285	ENST00000524712_intron	NOD2	+
chr16	50746105	50757285	ENST00000527052_intron	NOD2	+
chr16	50746105	50757285	ENST00000529633_intron	NOD2	+
chr16	50746105	50757285	ENST00000534057_intron	NOD2	+
chr16	50746105	50757285	ENST00000534067_intron	NOD2	+
chr16	50746755	50747500	ENST00000602304_intron	RP11-327F22.6	+
chr16	51169886	51185186	ENST00000251020_intron	SALL1	-
chr16	51169886	51184508	ENST00000440970_intron	SALL1	-
chr16	51170975	51185152	ENST00000541611_intron	SALL1	-
chr16	51177115	51185278	ENST00000562674_intron	SALL1	-
chr16	51170975	51185152	ENST00000566102_intron	SALL1	-
chr16	51171243	51184508	ENST00000570206_intron	SALL1	-
chr16	51169886	51185186	ENST00000251020_intron	SALL1	-
chr16	51169886	51184508	ENST00000440970_intron	SALL1	-
chr16	51170975	51185152	ENST00000541611_intron	SALL1	-
chr16	51177115	51185278	ENST00000562674_intron	SALL1	-
chr16	51170975	51185152	ENST00000566102_intron	SALL1	-
chr16	51171243	51184508	ENST00000570206_intron	SALL1	-
chr16	51169886	51185186	ENST00000251020_intron	SALL1	-
chr16	51169886	51184508	ENST00000440970_intron	SALL1	-
chr16	51170975	51185152	ENST00000541611_intron	SALL1	-
chr16	51177115	51185278	ENST00000562674_intron	SALL1	-
chr16	51170975	51185152	ENST00000566102_intron	SALL1	-
chr16	51171243	51184508	ENST00000570206_intron	SALL1	-
chr16	51169886	51185186	ENST00000251020_intron	SALL1	-
chr16	51169886	51184508	ENST00000440970_intron	SALL1	-
chr16	51170975	51185152	ENST00000541611_intron	SALL1	-
chr16	51177115	51185278	ENST00000562674_intron	SALL1	-
chr16	51170975	51185152	ENST00000566102_intron	SALL1	-
chr16	51171243	51184508	ENST00000570206_intron	SALL1	-
chr16	55542910	55620582	ENST00000262134_intron	LPCAT2	+
chr16	55612930	55617149	ENST00000562299_intron	LPCAT2	+
chr16	55590835	55616924	ENST00000565056_intron	LPCAT2	+
chr16	55565951	55620578	ENST00000566915_intron	LPCAT2	+
chr16	89710846	89724129	ENST00000253475_intron	CHMP1A	-
chr16	89710839	89724253	ENST00000397901_intron	CHMP1A	-
chr16	89710871	89724117	ENST00000535997_intron	CHMP1A	-
chr16	89713452	89724129	ENST00000547614_intron	CHMP1A	-
chr16	89713363	89715947	ENST00000548650_intron	CHMP1A	-
chr16	89712244	89716001	ENST00000549139_intron	CHMP1A	-
chr16	89712363	89724129	ENST00000549328_intron	CHMP1A	-
chr16	89712297	89724058	ENST00000550102_intron	CHMP1A	-
chr16	89715587	89724105	ENST00000550872_intron	CHMP1A	-
chr16	89713320	89724013	ENST00000551981_intron	CHMP1A	-
chr17	702553	883010	ENST00000336868_intron	NXN	-
chr17	704008	767337	ENST00000537628_intron	NXN	-
chr17	703721	725698	ENST00000538650_intron	NXN	-
chr17	703628	707224	ENST00000571281_intron	NXN	-
chr17	703721	729241	ENST00000571684_intron	NXN	-
chr17	704028	708488	ENST00000574018_intron	NXN	-
chr17	722354	800254	ENST00000575455_intron	NXN	-
chr17	702553	767351	ENST00000575801_intron	NXN	-
chr17	702553	883010	ENST00000336868_intron	NXN	-
chr17	704008	767337	ENST00000537628_intron	NXN	-
chr17	703721	725698	ENST00000538650_intron	NXN	-
chr17	703721	729241	ENST00000571684_intron	NXN	-
chr17	704028	708488	ENST00000574018_intron	NXN	-
chr17	722354	800254	ENST00000575455_intron	NXN	-
chr17	702553	767351	ENST00000575801_intron	NXN	-
chr17	7942358	7952428	ENST00000380173_intron	ALOX15B	+
chr17	7942335	7952452	ENST00000380183_intron	ALOX15B	+
chr17	7942419	7952452	ENST00000571240_intron	ALOX15B	+
chr17	7942352	7952162	ENST00000572022_intron	ALOX15B	+
chr17	7942474	7951883	ENST00000573359_intron	ALOX15B	+
chr17	8339179	8383942	ENST00000299734_intron	NDEL1	+
chr17	8339179	8371478	ENST00000334527_intron	NDEL1	+
chr17	8339218	8371478	ENST00000380025_intron	NDEL1	+
chr17	8339226	8370976	ENST00000402554_intron	NDEL1	+
chr17	8367554	8371480	ENST00000578172_intron	NDEL1	+
chr17	8354099	8393729	ENST00000581679_intron	NDEL1	+
chr17	8351922	8364702	ENST00000582277_intron	NDEL1	+
chr17	8366095	8371471	ENST00000583683_intron	NDEL1	+
chr17	8339212	8370587	ENST00000585098_intron	NDEL1	+
chr17	8339179	8383942	ENST00000299734_intron	NDEL1	+
chr17	8339179	8371478	ENST00000334527_intron	NDEL1	+
chr17	8339218	8371478	ENST00000380025_intron	NDEL1	+
chr17	8339226	8370976	ENST00000402554_intron	NDEL1	+
chr17	8367554	8371480	ENST00000578172_intron	NDEL1	+
chr17	8354099	8393729	ENST00000581679_intron	NDEL1	+
chr17	8351922	8364702	ENST00000582277_intron	NDEL1	+
chr17	8366095	8371471	ENST00000583683_intron	NDEL1	+
chr17	8339212	8370587	ENST00000585098_intron	NDEL1	+
chr17	15603006	15640874	ENST00000412988_intron	ZNF286A	+
chr17	15603055	15648092	ENST00000413242_intron	ZNF286A	+
chr17	15635591	15648095	ENST00000437605_intron	TBC1D26	+
chr17	15635570	15640837	ENST00000464963_intron	TBC1D26	+
chr17	15635597	15649476	ENST00000469477_intron	TBC1D26	+
chr17	15635597	15647768	ENST00000491819_intron	TBC1D26	+
chr17	15635597	15644255	ENST00000579428_intron	TBC1D26	+
chr17	15603006	15640874	ENST00000593105_intron	ZNF286A	+
chr17	16751166	16755222	ENST00000429445_intron	AC022596.2	-
chr17	16754829	16755976	ENST00000579363_intron	AC022596.2	-
chr17	16750949	16756090	ENST00000579946_intron	AC022596.2	-
chr17	16754816	16756091	ENST00000584151_intron	AC022596.2	-
chr17	16751166	16755222	ENST00000429445_intron	AC022596.2	-
chr17	16754829	16755976	ENST00000579363_intron	AC022596.2	-
chr17	16750949	16756090	ENST00000579946_intron	AC022596.2	-
chr17	16754816	16756091	ENST00000584151_intron	AC022596.2	-
chr17	18324133	18328200	ENST00000332088_intron	AL353997.4	+
chr17	18323282	18328411	ENST00000444070_intron	AL353997.3	+
chr17	18319042	18328409	ENST00000445433_intron	AL353997.3	+
chr17	18323281	18325631	ENST00000579679_intron	AL353997.3	+
chr17	18323443	18324553	ENST00000581247_intron	AL353997.3	+
chr17	18323396	18324540	ENST00000584833_intron	AL353997.3	+
chr17	18538319	18545737	ENST00000345096_intron	TBC1D28	-
chr17	18538842	18547740	ENST00000405044_intron	TBC1D28	-
chr17	18542174	18565263	ENST00000570881_intron	TBC1D28	-
chr17	18542489	18547731	ENST00000575220_intron	TBC1D28	-
chr17	20422834	20427060	ENST00000451704_intron	AC015818.3	-
chr17	20422625	20432000	ENST00000582261_intron	AC015818.3	-
chr17	20425405	20427762	ENST00000583364_intron	AC015818.3	-
chr17	20426131	20427762	ENST00000585017_intron	AC015818.3	-
chr17	43630221	43631171	ENST00000585761_intron	RP11-798G7.6	+
chr17	43623266	43640596	ENST00000586348_intron	RP11-798G7.6	+
chr17	43623171	43636133	ENST00000587078_intron	RP11-798G7.6	+
chr17	43623170	43626847	ENST00000590995_intron	RP11-798G7.6	+
chr17	43623243	43631736	ENST00000591950_intron	RP11-798G7.6	+
chr17	43630221	43631171	ENST00000585761_intron	RP11-798G7.6	+
chr17	43623266	43640596	ENST00000586348_intron	RP11-798G7.6	+
chr17	43623171	43636133	ENST00000587078_intron	RP11-798G7.6	+
chr17	43623170	43626847	ENST00000590995_intron	RP11-798G7.6	+
chr17	43623243	43631736	ENST00000591950_intron	RP11-798G7.6	+
chr17	44839872	44896126	ENST00000225512_intron	WNT3	-
chr17	61600722	61623395	ENST00000314672_intron	KCNH6	+
chr17	61600695	61623600	ENST00000456941_intron	KCNH6	+
chr17	61600695	61626338	ENST00000581784_intron	KCNH6	+
chr17	61600764	61624088	ENST00000583023_intron	KCNH6	+
chr17	61600720	61623437	ENST00000583465_intron	KCNH6	+
chr17	62461569	62464051	ENST00000603557_intron	MILR1	+
chr17	62461569	62464760	ENST00000605096_intron	MILR1	+
chr17	62888847	62892521	ENST00000577938_intron	RP11-927P21.1	+
chr17	62895884	62896834	ENST00000581622_intron	RP11-927P21.2	+
chr17	62888919	62897399	ENST00000584131_intron	RP11-927P21.1	+
chr17	62888942	62906298	ENST00000584959_intron	RP11-927P21.1	+
chr17	75315597	75496674	ENST00000329047_intron	SEPT9	+
chr17	75369272	75496676	ENST00000423034_intron	SEPT9	+
chr17	75277492	75496674	ENST00000427177_intron	SEPT9	+
chr17	75372165	75496676	ENST00000427674_intron	SEPT9	+
chr17	75283973	75496678	ENST00000431235_intron	SEPT9	+
chr17	75283973	75496674	ENST00000449803_intron	SEPT9	+
chr17	75396666	75398471	ENST00000586812_intron	SEPT9	+
chr17	75284031	75398282	ENST00000587237_intron	SEPT9	+
chr17	75370015	75398475	ENST00000587514_intron	SEPT9	+
chr17	75315674	75484843	ENST00000588575_intron	SEPT9	+
chr17	75318692	75496675	ENST00000588690_intron	SEPT9	+
chr17	75276651	75398484	ENST00000589070_intron	SEPT9	+
chr17	75376205	75398565	ENST00000589140_intron	SEPT9	+
chr17	75369419	75483619	ENST00000590059_intron	SEPT9	+
chr17	75315597	75496678	ENST00000590294_intron	SEPT9	+
chr17	75282389	75398531	ENST00000590576_intron	SEPT9	+
chr17	75370259	75398531	ENST00000590586_intron	SEPT9	+
chr17	75315684	75398785	ENST00000590595_intron	SEPT9	+
chr17	75396640	75398661	ENST00000590825_intron	SEPT9	+
chr17	75277533	75495111	ENST00000591198_intron	SEPT9	+
chr17	75277519	75398411	ENST00000591833_intron	SEPT9	+
chr17	75316395	75398497	ENST00000591934_intron	SEPT9	+
chr17	75319788	75398537	ENST00000592098_intron	SEPT9	+
chr17	75372003	75398171	ENST00000592407_intron	SEPT9	+
chr17	75398183	75480210	ENST00000592420_intron	SEPT9	+
chr17	75315597	75496674	ENST00000329047_intron	SEPT9	+
chr17	75369272	75496676	ENST00000423034_intron	SEPT9	+
chr17	75277492	75496674	ENST00000427177_intron	SEPT9	+
chr17	75372165	75496676	ENST00000427674_intron	SEPT9	+
chr17	75283973	75496678	ENST00000431235_intron	SEPT9	+
chr17	75283973	75496674	ENST00000449803_intron	SEPT9	+
chr17	75396666	75398471	ENST00000586812_intron	SEPT9	+
chr17	75284031	75398282	ENST00000587237_intron	SEPT9	+
chr17	75370015	75398475	ENST00000587514_intron	SEPT9	+
chr17	75315674	75484843	ENST00000588575_intron	SEPT9	+
chr17	75318692	75496675	ENST00000588690_intron	SEPT9	+
chr17	75276651	75398484	ENST00000589070_intron	SEPT9	+
chr17	75376205	75398565	ENST00000589140_intron	SEPT9	+
chr17	75369419	75483619	ENST00000590059_intron	SEPT9	+
chr17	75315597	75496678	ENST00000590294_intron	SEPT9	+
chr17	75282389	75398531	ENST00000590576_intron	SEPT9	+
chr17	75370259	75398531	ENST00000590586_intron	SEPT9	+
chr17	75315684	75398785	ENST00000590595_intron	SEPT9	+
chr17	75396640	75398661	ENST00000590825_intron	SEPT9	+
chr17	75277533	75495111	ENST00000591198_intron	SEPT9	+
chr17	75277519	75398411	ENST00000591833_intron	SEPT9	+
chr17	75316395	75398497	ENST00000591934_intron	SEPT9	+
chr17	75319788	75398537	ENST00000592098_intron	SEPT9	+
chr17	75372003	75398171	ENST00000592407_intron	SEPT9	+
chr17	75398183	75480210	ENST00000592420_intron	SEPT9	+
chr17	76183443	76203782	ENST00000327898_intron	AFMID	+
chr17	76183398	76203782	ENST00000409257_intron	AFMID	+
chr17	76183445	76201162	ENST00000586542_intron	AFMID	+
chr17	76183482	76193641	ENST00000586731_intron	AFMID	+
chr17	76183443	76203268	ENST00000588199_intron	AFMID	+
chr17	76183443	76203321	ENST00000588800_intron	AFMID	+
chr17	76183443	76200933	ENST00000589107_intron	AFMID	+
chr17	76183443	76193641	ENST00000589256_intron	AFMID	+
chr17	76183439	76201132	ENST00000591256_intron	AFMID	+
chr17	76186792	76198815	ENST00000591538_intron	AFMID	+
chr17	76183443	76203410	ENST00000591952_intron	AFMID	+
chr17	76183443	76200120	ENST00000592988_intron	AFMID	+
chr17	76183443	76203782	ENST00000327898_intron	AFMID	+
chr17	76183398	76203782	ENST00000409257_intron	AFMID	+
chr17	76183445	76201162	ENST00000586542_intron	AFMID	+
chr17	76183482	76193641	ENST00000586731_intron	AFMID	+
chr17	76183443	76203268	ENST00000588199_intron	AFMID	+
chr17	76183443	76203321	ENST00000588800_intron	AFMID	+
chr17	76183443	76200933	ENST00000589107_intron	AFMID	+
chr17	76183443	76193641	ENST00000589256_intron	AFMID	+
chr17	76183439	76201132	ENST00000591256_intron	AFMID	+
chr17	76186792	76198815	ENST00000591538_intron	AFMID	+
chr17	76183443	76203410	ENST00000591952_intron	AFMID	+
chr17	76183443	76200120	ENST00000592988_intron	AFMID	+
chr17	76183443	76203782	ENST00000327898_intron	AFMID	+
chr17	76183398	76203782	ENST00000409257_intron	AFMID	+
chr17	76183445	76201162	ENST00000586542_intron	AFMID	+
chr17	76183482	76193641	ENST00000586731_intron	AFMID	+
chr17	76183443	76203268	ENST00000588199_intron	AFMID	+
chr17	76183443	76203321	ENST00000588800_intron	AFMID	+
chr17	76183443	76200933	ENST00000589107_intron	AFMID	+
chr17	76183443	76193641	ENST00000589256_intron	AFMID	+
chr17	76183439	76201132	ENST00000591256_intron	AFMID	+
chr17	76186792	76198815	ENST00000591538_intron	AFMID	+
chr17	76183443	76203410	ENST00000591952_intron	AFMID	+
chr17	76183443	76200120	ENST00000592988_intron	AFMID	+
chr17	76183443	76203782	ENST00000327898_intron	AFMID	+
chr17	76183398	76203782	ENST00000409257_intron	AFMID	+
chr17	76183445	76201162	ENST00000586542_intron	AFMID	+
chr17	76183482	76193641	ENST00000586731_intron	AFMID	+
chr17	76198590	76203283	ENST00000587750_intron	AFMID	+
chr17	76183443	76203268	ENST00000588199_intron	AFMID	+
chr17	76183443	76203321	ENST00000588800_intron	AFMID	+
chr17	76183443	76200933	ENST00000589107_intron	AFMID	+
chr17	76183443	76193641	ENST00000589256_intron	AFMID	+
chr17	76198653	76203486	ENST00000589664_intron	AFMID	+
chr17	76183439	76201132	ENST00000591256_intron	AFMID	+
chr17	76186792	76198815	ENST00000591538_intron	AFMID	+
chr17	76183443	76203410	ENST00000591952_intron	AFMID	+
chr17	76183443	76200120	ENST00000592988_intron	AFMID	+
chr17	76183443	76203782	ENST00000327898_intron	AFMID	+
chr17	76183398	76203782	ENST00000409257_intron	AFMID	+
chr17	76198802	76203133	ENST00000585419_intron	AFMID	+
chr17	76183445	76201162	ENST00000586542_intron	AFMID	+
chr17	76183482	76193641	ENST00000586731_intron	AFMID	+
chr17	76198590	76203283	ENST00000587750_intron	AFMID	+
chr17	76183443	76203268	ENST00000588199_intron	AFMID	+
chr17	76183443	76203321	ENST00000588800_intron	AFMID	+
chr17	76183443	76200933	ENST00000589107_intron	AFMID	+
chr17	76183443	76193641	ENST00000589256_intron	AFMID	+
chr17	76198653	76203486	ENST00000589664_intron	AFMID	+
chr17	76183439	76201132	ENST00000591256_intron	AFMID	+
chr17	76186792	76198815	ENST00000591538_intron	AFMID	+
chr17	76183443	76203410	ENST00000591952_intron	AFMID	+
chr17	76183443	76200120	ENST00000592988_intron	AFMID	+
chr17	76183443	76203782	ENST00000327898_intron	AFMID	+
chr17	76183398	76203782	ENST00000409257_intron	AFMID	+
chr17	76183445	76201162	ENST00000586542_intron	AFMID	+
chr17	76183482	76193641	ENST00000586731_intron	AFMID	+
chr17	76183443	76203268	ENST00000588199_intron	AFMID	+
chr17	76183443	76203321	ENST00000588800_intron	AFMID	+
chr17	76183443	76200933	ENST00000589107_intron	AFMID	+
chr17	76183443	76193641	ENST00000589256_intron	AFMID	+
chr17	76183439	76201132	ENST00000591256_intron	AFMID	+
chr17	76186792	76198815	ENST00000591538_intron	AFMID	+
chr17	76183443	76203410	ENST00000591952_intron	AFMID	+
chr17	76183443	76200120	ENST00000592988_intron	AFMID	+
chr17	76311810	76343879	ENST00000586321_intron	AC061992.2	+
chr17	76338818	76340438	ENST00000586583_intron	AC061992.2	+
chr17	80477591	80562483	ENST00000335255_intron	FOXK2	+
chr17	80477589	80560268	ENST00000473637_intron	FOXK2	+
chr17	80517240	80541906	ENST00000526383_intron	FOXK2	+
chr17	80477853	80529852	ENST00000527313_intron	FOXK2	+
chr17	80517216	80540790	ENST00000531030_intron	FOXK2	+
chr17	80478170	80529998	ENST00000570585_intron	FOXK2	+
chr17	80693451	80709073	ENST00000300784_intron	FN3K	+
chr17	80693948	80707771	ENST00000570734_intron	FN3K	+
chr17	80702944	80703585	ENST00000572594_intron	RP11-388C12.8	+
chr17	80693601	80699402	ENST00000573841_intron	FN3K	+
chr18	45567404	45864762	ENST00000585404_intron	ZBTB7C	-
chr18	45567423	45729972	ENST00000586047_intron	ZBTB7C	-
chr18	45567404	45935663	ENST00000586525_intron	ZBTB7C	-
chr18	45567404	45864762	ENST00000586743_intron	ZBTB7C	-
chr18	45567404	45935663	ENST00000587107_intron	ZBTB7C	-
chr18	45567434	45901935	ENST00000588028_intron	ZBTB7C	-
chr18	45567423	45901957	ENST00000588053_intron	ZBTB7C	-
chr18	45567423	45937123	ENST00000588149_intron	ZBTB7C	-
chr18	45567434	45901935	ENST00000588566_intron	ZBTB7C	-
chr18	45567404	45935663	ENST00000588970_intron	ZBTB7C	-
chr18	45567404	45864762	ENST00000589077_intron	ZBTB7C	-
chr18	45567434	45901935	ENST00000589170_intron	ZBTB7C	-
chr18	45567404	45935663	ENST00000589194_intron	ZBTB7C	-
chr18	45567404	45864762	ENST00000589619_intron	ZBTB7C	-
chr18	45567423	45901996	ENST00000590178_intron	ZBTB7C	-
chr18	45567434	45901935	ENST00000590374_intron	ZBTB7C	-
chr18	45553044	45935793	ENST00000590800_intron	ZBTB7C	-
chr18	45567404	45935663	ENST00000590855_intron	ZBTB7C	-
chr18	45567404	45935663	ENST00000591279_intron	ZBTB7C	-
chr18	45567423	45901979	ENST00000591405_intron	ZBTB7C	-
chr18	45567434	45901935	ENST00000591526_intron	ZBTB7C	-
chr18	45567404	45935663	ENST00000592387_intron	ZBTB7C	-
chr18	45567404	45864762	ENST00000592656_intron	ZBTB7C	-
chr18	45567434	45901935	ENST00000593159_intron	ZBTB7C	-
chr18	45567404	45864762	ENST00000585404_intron	ZBTB7C	-
chr18	45567423	45729972	ENST00000586047_intron	ZBTB7C	-
chr18	45567404	45935663	ENST00000586525_intron	ZBTB7C	-
chr18	45567404	45864762	ENST00000586743_intron	ZBTB7C	-
chr18	45567404	45935663	ENST00000587107_intron	ZBTB7C	-
chr18	45567434	45901935	ENST00000588028_intron	ZBTB7C	-
chr18	45567423	45901957	ENST00000588053_intron	ZBTB7C	-
chr18	45567423	45937123	ENST00000588149_intron	ZBTB7C	-
chr18	45567434	45901935	ENST00000588566_intron	ZBTB7C	-
chr18	45567404	45935663	ENST00000588970_intron	ZBTB7C	-
chr18	45567404	45864762	ENST00000589077_intron	ZBTB7C	-
chr18	45567434	45901935	ENST00000589170_intron	ZBTB7C	-
chr18	45567404	45935663	ENST00000589194_intron	ZBTB7C	-
chr18	45567404	45864762	ENST00000589619_intron	ZBTB7C	-
chr18	45567423	45901996	ENST00000590178_intron	ZBTB7C	-
chr18	45567434	45901935	ENST00000590374_intron	ZBTB7C	-
chr18	45553044	45935793	ENST00000590800_intron	ZBTB7C	-
chr18	45567404	45935663	ENST00000590855_intron	ZBTB7C	-
chr18	45567404	45935663	ENST00000591279_intron	ZBTB7C	-
chr18	45567423	45901979	ENST00000591405_intron	ZBTB7C	-
chr18	45567434	45901935	ENST00000591526_intron	ZBTB7C	-
chr18	45567404	45935663	ENST00000592387_intron	ZBTB7C	-
chr18	45567404	45864762	ENST00000592656_intron	ZBTB7C	-
chr18	45567434	45901935	ENST00000593159_intron	ZBTB7C	-
chr18	45567404	45864762	ENST00000585404_intron	ZBTB7C	-
chr18	45567423	45729972	ENST00000586047_intron	ZBTB7C	-
chr18	45567404	45935663	ENST00000586525_intron	ZBTB7C	-
chr18	45567404	45864762	ENST00000586743_intron	ZBTB7C	-
chr18	45567404	45935663	ENST00000587107_intron	ZBTB7C	-
chr18	45567434	45901935	ENST00000588028_intron	ZBTB7C	-
chr18	45567423	45901957	ENST00000588053_intron	ZBTB7C	-
chr18	45567423	45937123	ENST00000588149_intron	ZBTB7C	-
chr18	45567434	45901935	ENST00000588566_intron	ZBTB7C	-
chr18	45567404	45935663	ENST00000588970_intron	ZBTB7C	-
chr18	45567404	45864762	ENST00000589077_intron	ZBTB7C	-
chr18	45567434	45901935	ENST00000589170_intron	ZBTB7C	-
chr18	45567404	45935663	ENST00000589194_intron	ZBTB7C	-
chr18	45567404	45864762	ENST00000589619_intron	ZBTB7C	-
chr18	45567423	45901996	ENST00000590178_intron	ZBTB7C	-
chr18	45567434	45901935	ENST00000590374_intron	ZBTB7C	-
chr18	45553044	45935793	ENST00000590800_intron	ZBTB7C	-
chr18	45567404	45935663	ENST00000590855_intron	ZBTB7C	-
chr18	45567404	45935663	ENST00000591279_intron	ZBTB7C	-
chr18	45567423	45901979	ENST00000591405_intron	ZBTB7C	-
chr18	45567434	45901935	ENST00000591526_intron	ZBTB7C	-
chr18	45567404	45935663	ENST00000592387_intron	ZBTB7C	-
chr18	45567404	45864762	ENST00000592656_intron	ZBTB7C	-
chr18	45567434	45901935	ENST00000593159_intron	ZBTB7C	-
chr18	45567404	45864762	ENST00000585404_intron	ZBTB7C	-
chr18	45567423	45729972	ENST00000586047_intron	ZBTB7C	-
chr18	45567404	45935663	ENST00000586525_intron	ZBTB7C	-
chr18	45567404	45864762	ENST00000586743_intron	ZBTB7C	-
chr18	45567404	45935663	ENST00000587107_intron	ZBTB7C	-
chr18	45567434	45901935	ENST00000588028_intron	ZBTB7C	-
chr18	45567423	45901957	ENST00000588053_intron	ZBTB7C	-
chr18	45567423	45937123	ENST00000588149_intron	ZBTB7C	-
chr18	45567434	45901935	ENST00000588566_intron	ZBTB7C	-
chr18	45567404	45935663	ENST00000588970_intron	ZBTB7C	-
chr18	45567404	45864762	ENST00000589077_intron	ZBTB7C	-
chr18	45567434	45901935	ENST00000589170_intron	ZBTB7C	-
chr18	45567404	45935663	ENST00000589194_intron	ZBTB7C	-
chr18	45567404	45864762	ENST00000589619_intron	ZBTB7C	-
chr18	45567423	45901996	ENST00000590178_intron	ZBTB7C	-
chr18	45567434	45901935	ENST00000590374_intron	ZBTB7C	-
chr18	45553044	45935793	ENST00000590800_intron	ZBTB7C	-
chr18	45567404	45935663	ENST00000590855_intron	ZBTB7C	-
chr18	45567404	45935663	ENST00000591279_intron	ZBTB7C	-
chr18	45567423	45901979	ENST00000591405_intron	ZBTB7C	-
chr18	45567434	45901935	ENST00000591526_intron	ZBTB7C	-
chr18	45567404	45935663	ENST00000592387_intron	ZBTB7C	-
chr18	45567404	45864762	ENST00000592656_intron	ZBTB7C	-
chr18	45567434	45901935	ENST00000593159_intron	ZBTB7C	-
chr18	46065417	46389588	ENST00000256413_intron	CTIF	+
chr18	46065529	46388277	ENST00000382998_intron	CTIF	+
chr18	46066359	46284291	ENST00000587752_intron	CTIF	+
chr18	46066466	46190183	ENST00000588345_intron	CTIF	+
chr18	46065786	46190905	ENST00000591387_intron	CTIF	+
chr18	46065581	46190182	ENST00000591412_intron	CTIF	+
chr18	46065417	46389588	ENST00000256413_intron	CTIF	+
chr18	46065529	46388277	ENST00000382998_intron	CTIF	+
chr18	46066359	46284291	ENST00000587752_intron	CTIF	+
chr18	46066466	46190183	ENST00000588345_intron	CTIF	+
chr18	46065786	46190905	ENST00000591387_intron	CTIF	+
chr18	46065581	46190182	ENST00000591412_intron	CTIF	+
chr18	46065417	46389588	ENST00000256413_intron	CTIF	+
chr18	46065529	46388277	ENST00000382998_intron	CTIF	+
chr18	46066359	46284291	ENST00000587752_intron	CTIF	+
chr18	46066466	46190183	ENST00000588345_intron	CTIF	+
chr18	46065786	46190905	ENST00000591387_intron	CTIF	+
chr18	46065581	46190182	ENST00000591412_intron	CTIF	+
chr18	46065417	46389588	ENST00000256413_intron	CTIF	+
chr18	46065529	46388277	ENST00000382998_intron	CTIF	+
chr18	46066359	46284291	ENST00000587752_intron	CTIF	+
chr18	46066466	46190183	ENST00000588345_intron	CTIF	+
chr18	46065786	46190905	ENST00000591387_intron	CTIF	+
chr18	46065581	46190182	ENST00000591412_intron	CTIF	+
chr18	61554934	61571124	ENST00000299502_intron	SERPINB2	+
chr18	61538926	61564377	ENST00000404622_intron	SERPINB2	+
chr18	61554993	61565026	ENST00000413956_intron	SERPINB2	+
chr18	61557791	61564434	ENST00000443281_intron	SERPINB2	+
chr18	61554939	61571113	ENST00000457692_intron	SERPINB2	+
chr18	61559851	61569787	ENST00000482254_intron	SERPINB2	+
chr18	61554934	61571124	ENST00000299502_intron	SERPINB2	+
chr18	61538926	61564377	ENST00000404622_intron	SERPINB2	+
chr18	61554993	61565026	ENST00000413956_intron	SERPINB2	+
chr18	61557791	61564434	ENST00000443281_intron	SERPINB2	+
chr18	61554939	61571113	ENST00000457692_intron	SERPINB2	+
chr18	61559851	61569787	ENST00000482254_intron	SERPINB2	+
chr18	74069644	74207146	ENST00000443185_intron	ZNF516	-
chr18	74070145	74207146	ENST00000524431_intron	ZNF516	-
chr19	1576678	1592652	ENST00000156825_intron	MBD3	-
chr19	1576671	1592760	ENST00000434436_intron	MBD3	-
chr19	1581107	1584572	ENST00000585903_intron	MBD3	-
chr19	1578338	1605444	ENST00000585937_intron	UQCR11	-
chr19	1581158	1592358	ENST00000585967_intron	MBD3	-
chr19	1582324	1584930	ENST00000589064_intron	MBD3	-
chr19	1576639	1585529	ENST00000590550_intron	MBD3	-
chr19	1578011	1584953	ENST00000590830_intron	UQCR11	-
chr19	1576677	1592882	ENST00000592012_intron	MBD3	-
chr19	1582597	1586361	ENST00000592361_intron	MBD3	-
chr19	1576678	1592652	ENST00000156825_intron	MBD3	-
chr19	1576671	1592760	ENST00000434436_intron	MBD3	-
chr19	1581107	1584572	ENST00000585903_intron	MBD3	-
chr19	1578338	1605444	ENST00000585937_intron	UQCR11	-
chr19	1581158	1592358	ENST00000585967_intron	MBD3	-
chr19	1582324	1584930	ENST00000589064_intron	MBD3	-
chr19	1576639	1585529	ENST00000590550_intron	MBD3	-
chr19	1578011	1584953	ENST00000590830_intron	UQCR11	-
chr19	1576677	1592882	ENST00000592012_intron	MBD3	-
chr19	1582597	1586361	ENST00000592361_intron	MBD3	-
chr19	8455083	8469318	ENST00000328024_intron	RAB11B	+
chr19	8455277	8467808	ENST00000594216_intron	RAB11B	+
chr19	8455273	8467683	ENST00000601897_intron	RAB11B	+
chr19	14043168	14048878	ENST00000254320_intron	PODNL1	-
chr19	14043166	14049289	ENST00000339560_intron	PODNL1	-
chr19	14043481	14064204	ENST00000538371_intron	PODNL1	-
chr19	14042285	14064193	ENST00000538517_intron	PODNL1	-
chr19	14044770	14064114	ENST00000585607_intron	PODNL1	-
chr19	14044052	14048909	ENST00000586075_intron	PODNL1	-
chr19	14044692	14048698	ENST00000587288_intron	PODNL1	-
chr19	14044022	14046842	ENST00000588764_intron	PODNL1	-
chr19	14044051	14045175	ENST00000591353_intron	PODNL1	-
chr19	14043168	14048878	ENST00000254320_intron	PODNL1	-
chr19	14043166	14049289	ENST00000339560_intron	PODNL1	-
chr19	14043481	14064204	ENST00000538371_intron	PODNL1	-
chr19	14042285	14064193	ENST00000538517_intron	PODNL1	-
chr19	14044770	14064114	ENST00000585607_intron	PODNL1	-
chr19	14044052	14048909	ENST00000586075_intron	PODNL1	-
chr19	14044692	14048698	ENST00000587288_intron	PODNL1	-
chr19	14044022	14046842	ENST00000588764_intron	PODNL1	-
chr19	14044051	14045175	ENST00000591353_intron	PODNL1	-
chr19	14043168	14048878	ENST00000254320_intron	PODNL1	-
chr19	14043166	14049289	ENST00000339560_intron	PODNL1	-
chr19	14043481	14064204	ENST00000538371_intron	PODNL1	-
chr19	14042285	14064193	ENST00000538517_intron	PODNL1	-
chr19	14044770	14064114	ENST00000585607_intron	PODNL1	-
chr19	14044052	14048909	ENST00000586075_intron	PODNL1	-
chr19	14044692	14048698	ENST00000587288_intron	PODNL1	-
chr19	14044022	14046842	ENST00000588764_intron	PODNL1	-
chr19	14043168	14048878	ENST00000254320_intron	PODNL1	-
chr19	14043166	14049289	ENST00000339560_intron	PODNL1	-
chr19	14043481	14064204	ENST00000538371_intron	PODNL1	-
chr19	14042285	14064193	ENST00000538517_intron	PODNL1	-
chr19	14044770	14064114	ENST00000585607_intron	PODNL1	-
chr19	14044052	14048909	ENST00000586075_intron	PODNL1	-
chr19	14044692	14048698	ENST00000587288_intron	PODNL1	-
chr19	14044022	14046842	ENST00000588764_intron	PODNL1	-
chr19	14043168	14048878	ENST00000254320_intron	PODNL1	-
chr19	14043166	14049289	ENST00000339560_intron	PODNL1	-
chr19	14043481	14064204	ENST00000538371_intron	PODNL1	-
chr19	14042285	14064193	ENST00000538517_intron	PODNL1	-
chr19	14044770	14064114	ENST00000585607_intron	PODNL1	-
chr19	14044052	14048909	ENST00000586075_intron	PODNL1	-
chr19	14044692	14048698	ENST00000587288_intron	PODNL1	-
chr19	14044022	14046842	ENST00000588764_intron	PODNL1	-
chr19	17359985	17375605	ENST00000252597_intron	USHBP1	-
chr19	17342692	17356749	ENST00000291442_intron	NR2F6	-
chr19	17360968	17375537	ENST00000324554_intron	USHBP1	-
chr19	17360963	17375533	ENST00000431146_intron	USHBP1	-
chr19	17346749	17366257	ENST00000594059_intron	AC010646.3	-
chr19	17346511	17355313	ENST00000596878_intron	NR2F6	-
chr19	17360967	17375523	ENST00000597928_intron	USHBP1	-
chr19	46171514	46185413	ENST00000263281_intron	GIPR	+
chr19	46171515	46185246	ENST00000304207_intron	GIPR	+
chr19	46171515	46185251	ENST00000585889_intron	GIPR	+
chr19	46171502	46186982	ENST00000590918_intron	GIPR	+
chr19	50979756	50986585	ENST00000334976_intron	EMC10	+
chr19	50979756	50986608	ENST00000376918_intron	EMC10	+
chr19	50979778	50986455	ENST00000598585_intron	EMC10	+
chr19	50979791	50986577	ENST00000599293_intron	EMC10	+
chr19	50979657	50986608	ENST00000601780_intron	EMC10	+
chr19	50979756	50986585	ENST00000334976_intron	EMC10	+
chr19	50979756	50986608	ENST00000376918_intron	EMC10	+
chr19	50979778	50986455	ENST00000598585_intron	EMC10	+
chr19	50979791	50986577	ENST00000599293_intron	EMC10	+
chr19	50979657	50986608	ENST00000601780_intron	EMC10	+
chr2	20817582	20850849	ENST00000304031_intron	HS1BP3	-
chr2	20792377	20824533	ENST00000415264_intron	HS1BP3	-
chr2	20806040	20806414	ENST00000421295_intron	AC012065.5	-
chr2	20821948	20824652	ENST00000445102_intron	HS1BP3	-
chr2	20760208	20850842	ENST00000446825_intron	HS1BP3	-
chr2	20790535	20792308	ENST00000449391_intron	HS1BP3-IT1	-
chr2	20821939	20838275	ENST00000458740_intron	HS1BP3	-
chr2	20786008	20786446	ENST00000602736_intron	RP11-130L8.2	-
chr2	20817582	20850849	ENST00000304031_intron	HS1BP3	-
chr2	20792377	20824533	ENST00000415264_intron	HS1BP3	-
chr2	20806040	20806414	ENST00000421295_intron	AC012065.5	-
chr2	20821948	20824652	ENST00000445102_intron	HS1BP3	-
chr2	20760208	20850842	ENST00000446825_intron	HS1BP3	-
chr2	20821939	20838275	ENST00000458740_intron	HS1BP3	-
chr2	109204767	109300593	ENST00000332345_intron	LIMS1	+
chr2	109271268	109300904	ENST00000338045_intron	LIMS1	+
chr2	109204922	109303702	ENST00000393310_intron	LIMS1	+
chr2	109271509	109278759	ENST00000393314_intron	LIMS1	+
chr2	109237722	109300904	ENST00000409441_intron	LIMS1	+
chr2	109223617	109300904	ENST00000410093_intron	LIMS1	+
chr2	109271509	109278759	ENST00000414829_intron	LIMS1	+
chr2	109237729	109290409	ENST00000422797_intron	LIMS1	+
chr2	109150912	109289485	ENST00000428064_intron	LIMS1	+
chr2	109274350	109279256	ENST00000434274_intron	LIMS1	+
chr2	109237707	109287271	ENST00000449684_intron	LIMS1	+
chr2	109271468	109276769	ENST00000462817_intron	LIMS1	+
chr2	109271375	109276401	ENST00000474038_intron	LIMS1	+
chr2	109271472	109287461	ENST00000496653_intron	LIMS1	+
chr2	109271493	109300712	ENST00000542845_intron	LIMS1	+
chr2	109150857	109301046	ENST00000544547_intron	LIMS1	+
chr2	198570087	198573113	ENST00000282276_intron	MARS2	+
chr2	198557830	198639547	ENST00000409845_intron	AC011997.1	+
chr2	206547224	206608421	ENST00000355117_intron	NRP2	+
chr2	206547224	206662857	ENST00000360409_intron	NRP2	+
chr2	206547231	206608422	ENST00000417189_intron	NRP2	+
chr2	206547225	206580970	ENST00000450507_intron	NRP2	+
chr2	206546714	206566281	ENST00000464003_intron	NRP2	+
chr2	206547382	206562633	ENST00000478013_intron	NRP2	+
chr2	206547224	206662854	ENST00000540178_intron	NRP2	+
chr2	206547224	206659782	ENST00000540841_intron	NRP2	+
chr2	206548015	206641880	ENST00000272849_intron	NRP2	+
chr2	206547224	206608421	ENST00000355117_intron	NRP2	+
chr2	206547984	206641880	ENST00000357118_intron	NRP2	+
chr2	206547984	206659896	ENST00000357785_intron	NRP2	+
chr2	206547224	206662857	ENST00000360409_intron	NRP2	+
chr2	206548015	206659782	ENST00000412873_intron	NRP2	+
chr2	206547231	206608422	ENST00000417189_intron	NRP2	+
chr2	206604660	206608417	ENST00000478054_intron	NRP2	+
chr2	206547224	206662854	ENST00000540178_intron	NRP2	+
chr2	206547224	206659782	ENST00000540841_intron	NRP2	+
chr2	236402751	237035198	ENST00000304032_intron	AGAP1	+
chr2	236402751	237035198	ENST00000336665_intron	AGAP1	+
chr2	236578248	237035198	ENST00000409538_intron	AGAP1	+
chr2	236817486	237028890	ENST00000418654_intron	AGAP1	+
chr2	236653408	237033319	ENST00000428334_intron	AGAP1	+
chr2	236954581	237034126	ENST00000453371_intron	AGAP1	+
chr2	236949256	237028923	ENST00000466575_intron	AGAP1	+
chr2	236949395	236958475	ENST00000482882_intron	AGAP1	+
chr2	236980939	236981196	ENST00000582831_intron	RN7SL204P	+
chr2	242836188	242844702	ENST00000401641_intron	AC131097.4	-
chr2	242836136	242842599	ENST00000404031_intron	AC131097.4	-
chr2	242836140	242841289	ENST00000452112_intron	AC131097.4	-
chr20	24449835	24647252	ENST00000376862_intron	SYNDIG1	+
chr20	24565538	24577789	ENST00000482637_intron	SYNDIG1	+
chr20	44180401	44207965	ENST00000289953_intron	WFDC8	-
chr20	44179792	44207965	ENST00000357199_intron	WFDC8	-
chr20	62526535	62567384	ENST00000360864_intron	DNAJC5	+
chr20	62526518	62562472	ENST00000369911_intron	DNAJC5	+
chr20	62526535	62567384	ENST00000470551_intron	DNAJC5	+
chr20	62526535	62567384	ENST00000360864_intron	DNAJC5	+
chr20	62526535	62567384	ENST00000470551_intron	DNAJC5	+
chr21	34285957	34443410	ENST00000420356_intron	AP000282.2	-
chr21	34285957	34443410	ENST00000454622_intron	AP000282.2	-
chr21	35747799	35761452	ENST00000399292_intron	SMIM11	+
chr21	35747903	35761451	ENST00000399295_intron	SMIM11	+
chr21	35747799	35775075	ENST00000399299_intron	SMIM11	+
[truncated: 517 more rows]

## Sheet: 0.2 Gy
Chromosome	Transcript_Start	Transcript_End	TranscriptStructureID	Gene_Name	Strand
chr1	6845384	7829766	ENST00000303635_intron	CAMTA1	+
chr1	6845591	7826582	ENST00000439411_intron	CAMTA1	+
chr1	6845612	6947847	ENST00000461311_intron	CAMTA1	+
chr1	6913112	6948210	ENST00000461580_intron	CAMTA1	+
chr1	6845578	6932079	ENST00000467404_intron	CAMTA1	+
chr1	6913108	6948253	ENST00000470648_intron	CAMTA1	+
chr1	6913155	6932105	ENST00000472283_intron	CAMTA1	+
chr1	6845540	6932098	ENST00000473578_intron	CAMTA1	+
chr1	6845524	6948261	ENST00000476163_intron	CAMTA1	+
chr1	6885170	6948248	ENST00000482934_intron	CAMTA1	+
chr1	6867048	6931918	ENST00000486138_intron	CAMTA1	+
chr1	6845514	6932113	ENST00000490738_intron	CAMTA1	+
chr1	6845551	6947925	ENST00000557126_intron	CAMTA1	+
chr1	6845384	7829766	ENST00000303635_intron	CAMTA1	+
chr1	6845591	7826582	ENST00000439411_intron	CAMTA1	+
chr1	6845612	6947847	ENST00000461311_intron	CAMTA1	+
chr1	6913112	6948210	ENST00000461580_intron	CAMTA1	+
chr1	6934116	6947902	ENST00000467267_intron	CAMTA1	+
chr1	6845578	6932079	ENST00000467404_intron	CAMTA1	+
chr1	6913108	6948253	ENST00000470648_intron	CAMTA1	+
chr1	6913155	6932105	ENST00000472283_intron	CAMTA1	+
chr1	6845540	6932098	ENST00000473578_intron	CAMTA1	+
chr1	6845524	6948261	ENST00000476163_intron	CAMTA1	+
chr1	6885170	6948248	ENST00000482934_intron	CAMTA1	+
chr1	6867048	6931918	ENST00000486138_intron	CAMTA1	+
chr1	6845514	6932113	ENST00000490738_intron	CAMTA1	+
chr1	6845551	6947925	ENST00000557126_intron	CAMTA1	+
chr1	6845384	7829766	ENST00000303635_intron	CAMTA1	+
chr1	6845591	7826582	ENST00000439411_intron	CAMTA1	+
chr1	6845612	6947847	ENST00000461311_intron	CAMTA1	+
chr1	6913112	6948210	ENST00000461580_intron	CAMTA1	+
chr1	6934116	6947902	ENST00000467267_intron	CAMTA1	+
chr1	6845578	6932079	ENST00000467404_intron	CAMTA1	+
chr1	6913108	6948253	ENST00000470648_intron	CAMTA1	+
chr1	6913155	6932105	ENST00000472283_intron	CAMTA1	+
chr1	6845540	6932098	ENST00000473578_intron	CAMTA1	+
chr1	6845524	6948261	ENST00000476163_intron	CAMTA1	+
chr1	6885170	6948248	ENST00000482934_intron	CAMTA1	+
chr1	6867048	6931918	ENST00000486138_intron	CAMTA1	+
chr1	6845514	6932113	ENST00000490738_intron	CAMTA1	+
chr1	6845551	6947925	ENST00000557126_intron	CAMTA1	+
chr1	6845384	7829766	ENST00000303635_intron	CAMTA1	+
chr1	6845591	7826582	ENST00000439411_intron	CAMTA1	+
chr1	6845612	6947847	ENST00000461311_intron	CAMTA1	+
chr1	6913112	6948210	ENST00000461580_intron	CAMTA1	+
chr1	6934116	6947902	ENST00000467267_intron	CAMTA1	+
chr1	6845578	6932079	ENST00000467404_intron	CAMTA1	+
chr1	6913108	6948253	ENST00000470648_intron	CAMTA1	+
chr1	6913155	6932105	ENST00000472283_intron	CAMTA1	+
chr1	6845540	6932098	ENST00000473578_intron	CAMTA1	+
chr1	6845524	6948261	ENST00000476163_intron	CAMTA1	+
chr1	6885170	6948248	ENST00000482934_intron	CAMTA1	+
chr1	6867048	6931918	ENST00000486138_intron	CAMTA1	+
chr1	6845514	6932113	ENST00000490738_intron	CAMTA1	+
chr1	6845551	6947925	ENST00000557126_intron	CAMTA1	+
chr10	52913039	53822622	ENST00000373976_intron	PRKG1	+
chr10	52833934	54058110	ENST00000373980_intron	PRKG1	+
chr10	52751118	54058110	ENST00000373985_intron	PRKG1	+
chr10	52750945	54055274	ENST00000401604_intron	PRKG1	+
chr19	32458005	32516697	ENST00000590053_intron	CTC-360P9.4	-
chr19	32491511	32516683	ENST00000593082_intron	CTC-360P9.4	-
chr5	92953775	93447340	ENST00000395965_intron	FAM172A	-
chr5	92956787	93447404	ENST00000502503_intron	FAM172A	-
chr5	93246401	93410476	ENST00000504768_intron	FAM172A	-
chr5	92956397	93447353	ENST00000505869_intron	FAM172A	-
chr5	93217017	93410476	ENST00000506398_intron	FAM172A	-
chr5	92956635	93447381	ENST00000509163_intron	FAM172A	-
chr5	92956589	93410425	ENST00000509739_intron	FAM172A	-
chr5	92953775	93447340	ENST00000395965_intron	FAM172A	-
chr5	92956787	93447404	ENST00000502503_intron	FAM172A	-
chr5	93246401	93410476	ENST00000504768_intron	FAM172A	-
chr5	92956397	93447353	ENST00000505869_intron	FAM172A	-
chr5	93217017	93410476	ENST00000506398_intron	FAM172A	-
chr5	92956635	93447381	ENST00000509163_intron	FAM172A	-
chr5	147830595	148033741	ENST00000314512_intron	HTR4	-
chr5	147830595	148033741	ENST00000354217_intron	HTR4	-
chr5	147861110	148033716	ENST00000360693_intron	HTR4	-
chr5	147861121	148033741	ENST00000362016_intron	HTR4	-
chr5	147861110	148033716	ENST00000377888_intron	HTR4	-
chr5	147856199	148016592	ENST00000517929_intron	HTR4	-
chr5	147929700	148056798	ENST00000519495_intron	HTR4	-
chr5	148008014	148045207	ENST00000520086_intron	HTR4	-
chr5	147861033	148016577	ENST00000520514_intron	HTR4	-
chr5	147888880	148016583	ENST00000521124_intron	HTR4	-
chr5	147830595	148016583	ENST00000521530_intron	HTR4	-
chr5	147830748	148016579	ENST00000521735_intron	HTR4	-
chr5	147830733	148016577	ENST00000522588_intron	HTR4	-
chr5	147862419	148034090	ENST00000524063_intron	HTR4	-

## Sheet: 2 Gy
Chromosome	TranscriptStructure_Start	TranscriptStructure_End	TranscriptStructureID	Gene_Name	Strand
chr6	31926857	31926969	ENST00000375394_5UTR	SKIV2L	+
chr6	31926857	31926969	ENST00000461073_5UTR	SKIV2L	+
chr6	31926857	31926969	ENST00000465703_5UTR	SKIV2L	+
chr6	31926857	31926969	ENST00000474839_5UTR	SKIV2L	+
chr6	31926857	31926969	ENST00000488648_5UTR	SKIV2L	+
chr6	31926857	31926969	ENST00000492900_5UTR	SKIV2L	+
chr6	31926857	31926969	ENST00000544581_5UTR	SKIV2L	+
chr10	120513908	120514274	ENST00000340214_CDS	CACUL1	-
chr10	120513908	120514274	ENST00000369151_CDS	CACUL1	-
chr10	120513908	120514274	ENST00000477583_CDS	CACUL1	-
chr10	120513908	120514274	ENST00000493518_CDS	CACUL1	-
chr19	48182578	48184533	ENST00000396720_CDS	GLTSCR1	+
chr19	48182578	48184533	ENST00000594866_CDS	GLTSCR1	+
chr19	48182578	48184533	ENST00000599924_CDS	CTD-2571L23.8	+
chr4	73935034	73935366	ENST00000295890_CDS	COX18	-
chr4	73935034	73935366	ENST00000421792_CDS	COX18	-
chr4	73935034	73935366	ENST00000449739_CDS	COX18	-
chr4	73935034	73935366	ENST00000507544_CDS	COX18	-
chr4	73935034	73935366	ENST00000510031_CDS	COX18	-
chr1	154744869	154794564	ENST00000271915_intron	KCNN3	-
chr1	154744869	154794564	ENST00000358505_intron	KCNN3	-
chr1	154744869	154794564	ENST00000361147_intron	KCNN3	-
chr10	53564450	53667266	ENST00000373976_intron	PRKG1	+
chr10	53564450	53667266	ENST00000373980_intron	PRKG1	+
chr10	53564450	53667266	ENST00000373985_intron	PRKG1	+
chr10	53564450	53667266	ENST00000401604_intron	PRKG1	+
chr10	120489922	120513907	ENST00000340214_intron	CACUL1	-
chr10	120489922	120513907	ENST00000369151_intron	CACUL1	-
chr10	120489922	120513907	ENST00000477583_intron	CACUL1	-
chr10	120489922	120513907	ENST00000493518_intron	CACUL1	-
chr12	89516852	89703186	ENST00000459334_intron	RNU7-120P	-
chr12	89516852	89703186	ENST00000549278_intron	RP11-13A1.3	-
chr14	24410367	24457937	ENST00000399886_intron	DHRS4-AS1	-
chr14	24410367	24457937	ENST00000553454_intron	DHRS4-AS1	-
chr14	24410367	24457937	ENST00000554036_intron	DHRS4-AS1	-
chr14	24410367	24457937	ENST00000555045_intron	DHRS4-AS1	-
chr14	24410367	24457937	ENST00000556379_intron	DHRS4-AS1	-
chr14	24410367	24457937	ENST00000558423_intron	DHRS4-AS1	-
chr15	67008836	67073334	ENST00000288840_intron	SMAD6	+
chr15	67008836	67073334	ENST00000338426_intron	SMAD6	+
chr15	67008836	67073334	ENST00000457357_intron	SMAD6	+
chr15	67008836	67073334	ENST00000557916_intron	SMAD6	+
chr15	67008836	67073334	ENST00000558937_intron	SMAD6	+
chr15	67008836	67073334	ENST00000559931_intron	SMAD6	+
chr15	67009478	67073334	ENST00000288840_intron	SMAD6	+
chr15	67009478	67073334	ENST00000338426_intron	SMAD6	+
chr15	67009478	67073334	ENST00000557916_intron	SMAD6	+
chr15	67009478	67073334	ENST00000558937_intron	SMAD6	+
chr15	67009478	67073334	ENST00000559931_intron	SMAD6	+
chr16	18065803	18245308	ENST00000563866_intron	CTA-481E9.3	-
chr16	18065803	18245308	ENST00000567304_intron	CTA-481E9.4	-
chr16	18065803	18245308	ENST00000569048_intron	CTA-481E9.4	-
chr16	18097305	18266872	ENST00000563866_intron	CTA-481E9.3	-
chr16	18097305	18266872	ENST00000567304_intron	CTA-481E9.4	-
chr18	45712366	45729785	ENST00000585404_intron	ZBTB7C	-
chr18	45712366	45729785	ENST00000586047_intron	ZBTB7C	-
chr18	45712366	45729785	ENST00000586525_intron	ZBTB7C	-
chr18	45712366	45729785	ENST00000586743_intron	ZBTB7C	-
chr18	45712366	45729785	ENST00000587107_intron	ZBTB7C	-
chr18	45712366	45729785	ENST00000588028_intron	ZBTB7C	-
chr18	45712366	45729785	ENST00000588053_intron	ZBTB7C	-
chr18	45712366	45729785	ENST00000588149_intron	ZBTB7C	-
chr18	45712366	45729785	ENST00000588566_intron	ZBTB7C	-
chr18	45712366	45729785	ENST00000588970_intron	ZBTB7C	-
chr18	45712366	45729785	ENST00000589077_intron	ZBTB7C	-
chr18	45712366	45729785	ENST00000589170_intron	ZBTB7C	-
chr18	45712366	45729785	ENST00000589194_intron	ZBTB7C	-
chr18	45712366	45729785	ENST00000589619_intron	ZBTB7C	-
chr18	45712366	45729785	ENST00000590178_intron	ZBTB7C	-
chr18	45712366	45729785	ENST00000590374_intron	ZBTB7C	-
chr18	45712366	45729785	ENST00000590800_intron	ZBTB7C	-
chr18	45712366	45729785	ENST00000590855_intron	ZBTB7C	-
chr18	45712366	45729785	ENST00000591279_intron	ZBTB7C	-
chr18	45712366	45729785	ENST00000591405_intron	ZBTB7C	-
chr18	45712366	45729785	ENST00000591526_intron	ZBTB7C	-
chr18	45712366	45729785	ENST00000592387_intron	ZBTB7C	-
chr18	45712366	45729785	ENST00000592656_intron	ZBTB7C	-
chr18	45712366	45729785	ENST00000593159_intron	ZBTB7C	-
chr18	45712366	45778531	ENST00000585404_intron	ZBTB7C	-
chr18	45712366	45778531	ENST00000586047_intron	ZBTB7C	-
chr18	45712366	45778531	ENST00000586525_intron	ZBTB7C	-
chr18	45712366	45778531	ENST00000586743_intron	ZBTB7C	-
chr18	45712366	45778531	ENST00000587107_intron	ZBTB7C	-
chr18	45712366	45778531	ENST00000588028_intron	ZBTB7C	-
chr18	45712366	45778531	ENST00000588053_intron	ZBTB7C	-
chr18	45712366	45778531	ENST00000588149_intron	ZBTB7C	-
chr18	45712366	45778531	ENST00000588566_intron	ZBTB7C	-
chr18	45712366	45778531	ENST00000588970_intron	ZBTB7C	-
chr18	45712366	45778531	ENST00000589077_intron	ZBTB7C	-
chr18	45712366	45778531	ENST00000589170_intron	ZBTB7C	-
chr18	45712366	45778531	ENST00000589194_intron	ZBTB7C	-
chr18	45712366	45778531	ENST00000589619_intron	ZBTB7C	-
chr18	45712366	45778531	ENST00000590178_intron	ZBTB7C	-
chr18	45712366	45778531	ENST00000590374_intron	ZBTB7C	-
chr18	45712366	45778531	ENST00000590800_intron	ZBTB7C	-
chr18	45712366	45778531	ENST00000590855_intron	ZBTB7C	-
chr18	45712366	45778531	ENST00000591279_intron	ZBTB7C	-
chr18	45712366	45778531	ENST00000591405_intron	ZBTB7C	-
chr18	45712366	45778531	ENST00000591526_intron	ZBTB7C	-
chr18	45712366	45778531	ENST00000592387_intron	ZBTB7C	-
chr18	45712366	45778531	ENST00000592656_intron	ZBTB7C	-
chr18	45712366	45778531	ENST00000593159_intron	ZBTB7C	-
chr18	45712366	45864544	ENST00000585404_intron	ZBTB7C	-
chr18	45712366	45864544	ENST00000586047_intron	ZBTB7C	-
chr18	45712366	45864544	ENST00000586525_intron	ZBTB7C	-
chr18	45712366	45864544	ENST00000586743_intron	ZBTB7C	-
chr18	45712366	45864544	ENST00000587107_intron	ZBTB7C	-
chr18	45712366	45864544	ENST00000588028_intron	ZBTB7C	-
chr18	45712366	45864544	ENST00000588053_intron	ZBTB7C	-
chr18	45712366	45864544	ENST00000588149_intron	ZBTB7C	-
chr18	45712366	45864544	ENST00000588566_intron	ZBTB7C	-
chr18	45712366	45864544	ENST00000588970_intron	ZBTB7C	-
chr18	45712366	45864544	ENST00000589077_intron	ZBTB7C	-
chr18	45712366	45864544	ENST00000589170_intron	ZBTB7C	-
chr18	45712366	45864544	ENST00000589194_intron	ZBTB7C	-
chr18	45712366	45864544	ENST00000589619_intron	ZBTB7C	-
chr18	45712366	45864544	ENST00000590178_intron	ZBTB7C	-
chr18	45712366	45864544	ENST00000590374_intron	ZBTB7C	-
chr18	45712366	45864544	ENST00000590800_intron	ZBTB7C	-
chr18	45712366	45864544	ENST00000590855_intron	ZBTB7C	-
chr18	45712366	45864544	ENST00000591279_intron	ZBTB7C	-
chr18	45712366	45864544	ENST00000591405_intron	ZBTB7C	-
chr18	45712366	45864544	ENST00000591526_intron	ZBTB7C	-
chr18	45712366	45864544	ENST00000592387_intron	ZBTB7C	-
chr18	45712366	45864544	ENST00000592656_intron	ZBTB7C	-
chr18	45712366	45864544	ENST00000593159_intron	ZBTB7C	-
chr18	45712366	45934728	ENST00000585404_intron	ZBTB7C	-
chr18	45712366	45934728	ENST00000586047_intron	ZBTB7C	-
chr18	45712366	45934728	ENST00000586525_intron	ZBTB7C	-
chr18	45712366	45934728	ENST00000586743_intron	ZBTB7C	-
chr18	45712366	45934728	ENST00000587107_intron	ZBTB7C	-
chr18	45712366	45934728	ENST00000588028_intron	ZBTB7C	-
chr18	45712366	45934728	ENST00000588053_intron	ZBTB7C	-
chr18	45712366	45934728	ENST00000588149_intron	ZBTB7C	-
chr18	45712366	45934728	ENST00000588566_intron	ZBTB7C	-
chr18	45712366	45934728	ENST00000588970_intron	ZBTB7C	-
chr18	45712366	45934728	ENST00000589077_intron	ZBTB7C	-
chr18	45712366	45934728	ENST00000589170_intron	ZBTB7C	-
chr18	45712366	45934728	ENST00000589194_intron	ZBTB7C	-
chr18	45712366	45934728	ENST00000589619_intron	ZBTB7C	-
chr18	45712366	45934728	ENST00000590178_intron	ZBTB7C	-
chr18	45712366	45934728	ENST00000590374_intron	ZBTB7C	-
chr18	45712366	45934728	ENST00000590800_intron	ZBTB7C	-
chr18	45712366	45934728	ENST00000590855_intron	ZBTB7C	-
chr18	45712366	45934728	ENST00000591279_intron	ZBTB7C	-
chr18	45712366	45934728	ENST00000591405_intron	ZBTB7C	-
chr18	45712366	45934728	ENST00000591526_intron	ZBTB7C	-
chr18	45712366	45934728	ENST00000592387_intron	ZBTB7C	-
chr18	45712366	45934728	ENST00000592656_intron	ZBTB7C	-
chr18	45712366	45934728	ENST00000593159_intron	ZBTB7C	-
chr18	45712366	45935596	ENST00000585404_intron	ZBTB7C	-
chr18	45712366	45935596	ENST00000586047_intron	ZBTB7C	-
chr18	45712366	45935596	ENST00000586525_intron	ZBTB7C	-
chr18	45712366	45935596	ENST00000586743_intron	ZBTB7C	-
chr18	45712366	45935596	ENST00000587107_intron	ZBTB7C	-
chr18	45712366	45935596	ENST00000588028_intron	ZBTB7C	-
chr18	45712366	45935596	ENST00000588053_intron	ZBTB7C	-
chr18	45712366	45935596	ENST00000588149_intron	ZBTB7C	-
chr18	45712366	45935596	ENST00000588566_intron	ZBTB7C	-
chr18	45712366	45935596	ENST00000588970_intron	ZBTB7C	-
chr18	45712366	45935596	ENST00000589077_intron	ZBTB7C	-
chr18	45712366	45935596	ENST00000589170_intron	ZBTB7C	-
chr18	45712366	45935596	ENST00000589194_intron	ZBTB7C	-
chr18	45712366	45935596	ENST00000589619_intron	ZBTB7C	-
chr18	45712366	45935596	ENST00000590178_intron	ZBTB7C	-
chr18	45712366	45935596	ENST00000590374_intron	ZBTB7C	-
chr18	45712366	45935596	ENST00000590800_intron	ZBTB7C	-
chr18	45712366	45935596	ENST00000590855_intron	ZBTB7C	-
chr18	45712366	45935596	ENST00000591279_intron	ZBTB7C	-
chr18	45712366	45935596	ENST00000591405_intron	ZBTB7C	-
chr18	45712366	45935596	ENST00000591526_intron	ZBTB7C	-
chr18	45712366	45935596	ENST00000592387_intron	ZBTB7C	-
chr18	45712366	45935596	ENST00000592656_intron	ZBTB7C	-
chr18	45712366	45935596	ENST00000593159_intron	ZBTB7C	-
chr19	48110866	48235321	ENST00000263277_intron	EHD2	+
chr19	48110866	48235321	ENST00000396720_intron	GLTSCR1	+
chr19	48110866	48235321	ENST00000538399_intron	EHD2	+
chr19	48110866	48235321	ENST00000540884_intron	EHD2	+
chr19	48110866	48235321	ENST00000594866_intron	GLTSCR1	+
chr19	48110866	48235321	ENST00000596225_intron	EHD2	+
chr19	48110866	48235321	ENST00000599924_intron	CTD-2571L23.8	+
chr19	48110866	48235321	ENST00000602215_intron	EHD2	+
chr19	48110866	48235321	ENST00000602258_intron	GLTSCR1	+
chr22	46088958	46096161	ENST00000252934_intron	ATXN10	+
chr22	46088958	46096161	ENST00000381061_intron	ATXN10	+
chr22	46088958	46096161	ENST00000470722_intron	ATXN10	+
chr22	46088958	46096161	ENST00000498009_intron	ATXN10	+
chr4	73931130	73935033	ENST00000295890_intron	COX18	-
chr4	73931130	73935033	ENST00000421792_intron	COX18	-
chr4	73931130	73935033	ENST00000449739_intron	COX18	-
chr4	73931130	73935033	ENST00000507544_intron	COX18	-
chr4	73931130	73935033	ENST00000510031_intron	COX18	-
chr4	73933846	73935033	ENST00000295890_intron	COX18	-
chr4	73933846	73935033	ENST00000421792_intron	COX18	-
chr4	73933846	73935033	ENST00000449739_intron	COX18	-
chr4	73933846	73935033	ENST00000507544_intron	COX18	-
chr4	73933846	73935033	ENST00000510031_intron	COX18	-
chr4	73933850	73935033	ENST00000295890_intron	COX18	-
chr4	73933850	73935033	ENST00000421792_intron	COX18	-
chr4	73933850	73935033	ENST00000449739_intron	COX18	-
chr4	73933850	73935033	ENST00000507544_intron	COX18	-
chr4	73933850	73935033	ENST00000510031_intron	COX18	-
chr4	73934376	73935033	ENST00000295890_intron	COX18	-
chr4	73934376	73935033	ENST00000421792_intron	COX18	-
chr4	73934376	73935033	ENST00000449739_intron	COX18	-
chr4	73934376	73935033	ENST00000507544_intron	COX18	-
chr4	73934376	73935033	ENST00000510031_intron	COX18	-
chr7	64139425	64147302	ENST00000603878_intron	RP11-561N12.7	-
chr19	48110866	48235321	ENST00000583519_unkown	RN7SL322P	+
chr7	64139425	64147302	ENST00000422823_unkown	RP11-416N13.1	-

## Sheet: 5 Gy
Chromosome	TranscriptStructure_Start	TranscriptStructure_End	TranscriptStructureID	Gene_Name	Strand
chrX	57934455	57936854	ENST00000358697_CDS	ZXDA	-
chr1	37947202	37947436	ENST00000373087_CDS	ZC3H12A	+
chr1	37947202	37947436	ENST00000471012_CDS	ZC3H12A	+
chr1	37947202	37947436	ENST00000472312_CDS	ZC3H12A	+
chr1	37947291	37947436	ENST00000373087_CDS	ZC3H12A	+
chr1	37947291	37947436	ENST00000471012_CDS	ZC3H12A	+
chr1	37947291	37947436	ENST00000472312_CDS	ZC3H12A	+
chr1	37947436	37947954	ENST00000373087_intron	ZC3H12A	+
chr1	37947436	37947954	ENST00000471012_intron	ZC3H12A	+
chr1	37947436	37948034	ENST00000373087_intron	ZC3H12A	+
chr1	37947436	37948034	ENST00000471012_intron	ZC3H12A	+
chr9	37442552	37465211	ENST00000307750_intron	ZBTB5	-
chr17	30819540	30821776	ENST00000365230_unkown	Y_RNA	-
chr3	194790840	194814471	ENST00000310380_intron	XXYLT1	-
chr3	194790840	194814471	ENST00000355729_intron	XXYLT1	-
chr3	194790840	194814471	ENST00000356740_intron	XXYLT1	-
chr3	194790840	194814471	ENST00000418940_intron	XXYLT1	-
chr3	194790840	194814471	ENST00000429994_intron	XXYLT1	-
chr3	194790840	194814471	ENST00000437101_intron	XXYLT1	-
chr3	194790840	194814471	ENST00000460582_intron	XXYLT1	-
chr3	194790840	194814471	ENST00000473200_intron	XXYLT1	-
chr3	194790840	194814471	ENST00000491138_intron	XXYLT1	-
chr3	194790840	194814471	ENST00000496644_intron	XXYLT1	-
chr3	194790840	194842754	ENST00000310380_intron	XXYLT1	-
chr3	194790840	194842754	ENST00000355729_intron	XXYLT1	-
chr3	194790840	194842754	ENST00000356740_intron	XXYLT1	-
chr3	194790840	194842754	ENST00000418940_intron	XXYLT1	-
chr3	194790840	194842754	ENST00000429994_intron	XXYLT1	-
chr3	194790840	194842754	ENST00000437101_intron	XXYLT1	-
chr3	194790840	194842754	ENST00000460582_intron	XXYLT1	-
chr3	194790840	194842754	ENST00000473200_intron	XXYLT1	-
chr3	194790840	194842754	ENST00000491138_intron	XXYLT1	-
chr3	194790840	194842754	ENST00000496644_intron	XXYLT1	-
chr3	194790840	194874615	ENST00000310380_intron	XXYLT1	-
chr3	194790840	194874615	ENST00000355729_intron	XXYLT1	-
chr3	194790840	194874615	ENST00000356740_intron	XXYLT1	-
chr3	194790840	194874615	ENST00000418940_intron	XXYLT1	-
chr3	194790840	194874615	ENST00000429994_intron	XXYLT1	-
chr3	194790840	194874615	ENST00000437101_intron	XXYLT1	-
chr3	194790840	194874615	ENST00000460582_intron	XXYLT1	-
chr3	194790840	194874615	ENST00000473200_intron	XXYLT1	-
chr3	194790840	194874615	ENST00000491138_intron	XXYLT1	-
chr3	194790840	194874615	ENST00000496644_intron	XXYLT1	-
chr3	194790840	194877177	ENST00000310380_intron	XXYLT1	-
chr3	194790840	194877177	ENST00000355729_intron	XXYLT1	-
chr3	194790840	194877177	ENST00000356740_intron	XXYLT1	-
chr3	194790840	194877177	ENST00000418940_intron	XXYLT1	-
chr3	194790840	194877177	ENST00000429994_intron	XXYLT1	-
chr3	194790840	194877177	ENST00000437101_intron	XXYLT1	-
chr3	194790840	194877177	ENST00000460582_intron	XXYLT1	-
chr3	194790840	194877177	ENST00000473200_intron	XXYLT1	-
chr3	194790840	194877177	ENST00000491138_intron	XXYLT1	-
chr3	194790840	194877177	ENST00000496644_intron	XXYLT1	-
chr3	194806751	194807995	ENST00000310380_intron	XXYLT1	-
chr3	194806751	194807995	ENST00000355729_intron	XXYLT1	-
chr3	194806751	194807995	ENST00000356740_intron	XXYLT1	-
chr3	194806751	194807995	ENST00000418940_intron	XXYLT1	-
chr3	194806751	194807995	ENST00000429994_intron	XXYLT1	-
chr3	194806751	194807995	ENST00000437101_intron	XXYLT1	-
chr3	194806751	194807995	ENST00000460582_intron	XXYLT1	-
chr3	194806751	194807995	ENST00000473200_intron	XXYLT1	-
chr3	194806751	194807995	ENST00000491138_intron	XXYLT1	-
chr3	194806751	194807995	ENST00000496644_intron	XXYLT1	-
chrX	135618155	135618179	ENST00000370634_5UTR	VGLL1	+
chrX	135618180	135618393	ENST00000370634_CDS	VGLL1	+
chrX	135618180	135618393	ENST00000440515_CDS	VGLL1	+
chrX	135618180	135618393	ENST00000456412_CDS	VGLL1	+
chrX	135618287	135618393	ENST00000370634_CDS	VGLL1	+
chrX	135618287	135618393	ENST00000440515_CDS	VGLL1	+
chrX	135618287	135618393	ENST00000456412_CDS	VGLL1	+
chrX	135614455	135618154	ENST00000370634_intron	VGLL1	+
chr5	133983806	133984961	ENST00000364428_unkown	U6	-
chr6	151472273	151549516	ENST00000516622_unkown	U6	-
chr6	42330817	42418914	ENST00000408325_intron	U3	-
chr7	38301819	38304949	ENST00000443402_intron	TRGC1	-
chr6	42330817	42418914	ENST00000340840_intron	TRERF1	-
chr6	42330817	42418914	ENST00000354325_intron	TRERF1	-
chr6	42330817	42418914	ENST00000372917_intron	TRERF1	-
chr6	42330817	42418914	ENST00000372922_intron	TRERF1	-
chr6	42330817	42418914	ENST00000541110_intron	TRERF1	-
chr14	103601698	103603776	ENST00000333007_3UTR	TNFAIP2	+
chr14	103601698	103603776	ENST00000451723_3UTR	TNFAIP2	+
chr14	103601698	103603776	ENST00000538222_3UTR	TNFAIP2	+
chr14	103601698	103603776	ENST00000559255_3UTR	TNFAIP2	+
chr14	103601698	103603776	ENST00000559406_3UTR	TNFAIP2	+
chr14	103601698	103603776	ENST00000560562_3UTR	TNFAIP2	+
chr14	103601698	103603776	ENST00000560670_3UTR	TNFAIP2	+
chr14	103601698	103603776	ENST00000560869_3UTR	TNFAIP2	+
chr14	103601698	103603776	ENST00000561217_3UTR	TNFAIP2	+
chr14	103602341	103602611	ENST00000333007_3UTR	TNFAIP2	+
chr14	103602341	103602611	ENST00000538222_3UTR	TNFAIP2	+
chr14	103602341	103602611	ENST00000559255_3UTR	TNFAIP2	+
chr14	103602341	103602611	ENST00000560869_3UTR	TNFAIP2	+
chr14	103602341	103603019	ENST00000333007_3UTR	TNFAIP2	+
chr14	103602341	103603019	ENST00000538222_3UTR	TNFAIP2	+
chr14	103602341	103603019	ENST00000559255_3UTR	TNFAIP2	+
chr14	103602341	103603019	ENST00000560869_3UTR	TNFAIP2	+
chr14	103602341	103603019	ENST00000561217_3UTR	TNFAIP2	+
chr7	115897537	115898837	ENST00000358204_3UTR	TES	+
chr7	115897537	115898837	ENST00000393481_3UTR	TES	+
chr7	115897537	115898837	ENST00000492891_3UTR	TES	+
chr7	115897537	115898837	ENST00000496912_3UTR	TES	+
chr7	115897537	115898837	ENST00000537767_3UTR	TES	+
chr5	167675376	167687287	ENST00000403607_intron	TENM2	+
chr5	167675376	167687287	ENST00000518659_intron	TENM2	+
chr5	167675376	167687287	ENST00000519204_intron	TENM2	+
chr5	167675376	167687287	ENST00000520394_intron	TENM2	+
chr5	167675376	167687287	ENST00000545108_intron	TENM2	+
chr20	24565629	24645981	ENST00000376862_intron	SYNDIG1	+
chr20	24565629	24645981	ENST00000482637_intron	SYNDIG1	+
chr15	91811835	91824957	ENST00000330276_intron	SV2B	+
chr15	91811835	91824957	ENST00000394232_intron	SV2B	+
chr15	91811835	91824957	ENST00000545111_intron	SV2B	+
chr15	91811835	91824957	ENST00000557410_intron	SV2B	+
chr1	44202051	44360054	ENST00000262915_intron	ST3GAL3	+
chr1	44202051	44360054	ENST00000330208_intron	ST3GAL3	+
chr1	44202051	44360054	ENST00000332628_intron	ST3GAL3	+
chr1	44202051	44360054	ENST00000335430_intron	ST3GAL3	+
chr1	44202051	44360054	ENST00000347631_intron	ST3GAL3	+
chr1	44202051	44360054	ENST00000351035_intron	ST3GAL3	+
chr1	44202051	44360054	ENST00000353126_intron	ST3GAL3	+
chr1	44202051	44360054	ENST00000361392_intron	ST3GAL3	+
chr1	44202051	44360054	ENST00000361400_intron	ST3GAL3	+
chr1	44202051	44360054	ENST00000361746_intron	ST3GAL3	+
chr1	44202051	44360054	ENST00000361812_intron	ST3GAL3	+
chr1	44202051	44360054	ENST00000372362_intron	ST3GAL3	+
chr1	44202051	44360054	ENST00000372365_intron	ST3GAL3	+
chr1	44202051	44360054	ENST00000372366_intron	ST3GAL3	+
chr1	44202051	44360054	ENST00000372367_intron	ST3GAL3	+
chr1	44202051	44360054	ENST00000372368_intron	ST3GAL3	+
chr1	44202051	44360054	ENST00000372369_intron	ST3GAL3	+
chr1	44202051	44360054	ENST00000372372_intron	ST3GAL3	+
chr1	44202051	44360054	ENST00000372374_intron	ST3GAL3	+
chr1	44202051	44360054	ENST00000372375_intron	ST3GAL3	+
chr1	44202051	44360054	ENST00000372377_intron	ST3GAL3	+
chr1	44202051	44360054	ENST00000461066_intron	ST3GAL3	+
chr1	44202051	44360054	ENST00000461375_intron	ST3GAL3	+
chr1	44202051	44360054	ENST00000469715_intron	ST3GAL3	+
chr1	44202051	44360054	ENST00000479383_intron	ST3GAL3	+
chr1	44202051	44360054	ENST00000484868_intron	ST3GAL3	+
chr1	44202051	44360054	ENST00000489897_intron	ST3GAL3	+
chr1	44202051	44360054	ENST00000490541_intron	ST3GAL3	+
chr1	44202051	44360054	ENST00000528371_intron	ST3GAL3	+
chr1	44202051	44360054	ENST00000530154_intron	ST3GAL3	+
chr1	44202051	44360054	ENST00000530581_intron	ST3GAL3	+
chr1	44202051	44360054	ENST00000531451_intron	ST3GAL3	+
chr1	44202051	44360054	ENST00000531816_intron	ST3GAL3	+
chr1	44202051	44360054	ENST00000531993_intron	ST3GAL3	+
chr1	44202051	44360054	ENST00000532911_intron	ST3GAL3	+
chr1	44202051	44360054	ENST00000533212_intron	ST3GAL3	+
chr1	44202051	44360054	ENST00000533933_intron	ST3GAL3	+
chr1	44202051	44360054	ENST00000533997_intron	ST3GAL3	+
chr1	44202051	44360054	ENST00000545417_intron	ST3GAL3	+
chr1	44280605	44303890	ENST00000262915_intron	ST3GAL3	+
chr1	44280605	44303890	ENST00000330208_intron	ST3GAL3	+
chr1	44280605	44303890	ENST00000332628_intron	ST3GAL3	+
chr1	44280605	44303890	ENST00000335430_intron	ST3GAL3	+
chr1	44280605	44303890	ENST00000347631_intron	ST3GAL3	+
chr1	44280605	44303890	ENST00000351035_intron	ST3GAL3	+
chr1	44280605	44303890	ENST00000353126_intron	ST3GAL3	+
chr1	44280605	44303890	ENST00000361392_intron	ST3GAL3	+
chr1	44280605	44303890	ENST00000361400_intron	ST3GAL3	+
chr1	44280605	44303890	ENST00000361746_intron	ST3GAL3	+
chr1	44280605	44303890	ENST00000361812_intron	ST3GAL3	+
chr1	44280605	44303890	ENST00000372362_intron	ST3GAL3	+
chr1	44280605	44303890	ENST00000372365_intron	ST3GAL3	+
chr1	44280605	44303890	ENST00000372366_intron	ST3GAL3	+
chr1	44280605	44303890	ENST00000372367_intron	ST3GAL3	+
chr1	44280605	44303890	ENST00000372368_intron	ST3GAL3	+
chr1	44280605	44303890	ENST00000372369_intron	ST3GAL3	+
chr1	44280605	44303890	ENST00000372372_intron	ST3GAL3	+
chr1	44280605	44303890	ENST00000372374_intron	ST3GAL3	+
chr1	44280605	44303890	ENST00000372375_intron	ST3GAL3	+
chr1	44280605	44303890	ENST00000372377_intron	ST3GAL3	+
chr1	44280605	44303890	ENST00000461066_intron	ST3GAL3	+
chr1	44280605	44303890	ENST00000461375_intron	ST3GAL3	+
chr1	44280605	44303890	ENST00000469715_intron	ST3GAL3	+
chr1	44280605	44303890	ENST00000479383_intron	ST3GAL3	+
chr1	44280605	44303890	ENST00000489897_intron	ST3GAL3	+
chr1	44280605	44303890	ENST00000490541_intron	ST3GAL3	+
chr1	44280605	44303890	ENST00000528371_intron	ST3GAL3	+
chr1	44280605	44303890	ENST00000530154_intron	ST3GAL3	+
chr1	44280605	44303890	ENST00000530581_intron	ST3GAL3	+
chr1	44280605	44303890	ENST00000531451_intron	ST3GAL3	+
chr1	44280605	44303890	ENST00000531816_intron	ST3GAL3	+
chr1	44280605	44303890	ENST00000531993_intron	ST3GAL3	+
chr1	44280605	44303890	ENST00000532911_intron	ST3GAL3	+
chr1	44280605	44303890	ENST00000533212_intron	ST3GAL3	+
chr1	44280605	44303890	ENST00000533933_intron	ST3GAL3	+
chr1	44280605	44303890	ENST00000533997_intron	ST3GAL3	+
chr1	44280605	44303890	ENST00000545417_intron	ST3GAL3	+
chr1	44280605	44360054	ENST00000262915_intron	ST3GAL3	+
chr1	44280605	44360054	ENST00000330208_intron	ST3GAL3	+
chr1	44280605	44360054	ENST00000332628_intron	ST3GAL3	+
chr1	44280605	44360054	ENST00000335430_intron	ST3GAL3	+
chr1	44280605	44360054	ENST00000347631_intron	ST3GAL3	+
chr1	44280605	44360054	ENST00000351035_intron	ST3GAL3	+
chr1	44280605	44360054	ENST00000353126_intron	ST3GAL3	+
chr1	44280605	44360054	ENST00000361392_intron	ST3GAL3	+
chr1	44280605	44360054	ENST00000361400_intron	ST3GAL3	+
chr1	44280605	44360054	ENST00000361746_intron	ST3GAL3	+
chr1	44280605	44360054	ENST00000361812_intron	ST3GAL3	+
chr1	44280605	44360054	ENST00000372362_intron	ST3GAL3	+
chr1	44280605	44360054	ENST00000372365_intron	ST3GAL3	+
chr1	44280605	44360054	ENST00000372366_intron	ST3GAL3	+
chr1	44280605	44360054	ENST00000372367_intron	ST3GAL3	+
chr1	44280605	44360054	ENST00000372368_intron	ST3GAL3	+
chr1	44280605	44360054	ENST00000372369_intron	ST3GAL3	+
chr1	44280605	44360054	ENST00000372372_intron	ST3GAL3	+
chr1	44280605	44360054	ENST00000372374_intron	ST3GAL3	+
chr1	44280605	44360054	ENST00000372375_intron	ST3GAL3	+
chr1	44280605	44360054	ENST00000372377_intron	ST3GAL3	+
chr1	44280605	44360054	ENST00000461066_intron	ST3GAL3	+
chr1	44280605	44360054	ENST00000461375_intron	ST3GAL3	+
chr1	44280605	44360054	ENST00000469715_intron	ST3GAL3	+
chr1	44280605	44360054	ENST00000479383_intron	ST3GAL3	+
chr1	44280605	44360054	ENST00000489897_intron	ST3GAL3	+
chr1	44280605	44360054	ENST00000490541_intron	ST3GAL3	+
chr1	44280605	44360054	ENST00000528371_intron	ST3GAL3	+
chr1	44280605	44360054	ENST00000530154_intron	ST3GAL3	+
chr1	44280605	44360054	ENST00000530581_intron	ST3GAL3	+
chr1	44280605	44360054	ENST00000531451_intron	ST3GAL3	+
chr1	44280605	44360054	ENST00000531816_intron	ST3GAL3	+
chr1	44280605	44360054	ENST00000531993_intron	ST3GAL3	+
chr1	44280605	44360054	ENST00000532911_intron	ST3GAL3	+
chr1	44280605	44360054	ENST00000533212_intron	ST3GAL3	+
chr1	44280605	44360054	ENST00000533933_intron	ST3GAL3	+
chr1	44280605	44360054	ENST00000533997_intron	ST3GAL3	+
chr1	44280605	44360054	ENST00000545417_intron	ST3GAL3	+
chr1	44290564	44303890	ENST00000262915_intron	ST3GAL3	+
chr1	44290564	44303890	ENST00000330208_intron	ST3GAL3	+
chr1	44290564	44303890	ENST00000332628_intron	ST3GAL3	+
chr1	44290564	44303890	ENST00000335430_intron	ST3GAL3	+
chr1	44290564	44303890	ENST00000347631_intron	ST3GAL3	+
chr1	44290564	44303890	ENST00000351035_intron	ST3GAL3	+
chr1	44290564	44303890	ENST00000353126_intron	ST3GAL3	+
chr1	44290564	44303890	ENST00000361392_intron	ST3GAL3	+
chr1	44290564	44303890	ENST00000361400_intron	ST3GAL3	+
chr1	44290564	44303890	ENST00000361746_intron	ST3GAL3	+
chr1	44290564	44303890	ENST00000361812_intron	ST3GAL3	+
chr1	44290564	44303890	ENST00000372362_intron	ST3GAL3	+
chr1	44290564	44303890	ENST00000372365_intron	ST3GAL3	+
chr1	44290564	44303890	ENST00000372366_intron	ST3GAL3	+
chr1	44290564	44303890	ENST00000372367_intron	ST3GAL3	+
chr1	44290564	44303890	ENST00000372368_intron	ST3GAL3	+
chr1	44290564	44303890	ENST00000372369_intron	ST3GAL3	+
chr1	44290564	44303890	ENST00000372372_intron	ST3GAL3	+
chr1	44290564	44303890	ENST00000372374_intron	ST3GAL3	+
chr1	44290564	44303890	ENST00000372375_intron	ST3GAL3	+
chr1	44290564	44303890	ENST00000372377_intron	ST3GAL3	+
chr1	44290564	44303890	ENST00000461066_intron	ST3GAL3	+
chr1	44290564	44303890	ENST00000461375_intron	ST3GAL3	+
chr1	44290564	44303890	ENST00000469715_intron	ST3GAL3	+
chr1	44290564	44303890	ENST00000479383_intron	ST3GAL3	+
chr1	44290564	44303890	ENST00000489897_intron	ST3GAL3	+
chr1	44290564	44303890	ENST00000490541_intron	ST3GAL3	+
chr1	44290564	44303890	ENST00000528371_intron	ST3GAL3	+
chr1	44290564	44303890	ENST00000530154_intron	ST3GAL3	+
chr1	44290564	44303890	ENST00000530581_intron	ST3GAL3	+
chr1	44290564	44303890	ENST00000531451_intron	ST3GAL3	+
chr1	44290564	44303890	ENST00000531816_intron	ST3GAL3	+
chr1	44290564	44303890	ENST00000531993_intron	ST3GAL3	+
chr1	44290564	44303890	ENST00000532911_intron	ST3GAL3	+
chr1	44290564	44303890	ENST00000533212_intron	ST3GAL3	+
chr1	44290564	44303890	ENST00000533933_intron	ST3GAL3	+
chr1	44290564	44303890	ENST00000533997_intron	ST3GAL3	+
chr1	44290564	44303890	ENST00000545417_intron	ST3GAL3	+
chr1	44297466	44303890	ENST00000262915_intron	ST3GAL3	+
chr1	44297466	44303890	ENST00000330208_intron	ST3GAL3	+
chr1	44297466	44303890	ENST00000332628_intron	ST3GAL3	+
chr1	44297466	44303890	ENST00000335430_intron	ST3GAL3	+
chr1	44297466	44303890	ENST00000347631_intron	ST3GAL3	+
chr1	44297466	44303890	ENST00000351035_intron	ST3GAL3	+
chr1	44297466	44303890	ENST00000353126_intron	ST3GAL3	+
chr1	44297466	44303890	ENST00000361392_intron	ST3GAL3	+
chr1	44297466	44303890	ENST00000361400_intron	ST3GAL3	+
chr1	44297466	44303890	ENST00000361746_intron	ST3GAL3	+
chr1	44297466	44303890	ENST00000361812_intron	ST3GAL3	+
chr1	44297466	44303890	ENST00000372362_intron	ST3GAL3	+
chr1	44297466	44303890	ENST00000372365_intron	ST3GAL3	+
chr1	44297466	44303890	ENST00000372366_intron	ST3GAL3	+
chr1	44297466	44303890	ENST00000372367_intron	ST3GAL3	+
chr1	44297466	44303890	ENST00000372368_intron	ST3GAL3	+
chr1	44297466	44303890	ENST00000372369_intron	ST3GAL3	+
chr1	44297466	44303890	ENST00000372372_intron	ST3GAL3	+
chr1	44297466	44303890	ENST00000372374_intron	ST3GAL3	+
chr1	44297466	44303890	ENST00000372375_intron	ST3GAL3	+
chr1	44297466	44303890	ENST00000372377_intron	ST3GAL3	+
chr1	44297466	44303890	ENST00000461066_intron	ST3GAL3	+
chr1	44297466	44303890	ENST00000461375_intron	ST3GAL3	+
chr1	44297466	44303890	ENST00000469715_intron	ST3GAL3	+
chr1	44297466	44303890	ENST00000479383_intron	ST3GAL3	+
chr1	44297466	44303890	ENST00000489897_intron	ST3GAL3	+
chr1	44297466	44303890	ENST00000490541_intron	ST3GAL3	+
chr1	44297466	44303890	ENST00000528371_intron	ST3GAL3	+
chr1	44297466	44303890	ENST00000530154_intron	ST3GAL3	+
chr1	44297466	44303890	ENST00000530581_intron	ST3GAL3	+
chr1	44297466	44303890	ENST00000531451_intron	ST3GAL3	+
chr1	44297466	44303890	ENST00000531816_intron	ST3GAL3	+
chr1	44297466	44303890	ENST00000531993_intron	ST3GAL3	+
chr1	44297466	44303890	ENST00000532911_intron	ST3GAL3	+
chr1	44297466	44303890	ENST00000533212_intron	ST3GAL3	+
chr1	44297466	44303890	ENST00000533933_intron	ST3GAL3	+
chr1	44297466	44303890	ENST00000533997_intron	ST3GAL3	+
chr1	44297466	44303890	ENST00000545417_intron	ST3GAL3	+
chr18	61558846	61562497	ENST00000299502_intron	SERPINB2	+
chr18	61558846	61562497	ENST00000404622_intron	SERPINB2	+
chr18	61558846	61562497	ENST00000413956_intron	SERPINB2	+
chr18	61558846	61562497	ENST00000443281_intron	SERPINB2	+
chr18	61558846	61562497	ENST00000457692_intron	SERPINB2	+
chr18	61558846	61562497	ENST00000482254_intron	SERPINB2	+
chr18	61559974	61562497	ENST00000299502_intron	SERPINB2	+
chr18	61559974	61562497	ENST00000404622_intron	SERPINB2	+
chr18	61559974	61562497	ENST00000413956_intron	SERPINB2	+
chr18	61559974	61562497	ENST00000443281_intron	SERPINB2	+
chr18	61559974	61562497	ENST00000457692_intron	SERPINB2	+
chr18	61559974	61562497	ENST00000482254_intron	SERPINB2	+
chr5	133983806	133984961	ENST00000507419_5UTR	SAR1B	-
chr6	107166117	107172441	ENST00000428750_intron	RP1-60O19.1	-
chr6	107166117	107172441	ENST00000436659_intron	RP1-60O19.1	-
chr6	107166117	107172441	ENST00000602621_intron	RP1-60O19.1	-
chr6	151472273	151549516	ENST00000431947_intron	RP1-297M16.2	-
chr6	151472273	151549516	ENST00000415477_intron	RP1-292B18.4	-
chr14	103601698	103603776	ENST00000560510_unkown	RP11-736N17.4	+
chr14	103601698	103603776	ENST00000600530_unkown	RP11-736N17.4	+
chr6	151472273	151549516	ENST00000440335_intron	RP11-613F7.1	-
chr5	72510108	72582313	ENST00000427584_intron	RP11-60A8.1	+
chr5	72510108	72582313	ENST00000513379_intron	RP11-60A8.1	+
chr5	72510108	72582313	ENST00000515556_intron	RP11-60A8.1	+
chr5	72511129	72540537	ENST00000427584_intron	RP11-60A8.1	+
chr5	72511129	72540537	ENST00000513379_intron	RP11-60A8.1	+
chr5	72511129	72540537	ENST00000515556_intron	RP11-60A8.1	+
chr15	20550232	20564126	ENST00000554815_intron	RP11-509A17.3	+
chr15	20550232	20564126	ENST00000556397_intron	RP11-509A17.3	+
chr15	20550232	20564126	ENST00000557528_intron	RP11-509A17.3	+
chr15	20554704	20564126	ENST00000554815_intron	RP11-509A17.3	+
chr15	20554704	20564126	ENST00000556397_intron	RP11-509A17.3	+
chr15	20554704	20564126	ENST00000557528_intron	RP11-509A17.3	+
chr3	117806347	118215469	ENST00000482142_intron	RP11-384F7.1	-
chr16	50746284	50750497	ENST00000602304_intron	RP11-327F22.6	+
chr16	50746284	50756532	ENST00000602304_intron	RP11-327F22.6	+
chr16	50746312	50753835	ENST00000602304_intron	RP11-327F22.6	+
chr16	50746312	50756532	ENST00000602304_intron	RP11-327F22.6	+
chr16	50746548	50756532	ENST00000602304_intron	RP11-327F22.6	+
chr14	51828871	51852278	ENST00000555649_intron	RP11-255G12.2	-
chr17	30819540	30821776	ENST00000584353_unkown	RP11-227G15.6	-
chr1	44202051	44360054	ENST00000427515_intron	RP11-184I16.3	+
chr15	42676750	42677876	ENST00000466369_intron	RP11-164J13.1	+
chr15	42676750	42677876	ENST00000483208_intron	RP11-164J13.1	+
chr15	42676750	42677876	ENST00000495723_intron	RP11-164J13.1	+
chr15	42676750	42677876	ENST00000549793_intron	RP11-164J13.1	+
chr15	42676750	42678364	ENST00000466369_intron	RP11-164J13.1	+
chr15	42676750	42678364	ENST00000483208_intron	RP11-164J13.1	+
chr15	42676750	42678364	ENST00000495723_intron	RP11-164J13.1	+
chr15	42676750	42678364	ENST00000549793_intron	RP11-164J13.1	+
chr12	89516852	89703186	ENST00000549278_intron	RP11-13A1.3	-
chr15	27728442	27786258	ENST00000556642_intron	RP11-100M12.3	-
chr15	27728442	27786258	ENST00000557170_intron	RP11-100M12.3	-
chr12	89516852	89703186	ENST00000459334_intron	RNU7-120P	-
chr9	37442552	37465211	ENST00000582257_intron	RN7SL463P	-
chr3	194790840	194874615	ENST00000469345_intron	RN7SL36P	-
chr3	194790840	194877177	ENST00000469345_intron	RN7SL36P	-
chr10	27702091	27703179	ENST00000438700_CDS	PTCHD3	-
chr10	53564450	53667266	ENST00000373976_intron	PRKG1	+
chr10	53564450	53667266	ENST00000373980_intron	PRKG1	+
chr10	53564450	53667266	ENST00000373985_intron	PRKG1	+
chr10	53564450	53667266	ENST00000401604_intron	PRKG1	+
chr11	6341323	6341706	ENST00000303927_CDS	PRKCDBP	-
chr11	6341323	6341706	ENST00000524852_CDS	PRKCDBP	-
chr11	6341323	6341706	ENST00000530979_CDS	PRKCDBP	-
chr3	38051852	38052053	ENST00000334661_CDS	PLCD1	-
chr3	38051852	38052053	ENST00000461445_CDS	PLCD1	-
chr3	38051852	38052053	ENST00000463876_CDS	PLCD1	-
chr3	38051852	38052053	ENST00000484829_CDS	PLCD1	-
chr3	38052053	38052704	ENST00000334661_intron	PLCD1	-
chr3	38052053	38052704	ENST00000461445_intron	PLCD1	-
chr3	38052053	38052704	ENST00000463876_intron	PLCD1	-
chr21	44182349	44185490	ENST00000291539_intron	PDE9A	+
chr21	44182349	44185490	ENST00000328862_intron	PDE9A	+
chr21	44182349	44185490	ENST00000335440_intron	PDE9A	+
chr21	44182349	44185490	ENST00000335512_intron	PDE9A	+
chr21	44182349	44185490	ENST00000349112_intron	PDE9A	+
chr21	44182349	44185490	ENST00000380328_intron	PDE9A	+
chr21	44182349	44185490	ENST00000398224_intron	PDE9A	+
chr21	44182349	44185490	ENST00000398225_intron	PDE9A	+
chr21	44182349	44185490	ENST00000398227_intron	PDE9A	+
chr21	44182349	44185490	ENST00000398229_intron	PDE9A	+
chr21	44182349	44185490	ENST00000398232_intron	PDE9A	+
chr21	44182349	44185490	ENST00000398234_intron	PDE9A	+
chr21	44182349	44185490	ENST00000398236_intron	PDE9A	+
chr21	44182349	44185490	ENST00000460989_intron	PDE9A	+
chr21	44182349	44185490	ENST00000462571_intron	PDE9A	+
chr21	44182349	44185490	ENST00000466472_intron	PDE9A	+
chr21	44182349	44185490	ENST00000467403_intron	PDE9A	+
chr21	44182349	44185490	ENST00000468805_intron	PDE9A	+
chr21	44182349	44185490	ENST00000470987_intron	PDE9A	+
chr21	44182349	44185490	ENST00000489319_intron	PDE9A	+
chr21	44182349	44185490	ENST00000490803_intron	PDE9A	+
chr21	44182349	44185490	ENST00000495343_intron	PDE9A	+
chr21	44182349	44185490	ENST00000495521_intron	PDE9A	+
chr21	44182349	44185490	ENST00000497805_intron	PDE9A	+
chr21	44182349	44185490	ENST00000539837_intron	PDE9A	+
chr15	85523671	85523733	ENST00000310298_5UTR	PDE8A	+
chr15	31796021	31818551	ENST00000307050_intron	OTUD7A	-
chr15	31796021	31818551	ENST00000382902_intron	OTUD7A	-
chr9	135042431	135073352	ENST00000360670_intron	NTNG2	+
chr9	135042431	135073352	ENST00000372179_intron	NTNG2	+
chr9	135042431	135073352	ENST00000393228_intron	NTNG2	+
chr9	135042431	135073352	ENST00000393229_intron	NTNG2	+
chr2	206605387	206607926	ENST00000272849_intron	NRP2	+
chr2	206605387	206607926	ENST00000355117_intron	NRP2	+
chr2	206605387	206607926	ENST00000357118_intron	NRP2	+
chr2	206605387	206607926	ENST00000357785_intron	NRP2	+
chr2	206605387	206607926	ENST00000360409_intron	NRP2	+
chr2	206605387	206607926	ENST00000412873_intron	NRP2	+
chr2	206605387	206607926	ENST00000417189_intron	NRP2	+
chr2	206605387	206607926	ENST00000478054_intron	NRP2	+
chr2	206605387	206607926	ENST00000540178_intron	NRP2	+
chr2	206605387	206607926	ENST00000540841_intron	NRP2	+
chr16	50746284	50750497	ENST00000300589_intron	NOD2	+
chr16	50746284	50750497	ENST00000524712_intron	NOD2	+
chr16	50746284	50750497	ENST00000527052_intron	NOD2	+
chr16	50746284	50750497	ENST00000529633_intron	NOD2	+
chr16	50746284	50750497	ENST00000534057_intron	NOD2	+
chr16	50746284	50750497	ENST00000534067_intron	NOD2	+
chr16	50746284	50756532	ENST00000300589_intron	NOD2	+
chr16	50746284	50756532	ENST00000524712_intron	NOD2	+
chr16	50746284	50756532	ENST00000527052_intron	NOD2	+
chr16	50746284	50756532	ENST00000529633_intron	NOD2	+
chr16	50746284	50756532	ENST00000534057_intron	NOD2	+
chr16	50746284	50756532	ENST00000534067_intron	NOD2	+
chr16	50746312	50753835	ENST00000300589_intron	NOD2	+
chr16	50746312	50753835	ENST00000524712_intron	NOD2	+
chr16	50746312	50753835	ENST00000527052_intron	NOD2	+
chr16	50746312	50753835	ENST00000529633_intron	NOD2	+
chr16	50746312	50753835	ENST00000534057_intron	NOD2	+
chr16	50746312	50753835	ENST00000534067_intron	NOD2	+
chr16	50746312	50756532	ENST00000300589_intron	NOD2	+
chr16	50746312	50756532	ENST00000524712_intron	NOD2	+
chr16	50746312	50756532	ENST00000527052_intron	NOD2	+
chr16	50746312	50756532	ENST00000529633_intron	NOD2	+
chr16	50746312	50756532	ENST00000534057_intron	NOD2	+
chr16	50746312	50756532	ENST00000534067_intron	NOD2	+
chr16	50746548	50756532	ENST00000300589_intron	NOD2	+
chr16	50746548	50756532	ENST00000524712_intron	NOD2	+
chr16	50746548	50756532	ENST00000527052_intron	NOD2	+
chr16	50746548	50756532	ENST00000529633_intron	NOD2	+
chr16	50746548	50756532	ENST00000534057_intron	NOD2	+
chr16	50746548	50756532	ENST00000534067_intron	NOD2	+
chr1	204797910	204889759	ENST00000338515_intron	NFASC	+
chr1	204797910	204889759	ENST00000338586_intron	NFASC	+
chr1	204797910	204889759	ENST00000339876_intron	NFASC	+
chr1	204797910	204889759	ENST00000360049_intron	NFASC	+
chr1	204797910	204889759	ENST00000367169_intron	NFASC	+
chr1	204797910	204889759	ENST00000367170_intron	NFASC	+
chr1	204797910	204889759	ENST00000367171_intron	NFASC	+
chr1	204797910	204889759	ENST00000367172_intron	NFASC	+
chr1	204797910	204889759	ENST00000403080_intron	NFASC	+
chr1	204797910	204889759	ENST00000404076_intron	NFASC	+
chr1	204797910	204889759	ENST00000404977_intron	NFASC	+
chr1	204797910	204889759	ENST00000446412_intron	NFASC	+
chr1	204797910	204889759	ENST00000493914_intron	NFASC	+
chr1	204797910	204889759	ENST00000514644_intron	NFASC	+
chr1	204797910	204889759	ENST00000539706_intron	NFASC	+
chr1	204797910	204913353	ENST00000338515_intron	NFASC	+
chr1	204797910	204913353	ENST00000338586_intron	NFASC	+
chr1	204797910	204913353	ENST00000339876_intron	NFASC	+
chr1	204797910	204913353	ENST00000360049_intron	NFASC	+
chr1	204797910	204913353	ENST00000367169_intron	NFASC	+
chr1	204797910	204913353	ENST00000367170_intron	NFASC	+
chr1	204797910	204913353	ENST00000367171_intron	NFASC	+
chr1	204797910	204913353	ENST00000367172_intron	NFASC	+
chr1	204797910	204913353	ENST00000401399_intron	NFASC	+
chr1	204797910	204913353	ENST00000403080_intron	NFASC	+
chr1	204797910	204913353	ENST00000404076_intron	NFASC	+
chr1	204797910	204913353	ENST00000404977_intron	NFASC	+
chr1	204797910	204913353	ENST00000446412_intron	NFASC	+
chr1	204797910	204913353	ENST00000493914_intron	NFASC	+
chr1	204797910	204913353	ENST00000505079_intron	NFASC	+
chr1	204797910	204913353	ENST00000514644_intron	NFASC	+
chr1	204797910	204913353	ENST00000539706_intron	NFASC	+
chr17	30819540	30821776	ENST00000318217_3UTR	MYO1D	-
chr17	30819540	30821776	ENST00000394649_3UTR	MYO1D	-
chr17	30819540	30821776	ENST00000577352_3UTR	MYO1D	-
chr17	30819540	30821776	ENST00000577576_3UTR	MYO1D	-
chr17	30819627	30821776	ENST00000318217_3UTR	MYO1D	-
chr17	30819627	30821776	ENST00000394649_3UTR	MYO1D	-
chr17	30819627	30821776	ENST00000577352_3UTR	MYO1D	-
chr17	30819627	30821776	ENST00000577576_3UTR	MYO1D	-
chr17	55729522	55752278	ENST00000284073_intron	MSI2	+
chr17	55729522	55752278	ENST00000416426_intron	MSI2	+
chr17	55729522	55752278	ENST00000442934_intron	MSI2	+
chr17	55729522	55752278	ENST00000579466_intron	MSI2	+
chr17	55729522	55752278	ENST00000579505_intron	MSI2	+
chr17	55729522	55752332	ENST00000284073_intron	MSI2	+
chr17	55729522	55752332	ENST00000416426_intron	MSI2	+
chr17	55729522	55752332	ENST00000442934_intron	MSI2	+
chr17	55729522	55752332	ENST00000579466_intron	MSI2	+
chr17	55729522	55752332	ENST00000579505_intron	MSI2	+
chr3	194790840	194874615	ENST00000577367_intron	MIR3137	-
chr3	194790840	194877177	ENST00000577367_intron	MIR3137	-
chr17	62461658	62462558	ENST00000603557_intron	MILR1	+
chr17	62461658	62462558	ENST00000605096_intron	MILR1	+
chr5	153529506	153597588	ENST00000519325_intron	MFAP3	+
chr5	153529506	153597588	ENST00000519612_intron	MFAP3	+
chr5	153529506	153597588	ENST00000520327_intron	MFAP3	+
chr1	23956047	23965598	ENST00000374555_intron	MDS2	+
chr1	23956047	23965598	ENST00000477916_intron	MDS2	+
chr1	23956047	23966169	ENST00000374555_intron	MDS2	+
chr1	23956047	23966169	ENST00000477916_intron	MDS2	+
chr5	1474800	1477518	ENST00000283415_intron	LPCAT1	-
chr5	1474800	1477518	ENST00000475622_intron	LPCAT1	-
chr13	111371576	111372279	ENST00000333219_CDS	ING1	+
chr13	111371576	111372279	ENST00000338450_CDS	ING1	+
chr13	111371576	111372279	ENST00000375774_CDS	ING1	+
chr13	111371576	111372279	ENST00000375775_CDS	ING1	+
chr13	111371576	111372279	ENST00000464141_CDS	ING1	+
chr13	111371647	111372279	ENST00000333219_CDS	ING1	+
chr13	111371647	111372279	ENST00000338450_CDS	ING1	+
chr13	111371647	111372279	ENST00000375774_CDS	ING1	+
chr13	111371647	111372279	ENST00000375775_CDS	ING1	+
chr13	111371647	111372279	ENST00000464141_CDS	ING1	+
chr19	1077766	1078044	ENST00000313093_CDS	HMHA1	+
chr19	1077766	1078044	ENST00000536472_CDS	HMHA1	+
chr19	1077766	1078044	ENST00000539243_CDS	HMHA1	+
chr19	1077766	1078044	ENST00000543365_CDS	HMHA1	+
chr19	1077766	1078044	ENST00000586866_CDS	HMHA1	+
chr19	1077766	1078044	ENST00000587602_CDS	HMHA1	+
chr19	1077766	1078044	ENST00000590214_CDS	HMHA1	+
chr19	1077766	1078044	ENST00000590577_CDS	HMHA1	+
chr19	1077766	1078044	ENST00000591293_CDS	HMHA1	+
chr19	1077856	1078044	ENST00000313093_3UTR	HMHA1	+
chr19	1077856	1078044	ENST00000536472_3UTR	HMHA1	+
chr19	1077856	1078044	ENST00000539243_3UTR	HMHA1	+
chr19	1077856	1078044	ENST00000543365_3UTR	HMHA1	+
chr19	1077856	1078044	ENST00000586866_3UTR	HMHA1	+
chr19	1077856	1078044	ENST00000587602_3UTR	HMHA1	+
chr19	1077856	1078044	ENST00000590214_3UTR	HMHA1	+
chr19	1077856	1078044	ENST00000590577_3UTR	HMHA1	+
chr19	1077856	1078044	ENST00000591293_3UTR	HMHA1	+
chr19	1067494	1080253	ENST00000313093_intron	HMHA1	+
chr19	1067494	1080253	ENST00000536472_intron	HMHA1	+
chr19	1067494	1080253	ENST00000539243_intron	HMHA1	+
chr19	1067494	1080253	ENST00000543365_intron	HMHA1	+
chr19	1067494	1080253	ENST00000586033_intron	HMHA1	+
chr19	1067494	1080253	ENST00000586866_intron	HMHA1	+
chr19	1067494	1080253	ENST00000587186_intron	HMHA1	+
chr19	1067494	1080253	ENST00000587602_intron	HMHA1	+
chr19	1067494	1080253	ENST00000590214_intron	HMHA1	+
chr19	1067494	1080253	ENST00000590577_intron	HMHA1	+
chr19	1067494	1080253	ENST00000591293_intron	HMHA1	+
chr19	1067494	1080253	ENST00000592335_intron	HMHA1	+
chr19	1078044	1079701	ENST00000313093_intron	HMHA1	+
chr19	1078044	1079701	ENST00000536472_intron	HMHA1	+
chr19	1078044	1079701	ENST00000539243_intron	HMHA1	+
chr19	1078044	1079701	ENST00000543365_intron	HMHA1	+
chr19	1078044	1079701	ENST00000586866_intron	HMHA1	+
chr19	1078044	1079701	ENST00000587602_intron	HMHA1	+
chr19	1078044	1079701	ENST00000590214_intron	HMHA1	+
chr19	1078044	1079701	ENST00000590577_intron	HMHA1	+
chr19	1078044	1079701	ENST00000591293_intron	HMHA1	+
chr4	3445147	3445765	ENST00000382774_intron	HGFAC	+
chr4	3445147	3445765	ENST00000511533_intron	HGFAC	+
chr13	93879869	94197515	ENST00000377047_intron	GPC6	+
chr5	153529506	153597588	ENST00000297107_intron	GALNT10	+
chr5	153529506	153597588	ENST00000377661_intron	GALNT10	+
chr5	153529506	153597588	ENST00000425427_intron	GALNT10	+
chr5	153529506	153597588	ENST00000520647_intron	GALNT10	+
chr5	153529506	153597588	ENST00000521781_intron	GALNT10	+
chr5	153529506	153597588	ENST00000521786_intron	GALNT10	+
chr15	27017919	27018791	ENST00000299267_intron	GABRB3	-
chr15	27017919	27018791	ENST00000311550_intron	GABRB3	-
chr15	27017919	27018791	ENST00000541819_intron	GABRB3	-
chr15	27017919	27018791	ENST00000554556_intron	GABRB3	-
chr15	27017919	27018791	ENST00000554722_intron	GABRB3	-
chr15	27017919	27018791	ENST00000555632_intron	GABRB3	-
chr15	27017919	27018791	ENST00000557641_intron	GABRB3	-
chr15	27017919	27034995	ENST00000299267_intron	GABRB3	-
chr15	27017919	27034995	ENST00000311550_intron	GABRB3	-
chr15	27017919	27034995	ENST00000541819_intron	GABRB3	-
chr15	27017919	27034995	ENST00000554556_intron	GABRB3	-
chr15	27017919	27034995	ENST00000554722_intron	GABRB3	-
chr15	27017919	27034995	ENST00000555632_intron	GABRB3	-
chr15	27017919	27034995	ENST00000557641_intron	GABRB3	-
chr15	27017919	27061513	ENST00000299267_intron	GABRB3	-
chr15	27017919	27061513	ENST00000311550_intron	GABRB3	-
chr15	27017919	27061513	ENST00000541819_intron	GABRB3	-
chr15	27017919	27061513	ENST00000554556_intron	GABRB3	-
chr15	27017919	27061513	ENST00000554722_intron	GABRB3	-
chr15	27017919	27061513	ENST00000555632_intron	GABRB3	-
chr15	27017919	27061513	ENST00000557641_intron	GABRB3	-
chr6	29576510	29578700	ENST00000355973_intron	GABBR1	-
chr6	29576510	29578700	ENST00000376977_intron	GABBR1	-
chr6	29576510	29578700	ENST00000377012_intron	GABBR1	-
chr6	29576510	29578700	ENST00000377016_intron	GABBR1	-
chr6	29576510	29578700	ENST00000377034_intron	GABBR1	-
chr6	29576510	29578700	ENST00000472823_intron	GABBR1	-
chr6	29576510	29578700	ENST00000473774_intron	GABBR1	-
chr6	29576510	29578700	ENST00000489839_intron	GABBR1	-
chr6	29576510	29578700	ENST00000491829_intron	GABBR1	-
chr6	29576510	29578700	ENST00000494877_intron	GABBR1	-
chr6	29577156	29578700	ENST00000355973_intron	GABBR1	-
chr6	29577156	29578700	ENST00000376977_intron	GABBR1	-
chr6	29577156	29578700	ENST00000377012_intron	GABBR1	-
chr6	29577156	29578700	ENST00000377016_intron	GABBR1	-
chr6	29577156	29578700	ENST00000377034_intron	GABBR1	-
chr6	29577156	29578700	ENST00000472823_intron	GABBR1	-
chr6	29577156	29578700	ENST00000473774_intron	GABBR1	-
chr6	29577156	29578700	ENST00000489839_intron	GABBR1	-
chr6	29577156	29578700	ENST00000491829_intron	GABBR1	-
chr6	29577156	29578700	ENST00000494877_intron	GABBR1	-
chr17	80478183	80521229	ENST00000335255_intron	FOXK2	+
chr17	80478183	80521229	ENST00000473637_intron	FOXK2	+
chr17	80478183	80521229	ENST00000526383_intron	FOXK2	+
chr17	80478183	80521229	ENST00000527313_intron	FOXK2	+
chr17	80478183	80521229	ENST00000531030_intron	FOXK2	+
chr17	80478183	80521229	ENST00000570585_intron	FOXK2	+
chr5	107216880	107356625	ENST00000359660_intron	FBXL17	-
chr5	107216880	107356625	ENST00000481160_intron	FBXL17	-
chr5	107216880	107356625	ENST00000496714_intron	FBXL17	-
chr5	107216880	107356625	ENST00000542267_intron	FBXL17	-
chr22	39003481	39014400	ENST00000355830_intron	FAM227A	-
chr22	39003481	39014400	ENST00000406767_intron	FAM227A	-
chr22	39003481	39014400	ENST00000535113_intron	FAM227A	-
chr22	39003481	39014400	ENST00000540952_intron	FAM227A	-
chr22	39003481	39014400	ENST00000541689_intron	FAM227A	-
chr22	39003481	39014400	ENST00000544346_intron	FAM227A	-
chr22	39003481	39016216	ENST00000355830_intron	FAM227A	-
chr22	39003481	39016216	ENST00000406767_intron	FAM227A	-
chr22	39003481	39016216	ENST00000535113_intron	FAM227A	-
chr22	39003481	39016216	ENST00000540952_intron	FAM227A	-
chr22	39003481	39016216	ENST00000541689_intron	FAM227A	-
chr22	39003481	39016216	ENST00000544346_intron	FAM227A	-
chr1	45347411	45363026	ENST00000360403_intron	EIF2B3	-
chr1	45347411	45363026	ENST00000372183_intron	EIF2B3	-
chr1	45347411	45363026	ENST00000439363_intron	EIF2B3	-
chr14	24410367	24457937	ENST00000399886_intron	DHRS4-AS1	-
chr14	24410367	24457937	ENST00000553454_intron	DHRS4-AS1	-
chr14	24410367	24457937	ENST00000554036_intron	DHRS4-AS1	-
chr14	24410367	24457937	ENST00000555045_intron	DHRS4-AS1	-
chr14	24410367	24457937	ENST00000556379_intron	DHRS4-AS1	-
chr14	24410367	24457937	ENST00000558423_intron	DHRS4-AS1	-
chr8	142148236	142160932	ENST00000262585_intron	DENND3	+
chr8	142148236	142160932	ENST00000424248_intron	DENND3	+
chr8	142148236	142160932	ENST00000518198_intron	DENND3	+
chr8	142148236	142160932	ENST00000518249_intron	DENND3	+
chr8	142148236	142160932	ENST00000518347_intron	DENND3	+
chr8	142148236	142160932	ENST00000518668_intron	DENND3	+
chr8	142148236	142160932	ENST00000519291_intron	DENND3	+
chr8	142148236	142160932	ENST00000519811_intron	DENND3	+
chr8	142148236	142160932	ENST00000520986_intron	DENND3	+
chr8	142148236	142160932	ENST00000523015_intron	DENND3	+
chr8	142148236	142160932	ENST00000523058_intron	DENND3	+
chr8	142154358	142160384	ENST00000262585_intron	DENND3	+
chr8	142154358	142160384	ENST00000424248_intron	DENND3	+
chr8	142154358	142160384	ENST00000518668_intron	DENND3	+
chr8	142154358	142160384	ENST00000519811_intron	DENND3	+
chr8	142154358	142160384	ENST00000520986_intron	DENND3	+
chr8	142154358	142160384	ENST00000523015_intron	DENND3	+
chr8	142154358	142160384	ENST00000523058_intron	DENND3	+
chr8	142154358	142160932	ENST00000262585_intron	DENND3	+
chr8	142154358	142160932	ENST00000424248_intron	DENND3	+
chr8	142154358	142160932	ENST00000518668_intron	DENND3	+
chr8	142154358	142160932	ENST00000519811_intron	DENND3	+
chr8	142154358	142160932	ENST00000520986_intron	DENND3	+
chr8	142154358	142160932	ENST00000523015_intron	DENND3	+
chr8	142154358	142160932	ENST00000523058_intron	DENND3	+
chr5	23980950	24177945	ENST00000507986_intron	CTD-2138O14.1	+
chr15	100353291	100417157	ENST00000558188_intron	CTD-2054N24.2	+
chr15	100353291	100417157	ENST00000559714_intron	CTD-2054N24.2	+
chr15	100353291	100417157	ENST00000560059_intron	CTD-2054N24.2	+
chr5	23980950	24177945	ENST00000514047_intron	CTD-2015B23.2	+
chr5	133983806	133984961	ENST00000473936_unkown	CTB-2L9.1	-
chr15	42676750	42677876	ENST00000318023_intron	CAPN3	+
chr15	42676750	42677876	ENST00000349748_intron	CAPN3	+
chr15	42676750	42677876	ENST00000356316_intron	CAPN3	+
chr15	42676750	42677876	ENST00000357568_intron	CAPN3	+
chr15	42676750	42677876	ENST00000397163_intron	CAPN3	+
chr15	42676750	42678364	ENST00000318023_intron	CAPN3	+
chr15	42676750	42678364	ENST00000349748_intron	CAPN3	+
chr15	42676750	42678364	ENST00000356316_intron	CAPN3	+
chr15	42676750	42678364	ENST00000357568_intron	CAPN3	+
chr15	42676750	42678364	ENST00000397163_intron	CAPN3	+
chr5	23980950	24177945	ENST00000512559_intron	C5orf17	+
chr22	46088958	46096161	ENST00000252934_intron	ATXN10	+
chr22	46088958	46096161	ENST00000381061_intron	ATXN10	+
chr22	46088958	46096161	ENST00000470722_intron	ATXN10	+
chr22	46088958	46096161	ENST00000498009_intron	ATXN10	+
chr13	52516690	52520419	ENST00000242839_intron	ATP7B	-
chr13	52516690	52520419	ENST00000344297_intron	ATP7B	-
chr13	52516690	52520419	ENST00000400366_intron	ATP7B	-
chr13	52516690	52520419	ENST00000400370_intron	ATP7B	-
chr13	52516690	52520419	ENST00000417240_intron	ATP7B	-
chr13	52516690	52520419	ENST00000418097_intron	ATP7B	-
chr13	52516690	52520419	ENST00000448424_intron	ATP7B	-
chr13	52516690	52520419	ENST00000466629_intron	ATP7B	-
chr13	52516690	52520419	ENST00000482841_intron	ATP7B	-
chr13	52518427	52520419	ENST00000242839_intron	ATP7B	-
chr13	52518427	52520419	ENST00000344297_intron	ATP7B	-
chr13	52518427	52520419	ENST00000400366_intron	ATP7B	-
chr13	52518427	52520419	ENST00000400370_intron	ATP7B	-
chr13	52518427	52520419	ENST00000417240_intron	ATP7B	-
chr13	52518427	52520419	ENST00000418097_intron	ATP7B	-
chr13	52518427	52520419	ENST00000448424_intron	ATP7B	-
chr13	52518427	52520419	ENST00000466629_intron	ATP7B	-
chr13	52518427	52520419	ENST00000482841_intron	ATP7B	-
chr13	52518427	52523797	ENST00000242839_intron	ATP7B	-
chr13	52518427	52523797	ENST00000344297_intron	ATP7B	-
chr13	52518427	52523797	ENST00000400366_intron	ATP7B	-
chr13	52518427	52523797	ENST00000400370_intron	ATP7B	-
chr13	52518427	52523797	ENST00000417240_intron	ATP7B	-
chr13	52518427	52523797	ENST00000418097_intron	ATP7B	-
chr13	52518427	52523797	ENST00000448424_intron	ATP7B	-
chr13	52518427	52523797	ENST00000466629_intron	ATP7B	-
chr13	52518427	52523797	ENST00000482841_intron	ATP7B	-
chr12	5853483	5860001	ENST00000327087_intron	ANO2	-
chr12	5853483	5860001	ENST00000356134_intron	ANO2	-
chr12	5853483	5860001	ENST00000546188_intron	ANO2	-
chr15	100516427	100533252	ENST00000268070_intron	ADAMTS17	-
chr15	100516427	100533252	ENST00000557896_intron	ADAMTS17	-
chr15	20550232	20564126	ENST00000581090_intron	AC026495.1	+
chr15	20554704	20564126	ENST00000581090_intron	AC026495.1	+
