# Supplementary material for: Low-Dose Ionizing Radiation-Crosslinking Immunoprecipitation (LDIR-CLIP) Identified Irradiation-Sensitive RNAs for RNA-Binding Protein HuR-Mediated Decay
Source: Biology (Basel). 2023 Dec 15;12(12):1533. doi: 10.3390/biology12121533 (PMC10740889; doi:10.3390/biology12121533)
Supplement: Supplementary file 1 [file biology-12-01533-s001.zip › Table S3.xlsx]

## Sheet: Sheet1
Supplementary Table S3. Comparison of HuR binding transcripts of LDIR-CLIP irradiated at 0.02 Gy with HuR target RNAs of PAR-CLIP
#Sheet 1, List of transcripts binding with HuR from PAR-CLIP
#Sheet 2, List of transcripts binding with HuR from LDIR-CLIP irradiated at 0.02 Gy irradiation
#Sheet 3, List of overlapping transcript from LDIR-CLIP and PAR-CLIP

## Sheet: PAR-CLIP
A2BP1
A2ML1
AADAT
AAGAB
AAK1
AARS
AARSD1
AASDH
AASDHPPT
AASS
AATF
ABCA1
ABCA10
ABCA12
ABCA13
ABCA3
ABCA4
ABCA5
ABCB1
ABCB10
ABCB4
ABCB7
ABCB9
ABCC1
ABCC2
ABCC3
ABCC4
ABCC5
ABCC9
ABCD3
ABCD4
ABCE1
ABCF1
ABCG1
ABCG2
ABHD10
ABHD13
ABHD14B
ABHD2
ABHD3
ABHD5
ABHD6
ABI1
ABI2
ABL1
ABL2
ABLIM1
ABLIM2
ABR
ABT1
ABTB2
ACAA2
ACACA
ACACB
ACAD10
ACAD11
ACAD8
ACAD9
ACADM
ACADSB
ACAP2
ACAT1
ACAT2
ACBD3
ACBD5
ACBD6
ACBD7
ACCN1
ACER3
ACIN1
ACLY
ACN9
ACO1
ACOT7
ACOT9
ACOX1
ACOX3
ACOXL
ACP1
ACP2
ACPL2
ACRC
ACSF3
ACSL1
ACSL3
ACSL4
ACSS1
ACSS2
ACSS3
ACTA1
ACTB
ACTBL2
ACTG1
ACTL6A
ACTN1
ACTN2
ACTN4
ACTR10
ACTR1A
ACTR2
ACTR3
ACTR3B
ACTR5
ACTR6
ACVR1
ACVR1B
ACVR2A
ACYP1
ACYP2
ADAM10
ADAM17
ADAM20
ADAM22
ADAM23
ADAM28
ADAM32
ADAM9
ADAMTS1
ADAMTS12
ADAMTS17
ADAMTS19
ADAMTS20
ADAMTS3
ADAMTS6
ADAP1
ADAR
ADARB1
ADAT1
ADAT2
ADCK4
ADCY10
ADCY2
ADCY3
ADCY9
ADD1
ADD2
ADD3
ADH5
ADI1
ADIPOR1
ADIPOR2
ADK
ADNP
ADNP2
ADO
ADORA2B
ADPGK
ADRA1B
ADRB1
ADRBK1
ADRBK2
ADSS
AEBP2
AEN
AES
AFF1
AFF2
AFF3
AFF4
AFMID
AFTPH
AGAP1
AGAP3
AGAP5
AGAP6
AGAP7
AGBL1
AGBL3
AGBL4
AGBL5
AGFG1
AGGF1
AGK
AGL
AGPAT1
AGPAT3
AGPAT4
AGPAT5
AGPAT6
AGPHD1
AGPS
AGTPBP1
AGXT2L2
AHCTF1
AHCYL1
AHCYL2
AHDC1
AHI1
AHNAK
AHNAK2
AHR
AHSA2
AIDA
AIFM1
AIG1
AIM1
AIM2
AIMP1
AIMP2
AK2
AK3
AK3L1
AK7
AKAP1
AKAP10
AKAP11
AKAP12
AKAP13
AKAP3
AKAP5
AKAP6
AKAP7
AKAP8
AKAP8L
AKAP9
AKD1
AKIRIN1
AKIRIN2
AKT1
AKT2
AKT3
ALAS1
ALCAM
ALDH18A1
ALDH1A2
ALDH1B1
ALDH3A2
ALDH5A1
ALDH7A1
ALDH8A1
ALDH9A1
ALG1
ALG10
ALG10B
ALG13
ALG14
ALG2
ALG5
ALG6
ALG8
ALK
ALKBH1
ALKBH2
ALKBH3
ALKBH5
ALKBH6
ALKBH8
ALLC
ALMS1
ALPK1
ALPK3
ALS2
ALS2CL
ALS2CR4
ALS2CR8
ALX1
AMBRA1
AMD1
AMDHD1
AMDHD2
AMFR
AMMECR1
AMMECR1L
AMN1
AMOTL1
AMOTL2
AMY2B
AMZ2
ANAPC1
ANAPC10P
ANAPC13
ANAPC4
ANAPC5
ANAPC7
ANGEL1
ANGEL2
ANGPT1
ANGPT2
ANK1
ANK2
ANK3
ANKAR
ANKDD1B
ANKFN1
ANKFY1
ANKH
ANKHD1
ANKIB1
ANKLE2
ANKMY1
ANKMY2
ANKRA2
ANKRD1
ANKRD10
ANKRD11
ANKRD12
ANKRD13A
ANKRD13C
ANKRD13D
ANKRD16
ANKRD17
ANKRD24
ANKRD26
ANKRD27
ANKRD28
ANKRD31
ANKRD32
ANKRD33B
ANKRD36
ANKRD36B
ANKRD40
ANKRD42
ANKRD44
ANKRD46
ANKRD49
ANKRD5
ANKRD50
ANKRD52
ANKRD54
ANKRD57
ANKRD6
ANKRD62
ANKRD7
ANKS1A
ANKS1B
ANKS3
ANKZF1
ANLN
ANO10
ANO2
ANO3
ANO5
ANO6
ANO7
ANO8
ANP32A
ANP32B
ANP32E
ANTXR1
ANTXR2
ANUBL1
ANXA1
ANXA11
ANXA2
ANXA4
ANXA5
ANXA7
AOAH
AOC2
AOF1
AP1B1
AP1G1
AP1GBP1
AP1M1
AP1S2
AP1S3
AP2A1
AP2B1
AP2M1
AP3B1
AP3B2
AP3D1
AP3M1
AP3M2
AP3S1
AP3S2
AP4E1
AP4S1
APAF1
APBA2
APBB2
APC
APEX1
APH1A
APH1B
API5L1
APIP
APITD1
APLF
APLP1
APLP2
APOBEC3D
APOBEC3F
APOBEC3G
APOL2
APOL6
APOLD1
APOO
APOOL
APP
APPBP2
APPL1
APPL2
APTX
AQR
ARAF
ARAP2
ARCN1
ARD1A
ARF1
ARF3
ARF4
ARF5
ARF6
ARFGAP3
ARFGEF1
ARFGEF2
ARFIP1
ARGLU1
ARHGAP1
ARHGAP10
ARHGAP11A
ARHGAP11B
ARHGAP12
ARHGAP17
ARHGAP18
ARHGAP19
ARHGAP20
ARHGAP21
ARHGAP26
ARHGAP28
ARHGAP29
ARHGAP5
ARHGAP6
ARHGEF1
ARHGEF10
ARHGEF11
ARHGEF12
ARHGEF18
ARHGEF2
ARHGEF3
ARHGEF5
ARHGEF7
ARID1A
ARID1B
ARID2
ARID3A
ARID3B
ARID4A
ARID4B
ARID5B
ARIH1
ARIH2
ARL1
ARL10
ARL13A
ARL13B
ARL15
ARL17P1
ARL2BP
ARL3
ARL4A
ARL4C
ARL5A
ARL5B
ARL6
ARL6IP1
ARL6IP5
ARL6IP6
ARL8A
ARL8B
ARL9
ARMC1
ARMC10
ARMC2
ARMC4
ARMC6
ARMC7
ARMC8
ARMCX3
ARNT
ARNTL2
ARPC1A
ARPC2
ARPC3
ARPC4
ARPC5
ARPC5L
ARPP19
ARRDC1
ARRDC3
ARRDC4
ARSB
ARSF
ARSG
ARSJ
ARSK
ART3
ARV1
AS3MT
ASAH1
ASAH2B
ASAP1
ASAP2
ASB1
ASB10
ASB12
ASB18
ASB3
ASB7
ASB8
ASCC1
ASCC3
ASF1A
ASF1B
ASH1L
ASH2L
ASNS
ASNSD1
ASPH
ASPHD2
ASPM
ASRGL1
ASS1
ASTN1
ASTN2
ASXL1
ASXL2
ASXL3
ATAD1
ATAD2
ATAD2B
ATAD5
ATBF1
ATE1
ATF1
ATF2
ATF3
ATF6
ATF7
ATF7IP
ATF7IP2
ATG10
ATG12
ATG16L1
ATG2B
ATG3
ATG4A
ATG4B
ATG4C
ATG4D
ATG5
ATG7
ATIC
ATL2
ATL3
ATM
ATMIN
ATN1
ATP11A
ATP11B
ATP11C
ATP13A3
ATP1A1
ATP1B1
ATP1B3
ATP2A2
ATP2B1
ATP2B4
ATP2C1
ATP5A1
ATP5B
ATP5C1
ATP5E
ATP5F1
ATP5G2
ATP5G3
ATP5H
ATP5J
ATP5L
ATP5O
ATP5S
ATP5SL
ATP6AP1
ATP6AP2
ATP6V0A1
ATP6V0A2
ATP6V0C
ATP6V0E1
ATP6V1A
ATP6V1B2
ATP6V1C1
ATP6V1D
ATP6V1E1
ATP6V1G1
ATP6V1G2
ATP6V1H
ATP7A
ATP8A1
ATP8A2
ATP8B2
ATP8B4
ATP9A
ATP9B
ATPAF1
ATPBD3
ATPBD4
ATPGD1
ATPIF1
ATR
ATRN
ATRNL1
ATRX
ATXN1
ATXN10
ATXN1L
ATXN2
ATXN2L
ATXN3
ATXN7
ATXN7L1
ATXN7L2
AUH
AUP1
AURKA
AURKC
AUTS2
AVEN
AVL9
AVPI1
AXIN1
AZI2
AZIN1
B2M
B3GALNT2
B3GALT5
B3GALTL
B3GAT1
B3GAT3
B3GNT1
B3GNT5
B4GALNT1
B4GALNT3
B4GALT1
B4GALT3
B4GALT4
B4GALT5
B4GALT6
BACE2
BACH1
BACH2
BAG1
BAG2
BAG3
BAG4
BAG5
BAI3
BAIAP2
BAIAP2L1
BAIAP2L2
BAMBI
BANP
BARD1
BARX2
BASP1
BAT1
BAT2
BAT2D1
BAT2L
BAT4
BAX
BAZ1A
BAZ1B
BAZ2A
BAZ2B
BBC3
BBS10
BBS2
BBS4
BBS7
BBS9
BBX
BCAP29
BCAS2
BCAS3
BCAT1
BCAT2
BCCIP
BCDIN3D
BCHE
BCKDHB
BCL10
BCL11A
BCL11B
BCL2
BCL2L11
BCL2L12
BCL2L13
BCL2L15
BCL2L2
BCL6
BCL7A
BCL7B
BCL7C
BCL9
BCLAF1
BCO2
BCOR
BCORL1
BCR
BDP1
BECN1
BEND3
BEND4
BEND7
BET1
BEX4
BFAR
BHLHB9
BHLHE40
BHLHE41
BICC1
BICD1
BICD2
BID
BIN3
BIRC2
BIRC5
BIRC6
BIVM
BLCAP
BLM
BLMH
BLOC1S2
BLOC1S3
BLVRB
BLZF1
BMF
BMI1
BMP2
BMP2K
BMP7
BMPR1A
BMPR1B
BMPR2
BMS1
BNC2
BNIP1
BNIP2
BNIP3L
BOD1
BOD1L
BOLA3
BPGM
BPHL
BPNT1
BPTF
BRAF
BRAP
BRCA1
BRCA2
BRCC3
BRD1
BRD2
BRD3
BRD4
BRD7
BRD8
BRD9
BRE
BRF1
BRI3BP
BRIP1
BRMS1L
BRP44
BRP44L
BRPF3
BRSK1
BRUNOL4
BRUNOL5
BRWD1
BRWD2
BRWD3
BSDC1
BSG
BTAF1
BTBD1
BTBD10
BTBD12
BTBD2
BTBD3
BTBD7
BTBD9
BTD
BTF3
BTF3L4
BTG1
BTG2
BTG3
BTN2A1
BTN2A3
BTNL9
BTRC
BUB1
BUB1B
BUB3
BUD13
BUD31
BVES
BXDC1
BXDC2
BXDC5
BZRAP1
BZW1
BZW2
C10orf104
C10orf11
C10orf111
C10orf112
C10orf114
C10orf115
C10orf118
C10orf119
C10orf12
C10orf137
C10orf140
C10orf18
C10orf26
C10orf28
C10orf32
C10orf4
C10orf46
C10orf47
C10orf57
C10orf68
C10orf76
C10orf78
C10orf79
C10orf81
C10orf84
C10orf88
C10orf97
C11orf10
C11orf2
C11orf30
C11orf46
C11orf48
C11orf49
C11orf54
C11orf57
C11orf58
C11orf60
C11orf61
C11orf63
C11orf65
C11orf67
C11orf71
C11orf73
C11orf74
C11orf75
C11orf79
C11orf80
C12orf11
C12orf23
C12orf24
C12orf26
C12orf28
C12orf29
C12orf30
C12orf32
C12orf35
C12orf4
C12orf41
C12orf42
C12orf43
C12orf45
C12orf48
C12orf49
C12orf5
C12orf51
C12orf55
C12orf60
C12orf63
C12orf64
C12orf65
C12orf66
C12orf70
C12orf72
C12orf73
C12orf76
C13orf1
C13orf16
C13orf23
C13orf27
C13orf3
C13orf31
C13orf34
C13orf36
C13orf37
C13orf38
C14orf1
C14orf100
C14orf101
C14orf102
C14orf106
C14orf109
C14orf118
C14orf119
C14orf126
C14orf129
C14orf133
C14orf135
C14orf138
C14orf142
C14orf143
C14orf145
C14orf147
C14orf149
C14orf153
C14orf156
C14orf159
C14orf166
C14orf179
C14orf182
C14orf2
C14orf43
C14orf45
C14orf93
C15orf23
C15orf24
C15orf29
C15orf33
C15orf38
C15orf40
C15orf41
C15orf42
C15orf44
C15orf58
C15orf60
C15orf61
C16orf28
C16orf35
C16orf45
C16orf46
C16orf5
C16orf57
C16orf61
C16orf62
C16orf63
C16orf68
C16orf70
C16orf72
C16orf73
C16orf75
C16orf80
C16orf87
C16orf94
C17orf37
C17orf39
C17orf42
C17orf45
C17orf48
C17orf51
C17orf53
C17orf58
C17orf63
C17orf65
C17orf67
C17orf68
C17orf71
C17orf75
C17orf80
C17orf81
C17orf85
C17orf95
C17orf98
C18orf1
C18orf19
C18orf21
C18orf22
C18orf24
C18orf25
C18orf32
C18orf34
C18orf45
C18orf54
C18orf55
C19orf10
C19orf18
C19orf2
C19orf22
C19orf38
C19orf42
C19orf44
C19orf48
C19orf50
C19orf54
C19orf55
C19orf57
C19orf6
C19orf60
C19orf61
C19orf68
C1D
C1GALT1
C1GALT1C1
C1orf102
C1orf103
C1orf107
C1orf109
C1orf112
C1orf113
C1orf114
C1orf115
C1orf123
C1orf124
C1orf125
C1orf128
C1orf129
C1orf131
C1orf132
C1orf135
C1orf14
C1orf144
C1orf146
C1orf149
C1orf150
C1orf151
C1orf156
C1orf159
C1orf163
C1orf174
C1orf175
C1orf196
C1orf198
C1orf199
C1orf201
C1orf21
C1orf25
C1orf26
C1orf27
C1orf31
C1orf35
C1orf43
C1orf50
C1orf52
C1orf54
C1orf55
C1orf57
C1orf58
C1orf63
C1orf66
C1orf69
C1orf71
C1orf77
C1orf83
C1orf84
C1orf85
C1orf9
C1orf96
C1orf97
C1orf98
C1QBP
C1QTNF1
C1QTNF3
C1S
C2
C20orf11
C20orf111
C20orf117
C20orf12
C20orf152
C20orf177
C20orf194
C20orf196
C20orf20
C20orf24
C20orf29
C20orf3
C20orf30
C20orf39
C20orf4
C20orf43
C20orf7
C20orf72
C20orf74
C20orf94
C20orf96
C21orf2
C21orf34
C21orf45
C21orf49
C21orf51
C21orf58
C21orf59
C21orf66
C21orf67
C21orf70
C21orf91
C22orf13
C22orf28
C22orf30
C22orf39
C22orf40
C2CD2L
C2CD3
C2orf15
C2orf18
C2orf21
C2orf27A
C2orf28
C2orf29
C2orf3
C2orf30
C2orf34
C2orf37
C2orf42
C2orf43
C2orf44
C2orf47
C2orf48
C2orf49
C2orf56
C2orf60
C2orf63
C2orf64
C2orf66
C2orf67
C2orf68
C2orf69
C2orf72
C2orf76
C2orf77
C2orf81
C2orf82
C2orf84
C2orf86
C3
C3orf1
C3orf14
C3orf17
C3orf20
C3orf21
C3orf23
C3orf26
C3orf31
C3orf32
C3orf33
C3orf34
C3orf35
C3orf37
C3orf38
C3orf39
C3orf44
C3orf52
C3orf58
C3orf59
C3orf62
C3orf63
C3orf64
C3orf67
C3orf70
C3orf75
C4orf14
C4orf16
C4orf21
C4orf22
C4orf27
C4orf29
C4orf3
C4orf30
C4orf32
C4orf33
C4orf34
C4orf36
C4orf37
C4orf41
C4orf42
C4orf43
C4orf45
C4orf46
C4orf49
C4orf8
C5
C5orf15
C5orf22
C5orf23
C5orf24
C5orf25
C5orf28
C5orf30
C5orf32
C5orf33
C5orf34
C5orf35
C5orf36
C5orf37
C5orf41
C5orf42
C5orf43
C5orf44
C5orf48
C5orf51
C5orf53
C5orf54
C6orf103
C6orf106
C6orf108
C6orf115
C6orf118
C6orf120
C6orf125
C6orf130
C6orf134
C6orf142
C6orf145
C6orf150
C6orf153
C6orf162
C6orf165
C6orf167
C6orf168
C6orf170
C6orf173
C6orf174
C6orf182
C6orf192
C6orf203
C6orf204
C6orf211
C6orf35
C6orf47
C6orf48
C6orf57
C6orf59
C6orf61
C6orf62
C6orf64
C6orf70
C6orf72
C6orf89
C6orf91
C6orf94
C7orf10
C7orf11
C7orf13
C7orf23
C7orf26
C7orf28A
C7orf30
C7orf36
C7orf38
C7orf41
C7orf42
C7orf43
C7orf44
C7orf46
C7orf50
C7orf53
C7orf55
C7orf60
C7orf64
C7orf68
C8orf34
C8orf37
C8orf38
C8orf40
C8orf41
C8orf42
C8orf44
C8orf46
C8orf48
C8orf59
C8orf76
C8orf77
C8orf83
C9
C9orf100
C9orf102
C9orf122
C9orf123
C9orf125
C9orf126
C9orf131
C9orf150
C9orf153
C9orf156
C9orf167
C9orf21
C9orf25
C9orf3
C9orf30
C9orf40
C9orf41
C9orf5
C9orf6
C9orf64
C9orf68
C9orf72
C9orf78
C9orf80
C9orf82
C9orf85
C9orf89
C9orf91
C9orf93
C9orf97
C9orf98
CA10
CA13
CA2
CA5BP
CAB39
CAB39L
CABC1
CABIN1
CABLES1
CACHD1
CACNA1B
CACNA1C
CACNA1D
CACNA2D1
CACNA2D3
CACNB2
CACNB4
CAD
CADM1
CADM2
CADPS2
CALCB
CALCOCO2
CALCRL
CALD1
CALM1
CALM2
CALM3
CALR
CALR3
CALU
CAMK1D
CAMK2D
CAMK2G
CAMK2N1
CAMK4
CAMKK2
CAMLG
CAMSAP1
CAMSAP1L1
CAMTA1
CAND1
CAND2
CANT1
CANX
CAP1
CAP2
CAPN10
CAPN2
CAPN7
CAPRIN1
CAPRIN2
CAPS2
CAPZA1
CAPZA2
CAPZB
CARD6
CARD8
CARHSP1
CARKD
CARM1
CARS
CARS2
CASC1
CASC3
CASC4
CASC5
CASD1
CASK
CASP10
CASP2
CASP3
CASP4
CASP6
CASP7
CASP8
CASP8AP2
CASS4
CAST
CASZ1
CATSPER4
CATSPERB
CAV1
CAV2
CBARA1
CBFA2T2
CBFB
CBL
CBLB
CBLL1
CBR4
CBWD1
CBWD2
CBWD5
CBWD6
CBX1
CBX3
CBX4
CBX5
CBX6
CBX8
CBY1
CC2D2A
CCAR1
CCBL1
CCBL2
CCDC102A
CCDC104
CCDC108
CCDC109A
CCDC109B
CCDC11
CCDC110
CCDC111
CCDC112
CCDC115
CCDC117
CCDC12
CCDC120
CCDC121
CCDC122
CCDC123
CCDC125
CCDC126
CCDC127
CCDC13
CCDC130
CCDC132
CCDC134
CCDC135
CCDC138
CCDC14
CCDC144B
CCDC149
CCDC15
CCDC150
CCDC18
CCDC21
CCDC23
CCDC25
CCDC28A
CCDC30
CCDC34
CCDC39
CCDC41
CCDC43
CCDC45
CCDC46
CCDC47
CCDC49
CCDC50
CCDC51
CCDC52
CCDC53
CCDC55
CCDC57
CCDC58
CCDC59
CCDC6
CCDC60
CCDC62
CCDC64
CCDC66
CCDC7
CCDC72
CCDC73
CCDC75
CCDC76
CCDC77
CCDC79
CCDC81
CCDC82
CCDC83
CCDC84
CCDC85C
CCDC88A
CCDC88C
CCDC90A
CCDC90B
CCDC91
CCDC92
CCDC93
CCDC94
CCDC99
CCHCR1
CCL24
CCM2
CCNA1
CCNA2
CCNB1
CCNB1IP1
CCNB2
CCNC
CCND1
CCND2
CCND3
CCNDBP1
CCNE1
CCNE2
CCNF
CCNG1
CCNG2
CCNH
CCNI
CCNJ
CCNJL
CCNK
CCNL1
CCNL2
CCNT1
CCNT2
CCNY
CCNYL2
CCPG1
CCRN4L
CCT2
CCT3
CCT4
CCT5
CCT6A
CCT6B
CCT7
CCT8
CD109
CD164
CD226
CD2AP
CD302
CD36
CD3EAP
CD44
CD46
CD47
CD55
CD58
CD59
CD70
CD81
CD83
CD9
CD99L2
CDADC1
CDC123
CDC14A
CDC14B
CDC16
CDC2
CDC23
CDC25A
CDC25C
CDC26
CDC27
CDC2L2
CDC2L5
CDC2L6
CDC37L1
CDC40
CDC42
CDC42BPA
CDC42EP3
CDC42EP4
CDC42SE1
CDC42SE2
CDC45L
CDC5L
CDC6
CDC7
CDC73
CDCA2
CDCA4
CDCA5
CDCA7
CDCA7L
CDCA8
CDGAP
CDH1
CDH12
CDH13
CDH2
CDH20
CDH3
CDH7
CDH8
CDH9
CDIPT
CDK2
CDK2AP1
CDK2AP2
CDK4
CDK5R1
CDK5RAP1
CDK5RAP2
CDK6
CDK7
CDK8
CDK9
CDKAL1
CDKL2
CDKL3
CDKL5
CDKN1A
CDKN1B
CDKN2A
CDKN2AIP
CDKN2AIPNL
CDKN2B
CDKN2C
CDKN3
CDO1
CDON
CDR2
CDR2L
CDRT4
CDS1
CDS2
CDV3
CDYL
CDYL2
CEACAM5
CEBPB
CEBPG
CEBPZ
CECR2
CECR5
CELA1
CELSR1
CELSR3
CENPA
CENPC1
CENPE
CENPF
CENPH
CENPI
CENPJ
CENPK
CENPL
CENPM
CENPN
CENPO
CENPP
CENPQ
CENPV
CEP110
CEP120
CEP135
CEP152
CEP164
CEP170
CEP170L
CEP192
CEP290
CEP350
CEP55
CEP57
CEP63
CEP68
CEP70
CEP72
CEP76
CEP78
CEP97
CEPT1
CES3
CETN2
CETN3
CFDP1
CFH
CFL1
CFL2
CFLAR
CGGBP1
CGRRF1
CHAC2
CHAF1A
CHAF1B
CHCHD1
CHCHD3
CHCHD4
CHCHD6
CHCHD7
CHCHD8
CHD1
CHD1L
CHD2
CHD4
CHD6
CHD7
CHD8
CHD9
CHEK1
CHEK2
CHERP
CHFR
CHIC1
CHIC2
CHID1
CHKA
CHL1
CHM
CHML
CHMP2B
CHMP4B
CHMP4C
CHMP5
CHMP7
CHN1
CHN2
CHODL
CHORDC1
CHPT1
CHRAC1
CHRM3
CHRNA5
CHRNA7
CHRNB4
CHST11
CHST12
CHST15
CHST3
CHST4
CHST7
CHST8
CHST9
CHSY1
CHTF8
CHUK
CIAO1
CIAPIN1
CIR1
CIRBP
CIRH1A
CISD1
CISD2
CIT
CITED2
CIZ1
CKAP2
CKAP2L
CKAP4
CKAP5
CKLF
CKS2
CLASP1
CLASP2
CLCC1
CLCN3
CLCN5
CLCN6
CLDN1
CLDN10
CLDN11
CLDN12
CLDND1
CLEC12A
CLEC16A
CLEC2D
CLEC2L
CLEC4A
CLIC2
CLIC4
CLINT1
CLIP1
CLIP4
CLK1
CLK2
CLK4
CLMN
CLN3
CLN5
CLN6
CLN8
CLNK
CLNS1A
CLOCK
CLPB
CLPTM1L
CLPX
CLSPN
CLSTN1
CLTA
CLTC
CLTCL1
CLUAP1
CLYBL
CMAS
CMBL
CMC1
CMPK1
CMTM3
CMTM4
CMTM6
CMTM7
CMTM8
CMYA5
CNBP
CNIH
CNIH3
CNIH4
CNKSR2
CNKSR3
CNN2
CNN3
CNNM1
CNNM2
CNNM3
CNNM4
CNO
CNOT1
CNOT10
CNOT2
CNOT3
CNOT4
CNOT6
CNOT6L
CNOT7
CNOT8
CNP
CNPY3
CNRIP1
CNTF
CNTLN
CNTN4
CNTN5
CNTN6
CNTNAP2
CNTNAP3
CNTNAP3B
COBL
COBLL1
COBRA1
COCH
COG2
COG3
COG4
COG5
COG6
COG7
COG8
COIL
COL11A1
COL11A2
COL12A1
COL13A1
COL20A1
COL22A1
COL23A1
COL24A1
COL25A1
COL28A1
COL4A1
COL4A2
COL4A3
COL4A3BP
COL4A5
COL4A6
COL5A1
COL8A1
COLEC11
COLEC12
COMMD1
COMMD10
COMMD2
COMMD3
COMMD5
COMMD6
COMMD8
COMMD9
COMT
COPA
COPB1
COPB2
COPG2
COPS2
COPS3
COPS4
COPS5
COPS7A
COPS7B
COPS8
COPZ1
COQ10A
COQ10B
COQ2
COQ3
COQ6
COQ7
CORIN
CORO1C
CORO2B
COTL1
COX10
COX11
COX15
COX16
COX18
COX19
COX4I1
COX4NB
COX5A
COX6B1
COX6C
COX7A2
COX7A2L
COX7B
COX7B2
COX7C
COX8A
CP
CPA1
CPA4
CPD
CPE
CPEB1
CPEB2
CPEB3
CPEB4
CPNE1
CPNE2
CPNE3
CPNE4
CPNE7
CPNE8
CPOX
CPPED1
CPS1
CPSF2
CPSF3L
CPSF4
CPSF6
CPSF7
CPT1A
CPVL
CR1L
CRADD
CRAMP1L
CRBN
CRCP
CREB1
CREB3L2
CREB5
CREBBP
CREBL1
CREBL2
CREBZF
CREG1
CREG2
CREM
CRIM1
CRIPT
CRISPLD1
CRK
CRKL
CRKRS
CRLF3
CRLS1
CRNKL1
CRTAP
CRTC1
CRTC2
CRTC3
CRY1
CRYBG3
CRYGS
CRYZ
CRYZL1
CS
CSAD
CSDAP1
CSDC2
CSDE1
CSE1L
CSF1R
CSGALNACT2
CSGLCA-T
CSK
CSMD1
CSMD2
CSMD3
CSNK1A1
CSNK1D
CSNK1E
CSNK1G1
CSNK1G3
CSNK2A1
CSNK2A2
CSNK2B
CSPG5
CSPP1
CSRNP1
CSRNP2
CSRNP3
CSRP1
CSRP2
CSRP2BP
CST3
CSTB
CSTF1
CSTF2
CSTF2T
CSTF3
CTAGE5
CTBP1
[truncated: 7,265 more rows]

## Sheet: HuR LDIR-CLIP
ABCC11
AC010646.3
AC011997.1
AC012065.5
AC015818.3
AC022596.2
AC026495.1
AC061992.2
AC131097.4
AFMID
AGAP1
AKNA
AL121931.1
AL353997.3
AL353997.4
AL589736.1
ALOX15B
ALX4
AP000282.2
ATP9A
ATXN1
ATXN10
BCKDHB
BGN
C5orf17
CABIN1
CACUL1
CAND2
CAPN3
CD24P4
CHMP1A
COL18A1
CORO7-PAM16
CPQ
CTB-2L9.1
CTD-2015B23.2
CTD-2054N24.2
CTD-2138O14.1
CTD-2506J14.1
CTIF
DENND3
DNAH1
DNAJC5
DND1P1
DPYD
EMC10
EVL
EXT2
FAM227A
FARS2
FER1L6
FGF19
FN3K
FOXK2
FPGS
GABBR1
GABRB3
GAGE10
GALNT10
GIPR
GPC6
GPR153
GS1-122H1.2
HCN1
HGFAC
HOXA10
HOXA3
HOXA9
HS1BP3
HS1BP3-IT1
IL1RAPL2
ING1
ITPK1
KCND3
KCND3-IT1
KCNH6
KHDRBS2
KIF4A
LIMS1
LINC00475
LINC00629
LNX1
LPCAT1
LPCAT2
LYNX1
MARS2
MAX
MBD3
MCC
MDS2
METRN
MFAP3
MILR1
MIR196B
MKL2
MMP15
NAV1
NDEL1
NFASC
NOD2
NR2F6
NRP2
NTNG2
NTRK2
NXN
OGFOD3
OPHN1
OTUD7A
PAM16
PAPD7
PASD1
PAX6
PDE8A
PDE9A
PHF10
PHF21B
PLCD1
PLEKHD1
PLXNA3
PODNL1
POMGNT1
PRKCDBP
PRKG1
PROX1
PTCHD3
RAB11B
RAPGEF1
RB1
RN7SL204P
RN7SL328P
RN7SL463P
RNU7-120P
RP11-100M12.3
RP11-1022B3.1
RP11-130L8.2
RP11-13A1.3
RP11-164J13.1
RP1-117O3.2
RP11-184I16.3
RP11-191G24.1
RP11-215A21.2
RP11-255G12.2
RP11-279F6.1
RP11-286N22.8
RP11-295D4.1
RP11-327F22.6
RP11-384F7.1
RP11-388C12.8
RP11-448N11.1
RP11-448N11.3
RP11-509A17.3
RP11-57A19.2
RP11-608O21.1
RP11-60A8.1
RP11-707M1.9
RP1-170O19.20
RP11-736N17.4
RP11-798G7.6
RP11-927P21.1
RP11-927P21.2
RP13-104F24.3
RP13-585F24.1
RP4-753M9.1
RP4-803A2.2
RPH3A
SALL1
SAR1B
SDHAF2
SERPINB2
SMIM11
SMIM2-AS1
SNRNP25
SRGAP2
ST3GAL3
ST8SIA6
SV2B
SYN3
SYNDIG1
TBC1D26
TBC1D28
TMEM165
TNFAIP2
TNRC18
TP53INP2
TRANK1
TRERF1
TSSK1B
TTTY14
U3
U6
UBTD2
UQCR11
USHBP1
VGLL1
WDR65
WDR90
WFDC8
WNT3
XRCC4
ZBTB5
ZBTB7B
ZBTB7C
ZC3H12A
ZDHHC22
ZFP91
ZFP91-CNTF
ZKSCAN7
ZNF197
ZNF286A
ZNF516
ZNF660
ZNF711
ZNF835
ZSWIM6
ZXDA

## Sheet: overlapping
AFMID
AGAP1
ATP9A
ATXN1
ATXN10
BCKDHB
CABIN1
CAND2
DNAJC5
DPYD
EVL
EXT2
FARS2
FOXK2
GABBR1
GABRB3
GPC6
HOXA10
HOXA3
HOXA9
ING1
KCND3
KCNH6
KHDRBS2
KIF4A
LIMS1
LNX1
LPCAT1
LPCAT2
MARS2
MAX
MBD3
MCC
MFAP3
MKL2
NDEL1
NOD2
NR2F6
NTRK2
NXN
OPHN1
OTUD7A
PASD1
PAX6
PDE8A
PHF10
PHF21B
PRKG1
PROX1
RAPGEF1
RB1
SALL1
SAR1B
SRGAP2
ST3GAL3
SV2B
SYN3
TBC1D26
TMEM165
UBTD2
WNT3
XRCC4
ZBTB5
ZFP91
ZNF197
ZNF516
ZNF711
ZSWIM6
