# Supplementary material for: Low-Dose Ionizing Radiation-Crosslinking Immunoprecipitation (LDIR-CLIP) Identified Irradiation-Sensitive RNAs for RNA-Binding Protein HuR-Mediated Decay
Source: Biology (Basel). 2023 Dec 15;12(12):1533. doi: 10.3390/biology12121533 (PMC10740889; doi:10.3390/biology12121533)
Supplement: Supplementary file 1 [file biology-12-01533-s001.zip › Table S4.xlsx]

## Sheet: Sheet1
Supplementary Table S4. Total RNA-Seq datasets irradiated at 0.05 Gy for 6h and 12 hours post-exposure
Gene_ID	Transcript_ID	Gene_Symbol	Description	1-A-Ctrl-6h_Read_Count	2-A-Ctrl-12h_Read_Count	3-A-5P-Gy-6h_Read_Count	4-A-5P-Gy-12h_Read_Count	5-B-Ctrl-6h_Read_Count	6-B-Ctrl-12h_Read_Count	7-B-5P-Gy-6h_Read_Count	8-B-5P-Gy-12h_Read_Count	1-A-Ctrl-6h_FPKM	2-A-Ctrl-12h_FPKM	3-A-5P-Gy-6h_FPKM	4-A-5P-Gy-12h_FPKM	5-B-Ctrl-6h_FPKM	6-B-Ctrl-12h_FPKM	7-B-5P-Gy-6h_FPKM	8-B-5P-Gy-12h_FPKM
1	NM_130786	A1BG	alpha-1-B glycoprotein	37	125	52	53	60	71	52	85	0.781667	2.94916	1.01372	1.31962	1.39621	1.6561	1.27633	0.713197
503538	NR_015380	A1BG-AS1	A1BG antisense RNA 1	92	94	100	72	81	72	86	290	1.60675	1.83494	1.63015	1.48018	1.56957	1.38509	1.75613	2.03786
29974	NM_001198818,NM_001198819,NM_001198820,NM_014576,NM_138932,NM_138933	A1CF	APOBEC1 complementation factor	0	0	0	0	0	0	0	0	0	0	0	0	0	0	0	0
2	NM_000014,NM_001347423,NM_001347424,NM_001347425	A2M	alpha-2-macroglobulin	3	0	7	4	3	5	0	12	0.014821	0	0.041302	0.032132	0.024672	0.033537	0	0.03507
144571	NR_026971,NR_137424,NR_137425	A2M-AS1	A2M antisense RNA 1 (head to head)	15	18	31	15	14	29	11	52	0.231311	0.324137	0.467751	0.270913	0.251745	0.509914	0.206432	0.332489
144568	NM_001282424,NM_144670	A2ML1	alpha-2-macroglobulin like 1	0	0	0	0	0	0	0	0	0	0	0	0	0	0	0	0
3	NR_040112	A2MP1	alpha-2-macroglobulin pseudogene 1	0	0	0	0	0	0	0	0	0	0	0	0	0	0	0	0
127550	NM_001080438	A3GALT2	alpha 1,3-galactosyltransferase 2	0	0	0	0	0	0	0	3	0	0	0	0	0	0	0	0.03734
53947	NM_001318038,NM_017436,NR_146459	A4GALT	alpha 1,4-galactosyltransferase (P blood group)	63	71	28	29	68	66	27	108	1.38609	2.34524	0.554331	0.587705	1.60231	1.69277	0.644181	0.82769
51146	NM_016161	A4GNT	alpha-1,4-N-acetylglucosaminyltransferase	0	0	0	0	0	0	0	0	0	0	0	0	0	0	0	0
100506677	NR_037584	AA06	uncharacterized LOC100506677	0	0	0	0	0	0	0	0	0	0	0	0	0	0	0	0
8086	NM_001173466,NM_015665	AAAS	aladin WD repeat nucleoporin	1777	1571	1796	1727	1540	1624	1411	4403	36.6131	35.9995	34.4887	42.06	35.2604	36.7725	34.0795	36.195
65985	NM_001319839,NM_001319840,NM_023928	AACS	acetoacetyl-CoA synthetase	483	538	594	553	519	510	474	1550	5.48077	6.75577	6.29953	7.50481	6.49675	6.38142	6.4305	7.08929
729522	NR_024035,NR_135095	AACSP1	acetoacetyl-CoA synthetase pseudogene 1	0	0	0	0	2	4	0	0	0	0	0	0	0.01596	0.052741	0	0
13	NM_001086	AADAC	arylacetamide deacetylase	0	0	0	0	0	0	0	0	0	0	0	0	0	0	0	0
344752	NM_207365	AADACL2	arylacetamide deacetylase like 2	0	0	0	0	0	0	0	0	0	0	0	0	0	0	0	0
101928142	NR_110202,NR_110203	AADACL2-AS1	AADACL2 antisense RNA 1	0	0	0	0	0	0	0	0	0	0	0	0	0	0	0	0
126767	NM_001103170,NR_111984	AADACL3	arylacetamide deacetylase like 3	0	0	0	0	0	0	0	0	0	0	0	0	0	0	0	0
343066	NM_001013630	AADACL4	arylacetamide deacetylase like 4	0	0	0	0	0	0	0	0	0	0	0	0	0	0	0	0
201651	NR_026915	AADACP1	arylacetamide deacetylase pseudogene 1	0	0	0	0	0	0	0	0	0	0	0	0	0	0	0	0
51166	NM_001286682,NM_001286683,NM_016228,NM_182662	AADAT	aminoadipate aminotransferase	199	204	255	193	197	204	184	597	3.25384	3.81076	3.98519	3.76822	3.69431	3.67422	3.59734	3.95432
195827	NM_153698	AAED1	AhpC/TSA antioxidant enzyme domain containing 1	312	184	310	223	220	225	257	643	9.55479	6.27334	8.82914	8.0533	7.45943	7.57599	9.16175	7.85995
79719	NM_001271885,NM_001271886,NM_024666	AAGAB	alpha- and gamma-adaptin binding protein	2051	1606	2357	1657	1700	1606	1839	5024	24.0062	20.8641	25.5971	22.8111	21.9298	20.6721	25.1118	23.4673
22848	NM_014911	AAK1	AP2 associated kinase 1	804	955	1107	931	1148	1219	1060	3201	1.41957	1.8765	1.81633	1.93656	2.25223	2.36599	2.18217	2.25482
28971	NM_001316957,NM_001316958,NM_001316960,NM_001316961,NM_001316962,NM_024684,NR_133637	AAMDC	adipogenesis associated Mth938 domain containing	394	286	344	291	337	278	229	715	26.0673	20.1905	20.8548	22.2401	24.7867	19.9105	17.664	18.7645
14	NM_001087,NM_001302545	AAMP	angio associated migratory cell protein	3702	3204	4370	3605	3519	2846	3203	10280	75.9379	73.0862	83.2703	87.0638	80.0851	64.1047	76.5378	84.0381
15	NM_001088,NM_001166579,NR_110548	AANAT	aralkylamine N-acetyltransferase	0	0	8	0	0	0	0	4	0	0	0.142893	0	0	0	0	0.025856
25980	NM_001271874,NM_015511	AAR2	AAR2 splicing factor homolog	1076	934	1474	1119	1099	971	1190	3096	15.8018	15.5299	20.293	19.6728	18.1374	15.5794	20.6692	18.3813
441376	NM_001025357	AARD	alanine and arginine rich domain containing protein	25	29	14	7	22	40	12	39	0.515194	0.658347	0.264024	0.150494	0.492575	0.922085	0.292583	0.323175
16	NM_001605	AARS	alanyl-tRNA synthetase	3312	6698	3439	2812	3598	7450	2746	8319	37.2221	83.7286	35.9065	37.2187	44.8815	91.9619	35.9769	37.2708
57505	NM_020745	AARS2	alanyl-tRNA synthetase 2, mitochondrial	1968	1897	1931	2280	2114	2002	1886	5968	15.4653	16.5805	14.0951	21.098	18.4376	17.2821	17.277	18.6971
80755	NM_001261434	AARSD1	alanyl-tRNA synthetase domain containing 1	494	608	489	452	489	608	504	1218	13.6108	18.6144	12.5089	14.662	14.9402	18.3933	16.1852	13.3742
132949	NM_001286668,NM_001286669,NM_001286670,NM_001286671,NM_001286672,NM_001323890,NM_001323892,NM_001323893,NM_001323899,NM_181806	AASDH	aminoadipate-semialdehyde dehydrogenase	757	864	845	651	739	935	651	1798	8.69431	10.4984	8.68441	8.88133	9.1187	11.6757	8.50763	8.32569
60496	NM_015423	AASDHPPT	aminoadipate-semialdehyde dehydrogenase-phosphopantetheinyl transferase	3723	3248	3363	2560	2613	3087	2569	7973	48.9126	47.4592	41.0365	39.6084	38.0905	44.5299	39.3273	41.7511
10157	NM_005763	AASS	aminoadipate-semialdehyde synthase	1611	1391	1695	1297	1382	1304	1347	4168	10.3096	9.89799	10.0815	9.77838	9.82094	9.16192	10.0451	10.6356
284837	NR_026961	AATBC	apoptosis associated transcript in bladder cancer	0	0	0	0	0	0	0	3	0	0	0	0	0	0	0	0.008589
26574	NM_012138	AATF	apoptosis antagonizing transcription factor	1874	1523	2034	1672	1704	1475	1645	4883	32.8963	29.7312	33.1699	34.5677	33.192	28.4207	33.6544	34.1681
9625	NM_001080395,NM_004920	AATK	apoptosis associated tyrosine kinase	165	198	171	230	278	249	202	613	1.16534	1.55319	1.1173	1.90954	2.17508	1.94257	1.66166	1.7266
388428	NR_027255	AATK-AS1	AATK antisense RNA 1	3	0	0	3	5	2	0	1	0.05191	0	0	0.077655	0.12929	0.034905	0	0.007491
103021294	NR_131907	ABALON	apoptotic BCL2L1-antisense long non-coding RNA	2	0	13	3	9	6	5	13	0.03506	0	0.230778	0.053921	0.181925	0.12254	0.112521	0.095418
18	NM_000663,NM_001127448,NM_020686	ABAT	4-aminobutyrate aminotransferase	564	601	562	367	586	635	506	1178	4.37799	5.21257	4.05899	3.36394	5.06541	5.43224	4.5849	3.60434
19	NM_005502	ABCA1	ATP binding cassette subfamily A member 1	110	163	15	2	118	190	22	70	0.390465	0.646999	0.049569	0.008431	0.465506	0.744703	0.087773	0.099522
10349	NM_080282	ABCA10	ATP binding cassette subfamily A member 10	3	7	0	6	0	5	0	19	0.011876	0.040096	0	0.035287	0	0.026731	0	0.044052
79963	NR_002451	ABCA11P	ATP binding cassette subfamily A member 11, pseudogene	344	387	316	240	270	364	290	809	6.80731	8.53166	5.82141	5.60531	5.9257	7.91703	6.68239	6.39218
26154	NM_015657,NM_173076,NR_103740	ABCA12	ATP binding cassette subfamily A member 12	6	10	0	0	0	7	0	9	0.022618	0.045117	0	0	0	0.031239	0	0.013848
154664	NM_152701	ABCA13	ATP binding cassette subfamily A member 13	0	0	0	0	0	0	0	0	0	0	0	0	0	0	0	0
650655	NR_003574	ABCA17P	ATP binding cassette subfamily A member 17, pseudogene	4	5	5	0	9	11	9	18	0.031922	0.048192	0.039937	0	0.080554	0.099743	0.088882	0.061104
20	NM_001606,NM_212533	ABCA2	ATP binding cassette subfamily A member 2	539	634	580	634	860	887	633	2142	2.48491	3.24732	2.48123	3.4399	4.39809	4.48776	3.39612	3.93551
21	NM_001089	ABCA3	ATP binding cassette subfamily A member 3	966	1023	1057	1028	1169	1095	1067	3002	5.48224	6.45322	5.57007	6.86585	7.36186	6.82176	7.05377	6.78923
24	NM_000350	ABCA4	ATP binding cassette subfamily A member 4	0	4	4	0	1	4	1	4	0	0.021846	0.018848	0	0.003837	0.022542	0.005776	0.008182
23461	NM_018672,NM_172232	ABCA5	ATP binding cassette subfamily A member 5	939	764	834	624	814	767	665	1980	4.07066	3.45274	3.35779	2.98764	3.66887	3.42335	3.15115	3.36311
23460	NM_080284	ABCA6	ATP binding cassette subfamily A member 6	0	2	2	1	4	0	0	4	0	0.015787	0.012303	0.008193	0.031511	0	0	0.010167
10347	NM_019112	ABCA7	ATP binding cassette subfamily A member 7	358	360	412	420	527	426	452	1305	1.9696	2.20279	2.1088	2.72099	3.21942	2.57907	2.90165	2.86731
10351	NM_001288985,NM_001288986,NM_007168	ABCA8	ATP binding cassette subfamily A member 8	12	25	21	13	17	54	6	59	0.075548	0.172551	0.116156	0.094274	0.11376	0.365472	0.04359	0.143788
10350	NM_080283	ABCA9	ATP binding cassette subfamily A member 9	2	0	0	0	0	0	0	0	0.007637	0	0	0	0	0	0	0
104355297	NR_126414	ABCA9-AS1	ABCA9 antisense RNA 1	0	0	0	0	0	0	0	0	0	0	0	0	0	0	0	0
5243	NM_000927,NM_001348944,NM_001348945,NM_001348946	ABCB1	ATP binding cassette subfamily B member 1	597	623	580	509	494	547	504	1541	5.12844	5.96046	4.63196	5.15687	4.71153	5.15864	5.05169	5.28572
23456	NM_012089	ABCB10	ATP binding cassette subfamily B member 10	2571	1869	2774	1940	2042	1815	2097	6191	25.056	20.2555	25.1077	22.256	22.0836	19.4176	23.8125	24.0495
8647	NM_003742	ABCB11	ATP binding cassette subfamily B member 11	0	0	0	0	0	0	0	0	0	0	0	0	0	0	0	0
5244	NM_000443,NM_018849,NM_018850	ABCB4	ATP binding cassette subfamily B member 4	130	160	105	67	99	206	80	250	1.23228	1.72413	0.908579	0.734344	1.02268	2.19946	0.869683	0.973381
340273	NM_001163941,NM_001163942,NM_001163993,NM_178559	ABCB5	ATP binding cassette subfamily B member 5	0	6	0	0	0	8	0	0	0	0.043571	0	0	0	0.053654	0	0
10058	NM_001349828,NM_005689	ABCB6	ATP binding cassette subfamily B member 6 (Langereis blood group)	251	349	340	332	317	379	336	1151	3.09657	4.78002	3.91273	4.84612	4.37916	5.17505	4.8656	5.68198
22	NM_001271696,NM_001271697,NM_001271698,NM_001271699,NM_004299	ABCB7	ATP binding cassette subfamily B member 7	1104	1106	1237	900	972	1011	826	2794	17.1616	19.1636	17.8698	16.514	16.795	17.2615	15.1496	17.3952
11194	NM_001282291,NM_001282292,NM_001282293,NM_007188	ABCB8	ATP binding cassette subfamily B member 8	780	863	1111	1015	1036	847	1129	2758	6.25233	7.82988	8.2777	9.58426	9.28237	7.47783	10.5592	8.84619
23457	NM_001243013,NM_001243014,NM_019624,NM_019625,NM_203444	ABCB9	ATP binding cassette subfamily B member 9	210	267	271	243	272	289	240	741	2.26269	3.16134	2.72726	3.074	3.29887	3.42811	3.13987	3.22244
4363	NM_004996	ABCC1	ATP binding cassette subfamily C member 1	828	1059	1045	1072	1288	1558	1181	3424	4.74165	6.74269	5.55644	7.22769	8.18351	9.79609	7.87892	7.81633
89845	NM_001198934,NM_001350518,NM_033450,NR_146762	ABCC10	ATP binding cassette subfamily C member 10	526	601	723	663	703	782	784	2177	3.96279	5.04405	5.04079	6.19902	6.08081	6.49596	7.15694	6.91713
85320	NM_032583,NM_033151,NM_145186	ABCC11	ATP binding cassette subfamily C member 11	21	15	13	9	10	19	6	23	0.156612	0.12163	0.087616	0.073686	0.082742	0.15285	0.051045	0.068891
94160	NM_033226	ABCC12	ATP binding cassette subfamily C member 12	0	0	0	0	0	0	0	0	0	0	0	0	0	0	0	0
150000	NR_003087,NR_003088	ABCC13	ATP binding cassette subfamily C member 13 (pseudogene)	0	0	0	0	0	0	0	0	0	0	0	0	0	0	0	0
1244	NM_000392	ABCC2	ATP binding cassette subfamily C member 2	27	31	51	30	28	45	46	111	0.179746	0.23151	0.326758	0.239987	0.208313	0.340282	0.36207	0.303159
8714	NM_001144070,NM_003786	ABCC3	ATP binding cassette subfamily C member 3	0	0	0	0	2	0	0	0	0	0	0	0	0.016152	0	0	0
10257	NM_001105515,NM_001301829,NM_001301830,NM_005845	ABCC4	ATP binding cassette subfamily C member 4	1310	1010	1163	978	1059	1203	1046	3356	8.44825	8.0975	7.49463	8.11865	7.92094	8.77357	7.84473	8.66982
10057	NM_001023587,NM_001320032,NM_005688,NR_135125	ABCC5	ATP binding cassette subfamily C member 5	877	841	1136	913	964	1045	1040	3058	8.02067	9.99962	8.28392	8.8611	9.56867	11.0781	9.37525	10.3031
100873982	NR_046570	ABCC5-AS1	ABCC5 antisense RNA 1	0	0	0	0	0	0	0	0	0	0	0	0	0	0	0	0
368	NM_001079528,NM_001171,NM_001351800,NR_147784	ABCC6	ATP binding cassette subfamily C member 6	60	84	48	42	97	100	46	148	1.0856	1.97796	0.808626	0.57185	2.10823	2.16982	1.21138	1.51659
653190	NR_003569	ABCC6P1	ATP binding cassette subfamily C member 6 pseudogene 1	14	35	5	3	22	37	7	39	0.181324	0.532402	0.051746	0.043288	0.336131	0.549679	0.112193	0.212658
730013	NR_023387	ABCC6P2	ATP binding cassette subfamily C member 6 pseudogene 2	11	8	4	5	10	10	7	20	0.557739	0.465937	0.174594	0.258293	0.554101	0.570704	0.394533	0.411023
6833	NM_000352,NM_001287174,NM_001351295,NM_001351296,NM_001351297,NR_147094	ABCC8	ATP binding cassette subfamily C member 8	50	65	48	27	61	86	64	156	0.360428	0.520566	0.332599	0.2271	0.486535	0.683701	0.555918	0.450958
10060	NM_005691,NM_020297	ABCC9	ATP binding cassette subfamily C member 9	3	0	2	0	0	0	0	5	0.009032	0	0.005259	0	0	0	0	0.007548
215	NM_000033	ABCD1	ATP binding cassette subfamily D member 1	307	314	236	287	383	391	269	814	3.1487	3.57646	2.24592	3.45681	4.35686	4.40329	3.21624	3.32804
225	NM_005164	ABCD2	ATP binding cassette subfamily D member 2	44	68	44	17	53	54	45	117	0.307438	0.526472	0.285128	0.138436	0.40951	0.411155	0.36457	0.327754
5825	NM_001122674,NM_002858	ABCD3	ATP binding cassette subfamily D member 3	3456	1856	3159	2326	2469	1719	2432	7228	37.0299	23.1586	32.3763	30.2685	29.7155	21.1105	31.8032	31.5024
5826	NM_005050,NR_003256	ABCD4	ATP binding cassette subfamily D member 4	564	661	504	470	599	997	700	1371	6.8178	8.87236	5.66658	6.7219	8.03633	13.2252	9.85167	6.61133
6059	NM_001040876,NM_002940	ABCE1	ATP binding cassette subfamily E member 1	5492	3470	6021	4456	3985	3107	4436	13396	49.2315	34.5818	50.1238	47.0279	39.6285	30.5685	46.3353	47.8575
23	NM_001025091,NM_001090	ABCF1	ATP binding cassette subfamily F member 1	3428	2363	3967	3224	3130	2399	3227	9657	37.2307	28.512	39.9895	41.2175	37.7818	28.5868	40.8195	41.7735
10061	NM_005692,NM_007189	ABCF2	ATP binding cassette subfamily F member 2	3883	3081	5453	4157	3554	3086	4487	11695	31.5309	28.4411	42.2851	40.0257	33.3614	27.5887	44.136	38.4319
55324	NM_001351298,NM_001351299,NM_001351300,NM_018358	ABCF3	ATP binding cassette subfamily F member 3	672	531	884	609	653	652	723	1873	9.81526	8.59695	11.9668	10.4412	10.5596	10.427	12.2918	10.8963
9619	NM_004915,NM_016818,NM_207174,NM_207627,NM_207628,NM_207629	ABCG1	ATP binding cassette subfamily G member 1	88	210	46	26	89	161	11	69	1.08504	2.92322	0.527205	0.358676	1.2283	2.207	0.142325	0.342325
9429	NM_001257386,NM_001348985,NM_001348986,NM_001348987,NM_001348988,NM_001348989,NM_004827	ABCG2	ATP binding cassette subfamily G member 2 (Junior blood group)	193	239	150	150	190	240	138	385	1.66352	2.32453	1.10491	1.55207	1.78586	2.33684	1.36128	1.35677
64137	NM_001142505,NM_001348191,NM_001348192,NM_022169	ABCG4	ATP binding cassette subfamily G member 4	44	45	54	19	59	60	49	116	0.416272	0.485563	0.479629	0.216269	0.63757	0.657806	0.561702	0.448568
64240	NM_022436	ABCG5	ATP binding cassette subfamily G member 5	3	0	0	0	0	0	0	0	0.02744	0	0	0	0	0	0	0
64241	NM_022437	ABCG8	ATP binding cassette subfamily G member 8	0	0	0	0	0	0	0	0	0	0	0	0	0	0	0	0
84696	NM_032604	ABHD1	abhydrolase domain containing 1	26	22	24	0	20	42	3	44	0.662992	0.630481	0.557576	0	0.551816	1.18969	0.075245	0.446168
55347	NM_001272069,NM_018394,NR_073570,NR_073571	ABHD10	abhydrolase domain containing 10	1511	1044	1365	1070	1145	888	1075	1948	21.1891	16.2799	17.2864	17.1669	18.0989	13.4941	17.1767	10.8712
83451	NM_001145364,NM_001301058,NM_001321382,NM_001321383,NM_148912,NM_148913,NR_026912,NR_135627	ABHD11	abhydrolase domain containing 11	468	342	537	454	378	372	455	1151	11.8023	9.68636	12.5646	13.4462	10.601	10.6945	13.2575	11.6146
171022	NR_026690	ABHD11-AS1	ABHD11 antisense RNA 1 (tail to tail)	0	3	5	0	4	0	0	2	0	0.176767	0.344695	0	0.332962	0	0	0.044525
26090	NM_001042472,NM_015600	ABHD12	abhydrolase domain containing 12	741	761	779	644	676	823	729	1723	13.4953	15.1169	13.0909	13.8727	13.3862	16.1989	15.1922	12.5569
145447	NM_001206673,NM_181533,NM_181814	ABHD12B	abhydrolase domain containing 12B	0	0	0	0	0	0	0	0	0	0	0	0	0	0	0	0
84945	NM_032859	ABHD13	abhydrolase domain containing 13	534	316	418	272	307	291	325	949	3.7794	2.49108	2.74729	2.26793	2.40869	2.25913	2.68393	2.68025
25864	NM_015407	ABHD14A	abhydrolase domain containing 14A	176	177	195	174	159	156	194	431	5.95874	6.64805	6.13621	6.91911	5.96618	5.80096	7.66269	5.81502
100526760	NM_001316331	ABHD14A-ACY1	ABHD14A-ACY1 readthrough	43	0	0	44	24	117	0	36	0.849258	0	0	1.01751	0.529738	2.55883	0	0.282928
84836	NM_001146314,NM_001254753,NM_032750	ABHD14B	abhydrolase domain containing 14B	391	509	333	296	360	583	295	818	6.41654	9.42329	5.04966	5.70294	6.65157	10.6911	5.5934	5.39818
116236	NM_198147	ABHD15	abhydrolase domain containing 15	472	271	453	429	407	304	391	1111	5.28244	3.36489	4.7084	5.6557	5.05131	3.73981	5.10009	4.96052
7920	NM_001177515,NM_021160,NR_033488,NR_033489	ABHD16A	abhydrolase domain containing 16A	544	547	582	608	458	559	450	1605	10.1554	11.3102	10.1046	13.3233	9.45863	11.5171	9.70607	11.9822
140701	NM_080622	ABHD16B	abhydrolase domain containing 16B	0	2	0	2	0	2	0	2	0	0.028995	0	0.036977	0	0.028015	0	0.009945
81926	NM_001130111,NM_031213	ABHD17A	abhydrolase domain containing 17A	618	716	969	844	852	635	873	2182	14.8402	19.0911	21.6093	23.8418	22.6824	16.7024	24.3168	20.8935
51104	NM_001025780,NM_016014	ABHD17B	abhydrolase domain containing 17B	755	562	679	505	514	523	552	1522	9.87901	7.53605	8.03553	7.98601	7.66958	7.5457	8.17928	8.24714
58489	NM_021214	ABHD17C	abhydrolase domain containing 17C	399	332	419	287	402	375	308	971	6.34476	5.86712	6.1867	5.36672	7.10349	6.55013	5.70149	6.16332
80167	NM_001319305,NM_001319306,NM_001319307	ABHD18	abhydrolase domain containing 18	445	435	445	368	369	501	364	1047	2.99873	3.25217	2.77395	2.921	2.7536	3.69704	2.8498	2.80228
11057	NM_007011,NM_152924	ABHD2	abhydrolase domain containing 2	3087	2697	3726	2637	3116	2900	3123	7983	13.2779	12.8686	14.8908	13.3604	14.88	13.6981	15.6565	13.6914
171586	NM_001308256,NM_001308257,NM_138340	ABHD3	abhydrolase domain containing 3	663	559	592	517	496	438	516	1333	12.7752	11.8438	10.2298	11.4266	10.3596	8.98068	11.3877	9.96482
63874	NM_022060	ABHD4	abhydrolase domain containing 4	175	289	158	162	238	294	151	333	2.61259	4.80355	2.19733	2.84505	3.94099	4.83096	2.62057	1.98505
51099	NM_016006	ABHD5	abhydrolase domain containing 5	596	392	695	485	470	418	572	1459	4.18438	3.05628	4.53036	4.01085	3.6588	3.21652	4.67779	4.08176
57406	NM_001320126,NM_020676	ABHD6	abhydrolase domain containing 6	274	212	245	220	259	286	201	617	4.16243	3.56836	3.50422	3.9447	4.42952	4.79918	3.61828	3.75265
79575	NM_024527	ABHD8	abhydrolase domain containing 8	833	861	902	869	874	815	808	2315	14.9818	17.2084	15.0642	18.4048	17.4458	16.089	16.9177	16.5915
10006	NM_001012750,NM_001012751,NM_001012752,NM_001178116,NM_001178119,NM_001178120,NM_001178121,NM_001178122,NM_001178123,NM_001178124,NM_001178125,NM_001348029,NM_001348030,NM_001348031,NM_001348032,NM_001348033,NM_001348034,NM_005470,NR_145410	ABI1	abl interactor 1	1202	1162	1223	1018	928	1148	858	2551	12.6598	13.4015	11.7446	12.5292	10.8462	13.1547	10.4964	10.6248
10152	NM_001282925,NM_001282926,NM_001282927,NM_001282932,NM_005759	ABI2	abl interactor 2	2775	2593	2334	2136	2469	2799	1954	6845	16.3423	16.8518	12.7398	14.7632	16.0835	18.0523	13.4929	16.2061
51225	NM_001135186,NM_016428	ABI3	ABI family member 3	0	6	6	0	0	6	0	0	0	0.101156	0.091782	0	0	0.110441	0	0
25890	NM_001349329,NM_001349330,NM_001349331,NM_001349332,NM_015429	ABI3BP	ABI family member 3 binding protein	12	10	6	1	0	21	4	18	0.064742	0.074887	0.032353	0.006435	0	0.129764	0.027278	0.039866
25	NM_005157,NM_007313	ABL1	ABL proto-oncogene 1, non-receptor tyrosine kinase	1304	1772	1685	1386	1495	1903	1422	4135	8.54664	12.9958	10.1641	10.7576	11.0565	13.625	10.7861	10.8628
27	NM_001136000,NM_001136001,NM_001168236,NM_001168237,NM_001168238,NM_001168239,NM_005158,NM_007314	ABL2	ABL proto-oncogene 2, non-receptor tyrosine kinase	1300	1483	1690	1279	1711	1850	1691	4650	4.17449	5.17959	4.93049	4.70965	6.03299	6.37737	6.10929	5.80547
3983	NM_001003407,NM_001003408,NM_001322882,NM_001322883,NM_001322884,NM_001322885,NM_001322886,NM_001322887,NM_001322888,NM_001322889,NM_001322890,NM_001322891,NM_001322892,NM_001322893,NM_001322894,NM_001322895,NM_001322896,NM_001322897,NM_001322898,NM_001322899,NM_001322900,NM_002313,NM_006720	ABLIM1	actin binding LIM protein 1	1819	1790	1710	1484	1983	2268	1625	5170	9.80495	9.76226	7.78877	9.6486	11.8415	13.3848	10.2736	11.2358
84448	NM_001130083,NM_001130084,NM_001130085,NM_001130086,NM_001130087,NM_001130088,NM_001286688,NM_032432	ABLIM2	actin binding LIM protein family member 2	41	61	31	34	45	41	39	59	0.434958	0.876643	0.281087	0.573863	0.66913	0.428271	0.510663	0.236574
22885	NM_001301015,NM_001301018,NM_001301027,NM_001301028,NM_001345858,NM_001345859,NM_001345860,NM_001345861,NM_014945	ABLIM3	actin binding LIM protein family member 3	23	63	22	17	33	53	5	67	0.174768	0.551941	0.158832	0.152686	0.312249	0.47573	0.040443	0.208374
28	NM_020469	ABO	ABO, alpha 1-3-N-acetylgalactosaminyltransferase and alpha 1-3-galactosyltransferase	0	0	0	0	0	0	0	0	0	0	0	0	0	0	0	0
29	NM_001092,NM_001159746,NM_001256847,NM_001282149,NM_001322840,NM_001322841,NM_001322842,NM_021962	ABR	active BCR-related	1694	1481	1861	1676	1994	1619	1817	5342	11.7687	11.3886	11.7006	13.6174	15.3666	12.2968	14.2092	14.8949
137735	NM_139166	ABRA	actin binding Rho activating protein	0	0	0	0	0	0	0	0	0	0	0	0	0	0	0	0
58527	NM_021243	ABRACL	ABRA C-terminal like	1015	517	870	684	685	472	750	2036	45.1292	25.5498	35.9214	35.8284	33.8094	23.0505	38.8444	36.0853
84142	NM_001345962,NM_139076	ABRAXAS1	abraxas 1, BRCA1 A complex subunit	218	248	148	143	174	260	107	423	2.89202	3.65242	1.81149	2.2194	2.55404	3.79554	1.64042	2.23709
23172	NM_032182	ABRAXAS2	abraxas 2, BRISC complex subunit	719	564	836	568	598	641	597	1854	9.02941	7.86886	9.75646	8.39413	8.3373	8.84124	8.73311	9.28128
29777	NM_013375	ABT1	activator of basal transcription 1	1460	1062	2099	1666	1362	988	1595	4550	24.2404	19.6101	32.3816	32.5754	25.0958	18.0141	30.8764	30.1246
80325	NM_032548,NM_172027,NR_033429	ABTB1	ankyrin repeat and BTB domain containing 1	31	43	36	52	44	64	49	125	0.573272	0.891227	0.612816	1.1395	0.922025	1.3073	1.05365	0.945848
25841	NM_145804	ABTB2	ankyrin repeat and BTB domain containing 2	155	214	170	222	232	273	227	625	1.18537	1.82274	1.20938	2.00104	1.96836	2.29555	2.02727	1.90717
30	NM_001130410,NM_001607,NR_024024	ACAA1	acetyl-CoA acyltransferase 1	364	314	471	377	438	398	411	1232	7.47855	7.21708	8.94287	9.0889	10.0178	8.92588	9.71117	10.1083
10449	NM_006111	ACAA2	acetyl-CoA acyltransferase 2	1621	1444	1503	1261	1273	1392	1133	3424	31.4937	31.2054	27.1216	28.8526	27.4404	29.7062	25.6605	26.5215
31	NM_198834,NM_198836,NM_198837,NM_198838,NM_198839	ACACA	acetyl-CoA carboxylase alpha	4119	4138	4478	3904	4809	4987	4020	12421	16.1009	17.631	15.9821	17.6995	20.6682	21.288	18.1023	19.1906
32	NM_001093	ACACB	acetyl-CoA carboxylase beta	352	428	352	319	375	596	319	1054	1.42806	1.93216	1.32532	1.52597	1.69117	2.65884	1.5087	1.70642
80724	NM_001136538,NM_025247	ACAD10	acyl-CoA dehydrogenase family member 10	399	533	474	397	418	675	453	1251	3.69759	5.5063	4.10024	4.34556	4.33153	6.89886	4.91014	4.64605
84129	NM_032169,NR_132426,NR_132427,NR_132428	ACAD11	acyl-CoA dehydrogenase family member 11	1081	1586	931	772	945	1573	761	2399	10.7927	18.2397	8.28078	9.183	10.4519	17.5062	9.09262	9.46743
27034	NM_014384	ACAD8	acyl-CoA dehydrogenase family member 8	496	456	717	387	523	482	512	1362	8.46786	8.65644	11.3626	7.76919	9.90645	9.02342	10.1732	9.26812
28976	NM_014049,NR_033426	ACAD9	acyl-CoA dehydrogenase family member 9	1450	1348	1529	1317	1244	1455	1278	3694	20.7817	21.596	20.4949	22.1936	19.9076	22.8505	21.4648	21.2013
33	NM_001608	ACADL	acyl-CoA dehydrogenase, long chain	137	170	151	100	127	163	100	293	2.06416	2.8385	2.11373	1.76013	2.12635	2.69368	1.74965	1.76287
34	NM_000016,NM_001127328,NM_001286042,NM_001286043,NM_001286044	ACADM	acyl-CoA dehydrogenase, C-4 to C-12 straight chain	1337	1153	1193	904	1099	1011	976	2825	19.3934	18.6721	16.074	15.2688	17.7155	16.2591	16.595	16.2427
35	NM_000017,NM_001302554	ACADS	acyl-CoA dehydrogenase, C-2 to C-3 short chain	349	464	380	298	392	444	324	826	6.72566	9.94531	6.80924	6.75885	8.38949	9.40095	7.26727	6.35628
36	NM_001330174,NM_001609	ACADSB	acyl-CoA dehydrogenase, short/branched chain	1371	808	740	953	616	899	1090	3300	8.7443	5.69069	4.34791	7.09621	4.32428	6.24436	8.03608	8.39919
37	NM_000018,NM_001033859,NM_001270447,NM_001270448	ACADVL	acyl-CoA dehydrogenase, very long chain	2580	2835	2964	2409	2685	2983	2335	7187	42.3158	51.431	44.9045	46.2414	48.4543	53.4175	44.2564	46.491
176	NM_001135,NM_013227	ACAN	aggrecan	42	42	49	47	83	105	32	124	0.17655	0.196624	0.189747	0.228071	0.390146	0.492995	0.156386	0.209765
9744	NM_014716	ACAP1	ArfGAP with coiled-coil, ankyrin repeat and PH domains 1	7	19	3	9	7	18	5	16	0.099819	0.313505	0.038883	0.147946	0.109353	0.295636	0.075899	0.090913
23527	NM_012287	ACAP2	ArfGAP with coiled-coil, ankyrin repeat and PH domains 2	1629	1575	1701	1131	1251	1524	1327	3562	8.53672	9.17928	8.28392	6.97827	7.27592	8.76978	8.10404	7.44325
116983	NM_030649	ACAP3	ArfGAP with coiled-coil, ankyrin repeat and PH domains 3	519	655	598	672	631	753	602	1943	5.18057	7.2823	5.54806	7.90904	6.99259	8.26248	7.01642	7.74285
38	NM_000019	ACAT1	acetyl-CoA acetyltransferase 1	3348	3056	3106	2490	2485	2821	2259	7523	58.9668	59.8576	50.8185	51.6379	48.5791	54.5564	46.3589	52.8136
39	NM_001303253,NM_005891	ACAT2	acetyl-CoA acetyltransferase 2	2631	1468	3193	2882	2088	1393	2463	7875	63.7163	39.5229	71.7601	82.1733	56.0467	36.9753	69.4634	75.9804
64746	NM_022735	ACBD3	acyl-CoA binding domain containing 3	2051	1633	2117	1590	1744	1561	1564	4869	21.6246	19.1458	20.728	19.7423	20.4049	18.067	19.2106	20.4633
107985353	NR_146443	ACBD3-AS1	ACBD3 antisense RNA 1	0	0	0	0	0	0	0	0	0	0	0	0	0	0	0	0
79777	NM_001135705,NM_001135706,NM_001135707,NM_001321352,NM_001321353,NM_024722	ACBD4	acyl-CoA binding domain containing 4	335	512	265	234	371	492	229	707	5.88433	10.4169	4.36969	4.93679	7.26576	10.0874	4.88339	4.95865
91452	NM_001042473,NM_001271512,NM_001301251,NM_001301252,NM_001301253,NM_001301254,NM_145698	ACBD5	acyl-CoA binding domain containing 5	908	861	885	528	719	849	787	1543	8.48326	8.96683	7.7834	5.84806	7.52008	8.85642	8.53697	5.8393
84320	NM_032360	ACBD6	acyl-CoA binding domain containing 6	1268	1229	1627	1284	1278	1227	1274	3414	29.491	31.7755	35.1411	35.1634	32.9855	31.3277	34.5185	31.65
414149	NM_001039844	ACBD7	acyl-CoA binding domain containing 7	271	244	241	205	189	231	160	630	3.01952	3.0208	2.49383	2.68324	2.33956	2.8228	2.06784	2.80057
108949267	NR_144471	ACBD7-DCLRE1CP1	ACBD7-DCLRE1CP1 readthrough	0	4	2	4	3	4	2	2	0	0.138193	0.052785	0.139347	0.119068	0.140119	0.064412	0.019258
84680	NM_001127219,NM_032592	ACCS	1-aminocyclopropane-1-carboxylate synthase homolog (inactive)	159	179	158	154	155	264	149	457	2.75848	3.46967	2.55307	3.12414	2.95894	5.01776	3.00307	3.14638
390110	NM_001031854	ACCSL	1-aminocyclopropane-1-carboxylate synthase homolog (inactive) like	0	0	0	0	0	0	0	0	0	0	0	0	0	0	0	0
65057	NM_001082486,NM_001082487,NM_022914	ACD	ACD, shelterin complex subunit and telomerase recruitment factor	509	490	554	474	512	552	534	1447	9.25998	9.89842	9.35842	10.1539	10.3394	10.9946	11.2977	10.4855
1636	NM_000789,NM_001178057,NM_152830	ACE	angiotensin I converting enzyme	120	157	142	119	139	190	147	403	0.901068	1.31967	1.00212	1.05594	1.16092	1.5752	1.29871	1.22347
59272	NM_021804	ACE2	angiotensin I converting enzyme 2	50	91	38	25	40	86	28	72	0.529677	1.07782	0.371767	0.308139	0.474592	1.00061	0.342822	0.30711
125981	NM_133492	ACER1	alkaline ceramidase 1	0	0	0	0	0	0	0	0	0	0	0	0	0	0	0	0
340485	NM_001010887	ACER2	alkaline ceramidase 2	210	182	223	172	179	195	161	514	2.76059	2.65615	2.72237	2.65544	2.61293	2.81545	2.47123	2.69534
55331	NM_001300953,NM_001300954,NM_001300955,NM_018367	ACER3	alkaline ceramidase 3	1033	772	1102	794	792	719	949	2492	5.26298	4.36613	5.20869	4.75506	4.46873	4.01858	5.63242	5.05771
43	NM_000665,NM_001282449,NM_001302621,NM_001302622	ACHE	acetylcholinesterase (Cartwright blood group)	31	24	25	19	30	33	17	68	0.521169	0.426351	0.375336	0.362087	0.561242	0.614091	0.316309	0.442191
22985	NM_001164814,NM_001164815,NM_001164816,NM_001164817,NM_014977	ACIN1	apoptotic chromatin condensation inducer 1	3121	2229	3729	3516	2985	2658	3207	10229	35.5858	28.3206	33.8454	46.1049	38.6436	31.0945	39.8312	47.3032
2532	NM_001122951,NM_002036	ACKR1	atypical chemokine receptor 1 (Duffy blood group)	0	0	0	0	0	0	0	0	0	0	0	0	0	0	0	0
1238	NM_001296	ACKR2	atypical chemokine receptor 2	0	4	6	0	10	11	0	11	0	0.053501	0.066723	0	0.131921	0.14648	0	0.052897
57007	NM_020311	ACKR3	atypical chemokine receptor 3	8	9	4	0	4	7	6	8	0.131472	0.164532	0.062772	0	0.068944	0.119116	0.121723	0.04999
51554	NM_016557,NM_178445	ACKR4	atypical chemokine receptor 4	0	0	0	3	0	0	2	0	0	0	0	0.035345	0	0	0.017837	0
47	NM_001096,NM_001303274,NM_001303275,NM_198830	ACLY	ATP citrate lyase	10007	7960	11370	9998	10301	8663	10162	30439	86.6317	76.6492	91.5244	101.952	98.941	82.4141	102.649	105.101
130013	NM_001307983,NM_138326	ACMSD	aminocarboxymuconate semialdehyde decarboxylase	0	0	0	0	0	0	0	0	0	0	0	0	0	0	0	0
48	NM_001278352,NM_002197	ACO1	aconitase 1	1614	1359	1595	1297	1373	1427	1356	3620	17.0915	15.9956	15.6879	16.1694	16.1177	16.5855	16.7198	15.2769
50	NM_001098	ACO2	aconitase 2	1683	1656	1983	1656	1806	1923	1785	5020	23.0742	25.2527	25.2573	26.7448	27.4802	28.9539	28.5185	27.4399
730249	NM_001258406	ACOD1	aconitate decarboxylase 1	0	0	0	0	0	0	0	0	0	0	0	0	0	0	0	0
641371	NM_001037161	ACOT1	acyl-CoA thioesterase 1	196	200	181	127	135	170	129	400	4.57868	5.19986	3.93395	3.48929	3.50931	4.36835	3.50603	3.73523
26027	NM_015547,NM_147161	ACOT11	acyl-CoA thioesterase 11	116	138	93	95	133	137	72	164	1.37066	1.81031	1.0184	1.31207	1.76222	1.77143	0.981042	0.770294
134526	NM_130767	ACOT12	acyl-CoA thioesterase 12	3	4	0	0	2	0	0	4	0.039052	0.084073	0	0	0.028061	0	0	0.02874
55856	NM_001160094,NM_018473	ACOT13	acyl-CoA thioesterase 13	943	1074	714	754	712	907	623	1876	8.59582	10.8832	6.04581	7.95076	7.21711	9.09055	6.50816	6.68364
10965	NM_006821,NR_046028	ACOT2	acyl-CoA thioesterase 2	395	403	442	311	331	378	348	886	8.37162	9.71178	8.73138	7.78033	7.97112	8.92594	8.57236	7.56627
122970	NM_152331	ACOT4	acyl-CoA thioesterase 4	0	6	0	0	0	0	0	7	0	0.13266	0	0	0	0	0	0.062684
641372	NM_001037162	ACOT6	acyl-CoA thioesterase 6	0	3	0	0	0	0	0	0	0	0.083277	0	0	0	0	0	0
11332	NM_007274,NM_181864,NM_181865,NM_181866	ACOT7	acyl-CoA thioesterase 7	1034	1034	1283	1084	1189	1156	1103	3055	21.5098	23.9493	24.8058	26.5768	27.4775	26.4189	29.1497	25.3566
10005	NM_005469	ACOT8	acyl-CoA thioesterase 8	373	449	451	372	391	401	395	984	11.9684	16.021	13.4225	14.0349	13.926	14.1033	14.767	12.583
23597	NM_001033583,NM_001037171,NM_001330259	ACOT9	acyl-CoA thioesterase 9	1028	892	932	717	858	963	695	2246	20.2386	15.7994	13.7695	16.7801	13.1562	15.8439	16.0224	17.5838
51	NM_001185039,NM_004035,NM_007292	ACOX1	acyl-CoA oxidase 1	2435	1826	2589	1937	2262	1897	2119	6084	12.0139	9.98827	11.9099	11.3026	12.4267	10.2096	12.22	12.0023
8309	NM_003500	ACOX2	acyl-CoA oxidase 2	0	18	10	0	4	10	6	21	0	0.320621	0.149735	0	0.064857	0.16848	0.111082	0.133646
8310	NM_001101667,NM_003501	ACOX3	acyl-CoA oxidase 3, pristanoyl	311	203	420	258	306	223	360	833	4.08511	2.93983	5.1184	3.96429	4.48149	3.2138	5.53837	4.37862
55289	NM_001142807	ACOXL	acyl-CoA oxidase like	104	117	109	122	96	112	96	312	1.64145	2.04525	1.59278	2.26835	1.67084	1.94688	1.75875	1.96529
400997	NR_122074	ACOXL-AS1	ACOXL antisense RNA 1	0	0	0	0	0	2	0	2	0	0	0	0	0	0.01391	0	0.008787
52	NM_001040649,NM_004300,NM_007099,NR_024080	ACP1	acid phosphatase 1, soluble	2593	2890	3000	1987	2026	2657	2132	5828	63.925	79.844	68.4482	59.3048	56.7542	74.4003	62.3825	58.4249
53	NM_001302489,NM_001302490,NM_001302491,NM_001302492,NM_001610	ACP2	acid phosphatase 2, lysosomal	706	716	860	669	678	739	665	1959	12.3711	13.976	14.0265	13.7885	13.2749	14.2092	13.5734	13.741
54	NM_001111034,NM_001111035,NM_001111036,NM_001322023,NM_001611	ACP5	acid phosphatase 5, tartrate resistant	19	21	33	6	24	15	10	48	0.423208	0.529464	0.686246	0.160688	0.587368	0.369469	0.252408	0.480067
51205	NM_001323625,NM_016361,NR_136633,NR_136634,NR_136635,NR_136636	ACP6	acid phosphatase 6, lysophosphatidic	468	635	585	421	441	644	524	1196	8.66827	14.1989	9.70743	9.01225	9.60872	13.9827	10.4289	9.52637
390928	NM_001004318	ACP7	acid phosphatase 7, tartrate resistant (putative)	0	0	0	0	0	0	0	0	0	0	0	0	0	0	0	0
55	NM_001099,NM_001134194,NM_001292037	ACPP	acid phosphatase, prostate	67	151	94	72	100	152	80	137	1.33674	2.40096	1.36138	1.0273	1.56243	2.72994	1.2627	0.816635
93650	NM_033068	ACPT	acid phosphatase, testicular	0	0	0	0	0	0	0	0	0	0	0	0	0	0	0	0
49	NM_001097	ACR	acrosin	0	0	0	0	0	0	0	0	0	0	0	0	0	0	0	0
84519	NM_032489	ACRBP	acrosin binding protein	0	5	0	3	0	7	0	6	0	0.092275	0	0.055339	0	0.138667	0	0.046978
56	NM_001612,NM_020069,NM_020107,NM_020108	ACRV1	acrosomal vesicle protein 1	0	0	0	0	0	0	0	0	0	0	0	0	0	0	0	0
23205	NM_001199377,NM_015162	ACSBG1	acyl-CoA synthetase bubblegum family member 1	2	5	0	0	4	4	0	13	0.02523	0.056115	0	0	0.04877	0.052841	0	0.063664
81616	NM_001289177,NM_001289178,NM_001289179,NM_001289180,NM_001321384,NM_030924	ACSBG2	acyl-CoA synthetase bubblegum family member 2	0	0	0	0	0	0	0	4	0	0	0	0	0	0	0	0.021489
80221	NM_001288968,NM_001288969,NM_001288970,NM_001288971,NM_001288972,NM_025149,NR_110232	ACSF2	acyl-CoA synthetase family member 2	455	512	386	295	459	567	329	935	7.7084	9.56642	6.02217	5.85609	8.49113	10.5178	6.4742	6.26727
197322	NM_001127214,NM_001243279,NM_001284316,NM_174917,NR_045667,NR_104293,NR_147928,NR_147929	ACSF3	acyl-CoA synthetase family member 3	545	464	624	510	502	563	531	1666	5.48426	5.2045	5.99174	6.04438	5.75125	6.22684	6.26269	6.77708
2180	NM_001286708,NM_001286710,NM_001286711,NM_001286712,NM_001995	ACSL1	acyl-CoA synthetase long-chain family member 1	928	1339	1338	1083	1171	1320	647	3049	9.02311	14.4462	12.1345	12.4223	12.6502	14.1033	7.37548	11.8815
2181	NM_004457,NM_203372	ACSL3	acyl-CoA synthetase long-chain family member 3	3411	2963	2973	2521	2395	2652	2200	7795	29.8102	28.735	24.1021	25.8766	23.1815	25.4286	22.4163	27.0927
2182	NM_001318509,NM_001318510,NM_004458,NM_022977	ACSL4	acyl-CoA synthetase long-chain family member 4	1590	1043	1437	857	1198	901	1057	2405	11.8472	8.64909	9.9626	7.52987	9.90102	7.37261	9.12057	7.14851
51703	NM_016234,NM_203379,NM_203380	ACSL5	acyl-CoA synthetase long-chain family member 5	0	0	0	0	0	4	0	0	0	0	0	0	0	0.044472	0	0
23305	NM_001009185,NM_001205247,NM_001205248,NM_001205250,NM_001205251,NM_015256	ACSL6	acyl-CoA synthetase long-chain family member 6	210	183	168	84	133	182	116	360	1.20616	1.16635	0.891628	0.560611	0.839275	1.13815	0.766301	0.821619
116285	NM_001318890,NM_052956,NR_134918	ACSM1	acyl-CoA synthetase medium-chain family member 1	0	0	0	0	0	0	0	0	0	0	0	0	0	0	0	0
123876	NM_001308169,NM_001308172,NM_001308954	ACSM2A	acyl-CoA synthetase medium-chain family member 2A	0	0	0	0	0	0	0	0	0	0	0	0	0	0	0	0
348158	NM_001105069,NM_182617	ACSM2B	acyl-CoA synthetase medium-chain family member 2B	0	0	0	0	0	0	0	0	0	0	0	0	0	0	0	0
6296	NM_005622,NM_202000	ACSM3	acyl-CoA synthetase medium-chain family member 3	47	85	50	39	48	104	31	145	0.811528	1.92683	1.06466	0.805716	0.938689	2.01551	0.633615	1.06804
341392	NM_001080454	ACSM4	acyl-CoA synthetase medium-chain family member 4	0	0	0	0	0	0	0	0	0	0	0	0	0	0	0	0
54988	NM_001324371,NM_001324372,NM_001324373,NM_017888	ACSM5	acyl-CoA synthetase medium-chain family member 5	0	0	2	0	0	0	0	0	0	0	0.025051	0	0	0	0	0
142827	NM_207321	ACSM6	acyl-CoA synthetase medium-chain family member 6	0	0	0	0	0	0	0	0	0	0	0	0	0	0	0	0
84532	NM_001252675,NM_001252676,NM_001252677,NM_032501	ACSS1	acyl-CoA synthetase short-chain family member 1	331	355	312	210	363	378	241	770	3.36956	4.24359	2.9472	2.52254	4.10905	4.23784	2.86316	3.13136
55902	NM_001076552,NM_001242393,NM_018677	ACSS2	acyl-CoA synthetase short-chain family member 2	754	644	788	596	616	623	596	1836	9.51661	9.03464	9.20522	8.84701	8.609	8.60898	8.75846	9.22868
79611	NM_001330242,NM_001330243,NM_024560	ACSS3	acyl-CoA synthetase short-chain family member 3	42	103	73	38	70	87	39	137	0.382137	1.07018	0.624171	0.40687	0.713702	0.875192	0.413214	0.511984
58	NM_001100	ACTA1	actin, alpha 1, skeletal muscle	5	3	12	7	9	8	15	24	0.100783	0.056039	0.263349	0.195712	0.235374	0.210125	0.418495	0.235825
59	NM_001141945,NM_001320855,NM_001613	ACTA2	actin, alpha 2, smooth muscle, aorta	465	764	400	299	441	746	330	993	10.0666	18.3398	7.97116	7.61157	10.4835	17.6336	8.44848	8.71053
100132116	NR_125373	ACTA2-AS1	ACTA2 antisense RNA 1	17	4	5	9	14	4	7	28	0.309599	0.079665	0.08325	0.186101	0.282747	0.073698	0.140883	0.202808
60	NM_001101	ACTB	actin beta	27890	22523	40651	37014	26057	23496	33963	104777	578.611	519.613	783.414	904.29	599.946	535.267	821.169	866.365
345651	NM_001017992	ACTBL2	actin, beta like 2	11	18	15	10	4	11	10	15	0.146842	0.265857	0.178373	0.151729	0.047665	0.159488	0.143515	0.078236
70	NM_005159	ACTC1	actin, alpha, cardiac muscle 1	0	3	5	4	4	0	4	16	0	0.028938	0.037824	0.044695	0.033892	0	0.036926	0.06486
71	NM_001199954,NM_001614,NR_037688	ACTG1	actin gamma 1	35580	28353	59569	56712	36339	29862	48264	163868	674.655	598.068	1049.59	1267.14	764.923	622.44	1066.53	1238.65
283693	NR_036446	ACTG1P17	actin gamma 1 pseudogene 17	13	10	8	13	12	23	5	28	0.293863	0.242837	0.154689	0.344944	0.289382	0.573345	0.11381	0.24614
644961	NR_033926	ACTG1P20	actin gamma 1 pseudogene 20	105	79	148	104	62	79	105	272	1.48106	1.2323	1.94289	1.73307	0.966842	1.21506	1.72884	1.53559
648740	NR_024438	ACTG1P4	actin gamma 1 pseudogene 4	4	10	8	4	8	8	0	23	0.075703	0.209562	0.12572	0.072148	0.152153	0.147788	0	0.167551
72	NM_001199893,NM_001615	ACTG2	actin, gamma 2, smooth muscle, enteric	0	0	0	3	0	0	2	0	0	0	0	0.069759	0	0	0.065833	0
170487	NM_001024675	ACTL10	actin like 10	0	2	0	0	2	2	4	4	0	0.031672	0	0	0.039783	0.032892	0.068674	0.023289
86	NM_004301,NM_177989,NM_178042	ACTL6A	actin like 6A	1737	1284	1771	1445	1345	1277	1421	4600	35.2711	28.5726	33.0473	34.1885	30.3499	28.2468	33.3129	36.6805
51412	NM_016188,NR_134539	ACTL6B	actin like 6B	0	0	4	0	0	0	0	0	0	0	0.091237	0	0	0	0	0
10881	NM_006687	ACTL7A	actin like 7A	0	0	0	0	0	0	0	0	0	0	0	0	0	0	0	0
10880	NM_006686	ACTL7B	actin like 7B	0	0	0	0	0	0	0	0	0	0	0	0	0	0	0	0
81569	NM_030812	ACTL8	actin like 8	0	10	7	8	9	4	6	27	0	0.205597	0.130855	0.173605	0.181726	0.06728	0.135485	0.211246
284382	NM_178525	ACTL9	actin like 9	0	0	0	0	0	0	0	0	0	0	0	0	0	0	0	0
87	NM_001102,NM_001130004,NM_001130005	ACTN1	actinin alpha 1	1682	1258	1616	1343	1750	1328	1527	4170	16.9727	14.0904	15.149	15.941	19.5909	14.7109	17.9477	16.7698
161159	NR_073422	ACTN1-AS1	ACTN1 antisense RNA 1	0	0	0	1	0	0	0	3	0	0	0	0.05488	0	0	0	0.055729
88	NM_001103,NM_001278343,NM_001278344	ACTN2	actinin alpha 2	118	123	109	94	118	153	122	287	0.864138	1.00488	0.744841	0.808327	0.961001	1.22954	1.046	0.846124
89	NM_001104,NM_001258371,NR_047663	ACTN3	actinin alpha 3 (gene/pseudogene)	0	0	0	0	0	0	0	0	0	0	0	0	0	0	0	0
81	NM_001322033,NM_004924	ACTN4	actinin alpha 4	2892	2157	3485	3060	3211	2294	3374	9014	27.4099	22.7354	30.6893	34.1579	33.7707	23.8659	37.2632	34.0521
55860	NM_018477	ACTR10	actin related protein 10 homolog	1127	972	1025	889	785	826	735	2340	17.3517	16.6306	14.6568	16.1138	13.4169	13.957	13.1743	14.3584
10121	NM_005736	ACTR1A	ARP1 actin related protein 1 homolog A	4025	3094	4590	3776	3947	3077	3781	9913	52.6589	45.0162	55.7808	58.169	57.3068	44.1983	57.6547	51.6964
10120	NM_005735	ACTR1B	ARP1 actin related protein 1 homolog B	1436	1738	1623	1376	1457	1733	1310	3823	23.8927	32.1606	25.0921	26.9716	26.9154	31.6807	25.4034	25.3671
10097	NM_001005386,NM_005722	ACTR2	ARP2 actin related protein 2 homolog	3077	2376	3114	2083	2978	2396	2378	7606	29.4862	25.3007	27.7209	23.4955	31.6778	25.2139	26.552	29.0513
10096	NM_001277140,NM_005721,NR_102318	ACTR3	ARP3 actin related protein 3 homolog	4225	3146	4452	3211	2917	2979	3206	9512	27.8624	23.1378	27.4458	24.9304	21.4631	21.6722	24.7405	25.1512
57180	NM_001040135,NM_001350940,NM_001350941,NM_001350942,NM_001350943,NM_001350944,NM_001350945,NM_001350946,NM_020445,NR_146946,NR_146947,NR_146948,NR_146949,NR_146950,NR_146951	ACTR3B	ARP3 actin related protein 3 homolog B	358	308	417	377	369	289	385	1089	6.07528	5.9103	6.72733	7.53974	7.14164	5.41223	7.79688	7.52869
440888	NR_027714	ACTR3BP2	ACTR3B pseudogene 2	0	0	0	0	0	0	0	0	0	0	0	0	0	0	0	0
399746	NR_045000	ACTR3BP5	ACTR3B pseudogene 5	0	0	0	0	0	0	0	0	0	0	0	0	0	0	0	0
653857	NM_001164458,NM_001164459,NM_001351027,NM_001351028,NM_001351029,NM_001351030,NR_147012,NR_147013,NR_147014,NR_147015,NR_147016,NR_147017,NR_147018,NR_147019,NR_147020,NR_147021,NR_147022	ACTR3C	ARP3 actin related protein 3 homolog C	124	106	124	109	121	91	118	309	0.912781	0.735132	0.860783	1.19043	0.690817	0.432573	0.995531	1.14529
79913	NM_024855	ACTR5	ARP5 actin related protein 5 homolog	254	181	283	275	240	188	319	710	3.84831	3.03794	3.9826	4.91	4.037	3.12562	5.62162	4.28974
64431	NM_022496,NR_048568,NR_048569	ACTR6	ARP6 actin related protein 6 homolog	901	615	698	509	608	611	558	1687	14.205	11.1619	13.0033	9.3961	10.7591	10.7132	13.3834	10.5986
93973	NM_022899	ACTR8	ARP8 actin related protein 8 homolog	1243	1111	1523	1221	1117	1053	1283	3508	12.8701	12.7947	14.658	14.8953	12.845	11.9724	15.4889	14.4833
139741	NM_138289	ACTRT1	actin related protein T1	0	0	0	0	0	0	0	0	0	0	0	0	0	0	0	0
140625	NM_080431	ACTRT2	actin related protein T2	0	0	0	0	2	0	0	0	0	0	0	0	0.058486	0	0	0
84517	NM_032487	ACTRT3	actin related protein T3	56	41	98	48	78	41	98	177	1.03435	0.841903	1.70267	1.05531	1.62069	0.838157	2.13793	1.31667
90	NM_001105,NM_001111067,NM_001347663,NM_001347664,NM_001347665,NM_001347666,NM_001347667	ACVR1	activin A receptor type 1	205	238	230	221	228	296	213	630	2.66479	3.34742	2.75753	3.37228	3.29813	4.22528	3.22148	3.16066
91	NM_004302,NM_020327,NM_020328	ACVR1B	activin A receptor type 1B	669	538	772	661	778	959	772	1969	5.49825	4.91584	5.89498	6.4087	7.07979	8.65653	7.38943	6.44721
130399	NM_001111031,NM_001111032,NM_001111033,NM_145259	ACVR1C	activin A receptor type 1C	199	171	143	123	152	217	172	423	0.867404	0.806267	0.570158	0.611455	0.712214	1.02743	0.844334	0.71389
92	NM_001278579,NM_001278580,NM_001616	ACVR2A	activin A receptor type 2A	514	564	476	412	418	549	376	1011	3.66929	4.4866	3.15728	3.46123	3.33739	4.31737	3.09554	2.88727
93	NM_001106	ACVR2B	activin A receptor type 2B	3419	2744	3921	3387	3983	2973	3637	11481	11.2997	10.0838	12.0379	13.1808	14.6085	10.7906	14.007	15.1243
100128640	NR_028389	ACVR2B-AS1	ACVR2B antisense RNA 1	78	64	93	73	56	98	71	179	1.15393	1.05881	1.2868	1.28277	0.917268	1.59608	1.22963	1.06518
94	NM_000020,NM_001077401	ACVRL1	activin A receptor like type 1	153	170	97	59	156	168	86	171	1.38548	1.70807	0.820745	0.623228	1.57741	1.67798	0.912652	0.618266
95	NM_000666,NM_001198895,NM_001198896,NM_001198897,NM_001198898	ACY1	aminoacylase 1	470	714	595	467	474	519	444	1413	10.569	18.0092	12.4223	12.5171	11.8701	13.2022	11.831	12.738
91703	NM_080658	ACY3	aminoacylase 3	0	0	0	0	0	0	0	0	0	0	0	0	0	0	0	0
97	NM_001107,NM_001302616,NM_001302617,NR_126393,NR_126394,NR_126395	ACYP1	acylphosphatase 1	168	141	179	178	190	176	147	390	9.7987	9.06788	9.4761	12.0771	12.4115	11.357	10.0479	9.10003
98	NM_001320586,NM_001320587,NM_001320588,NM_001320589,NM_001320590,NM_138448	ACYP2	acylphosphatase 2	64	90	81	65	76	76	46	193	1.89795	2.86264	2.25576	2.23993	2.50552	2.44006	1.46799	2.32264
100	NM_000022,NM_001322050,NM_001322051,NR_136160	ADA	adenosine deaminase	421	422	399	292	420	427	304	865	10.2438	11.3618	8.99108	8.35102	11.3564	11.4411	8.62032	8.45269
51816	NM_001282225,NM_001282226,NM_001282227,NM_001282228,NM_001282229,NM_177405	ADA2	adenosine deaminase 2	0	0	3	0	0	7	0	0	0	0	0.015503	0	0	0.060866	0	0
132612	NM_001159285,NM_001159295,NM_139243	ADAD1	adenosine deaminase domain containing 1	0	0	0	0	0	0	0	0	0	0	0	0	0	0	0	0
161931	NM_001145400,NM_139174	ADAD2	adenosine deaminase domain containing 2	0	0	0	0	0	0	0	0	0	0	0	0	0	0	0	0
161823	NM_001012969,NM_001159280,NM_001324364,NM_001324365,NM_001324366,NM_001324367,NM_001324368	ADAL	adenosine deaminase like	422	487	456	369	376	519	353	997	4.79087	5.43252	4.26729	4.48797	4.49989	5.47839	4.39586	4.18673
102	NM_001110,NM_001320570	ADAM10	ADAM metallopeptidase domain 10	1477	1307	1156	1141	1119	996	1262	3845	11.0423	10.8608	8.05776	10.0397	9.27047	8.18924	10.9864	11.4474
4185	NM_001318933,NM_002390	ADAM11	ADAM metallopeptidase domain 11	704	702	634	513	735	771	694	1699	5.97776	6.63032	4.99948	5.12408	6.93109	7.18946	6.86864	5.75658
8038	NM_001288973,NM_001288974,NM_001288975,NM_003474,NM_021641	ADAM12	ADAM metallopeptidase domain 12	124	170	136	118	148	170	123	389	0.576066	0.876764	0.586237	0.643353	0.764541	0.868077	0.663184	0.832827
8751	NM_001261464,NM_001261465,NM_001261466,NM_003815,NM_207191,NM_207194,NM_207195,NM_207196,NM_207197,NR_048577,NR_048578,NR_048579	ADAM15	ADAM metallopeptidase domain 15	1114	1085	1262	1043	1076	1052	1127	3118	14.5251	15.8783	15.5202	16.0352	15.5781	15.1024	17.3266	16.0926
6868	NM_003183	ADAM17	ADAM metallopeptidase domain 17	1304	1360	1250	1013	1031	1303	970	3038	11.1854	12.9682	9.95996	10.2274	9.80914	12.2752	9.69552	10.3879
8749	NM_001190956,NM_001320313,NM_014237,NR_135201	ADAM18	ADAM metallopeptidase domain 18	0	0	0	0	0	0	0	0	0	0	0	0	0	0	0	0
8728	NM_033274	ADAM19	ADAM metallopeptidase domain 19	246	223	215	203	289	247	199	637	1.4156	1.42302	1.14902	1.37346	1.84625	1.56071	1.32972	1.45999
8759	NR_036636	ADAM1A	ADAM metallopeptidase domain 1A (pseudogene)	171	150	199	143	200	188	163	577	2.2526	2.19789	2.44008	2.21513	2.93602	2.72119	2.51416	3.04288
2515	NM_001278113,NM_001278114,NM_001464	ADAM2	ADAM metallopeptidase domain 2	0	0	0	0	0	0	0	0	0	0	0	0	0	0	0	0
8748	NM_003814	ADAM20	ADAM metallopeptidase domain 20	10	20	24	22	32	28	32	74	0.124477	0.297212	0.292466	0.342746	0.464822	0.404588	0.499996	0.393375
317760	NR_037933	ADAM20P1	ADAM metallopeptidase domain 20 pseudogene 1	5	26	16	15	24	37	16	61	0.056827	0.348976	0.180989	0.207231	0.322444	0.503067	0.222101	0.296472
8747	NM_003813	ADAM21	ADAM metallopeptidase domain 21	18	17	18	6	18	9	13	26	0.252226	0.263629	0.229839	0.095414	0.278323	0.130738	0.209877	0.141686
145241	NR_003951	ADAM21P1	ADAM metallopeptidase domain 21 pseudogene 1	3	0	2	0	2	1	0	0	0.051516	0	0.029458	0	0.036206	0.017211	0	0
53616	NM_001324417,NM_001324418,NM_001324419,NM_001324420,NM_001324421,NM_004194,NM_016351,NM_021721,NM_021722,NM_021723	ADAM22	ADAM metallopeptidase domain 22	554	661	525	447	607	684	486	1638	2.42455	3.45269	2.14143	2.45303	3.08044	3.52329	2.31885	2.86147
8745	NM_003812	ADAM23	ADAM metallopeptidase domain 23	576	494	602	498	641	591	510	1680	3.47823	3.31511	3.37248	3.53555	4.29538	3.91874	3.58597	4.0421
10863	NM_001304351,NM_014265,NM_021777,NR_130709,NR_130710	ADAM28	ADAM metallopeptidase domain 28	0	6	4	3	0	0	7	4	0	0.033606	0.015823	0.012555	0	0	0.037216	0.006691
11086	NM_001130703,NM_001130704,NM_001130705,NM_001278125,NM_001278126,NM_001278127,NM_014269	ADAM29	ADAM metallopeptidase domain 29	0	0	0	0	0	0	0	0	0	0	0	0	0	0	0	0
11085	NM_021794	ADAM30	ADAM metallopeptidase domain 30	0	0	0	0	0	0	0	3	0	0	0	0	0	0	0	0.010015
203102	NM_001313994,NM_145004	ADAM32	ADAM metallopeptidase domain 32	10	5	2	7	6	7	0	27	0.127442	0.061251	0.025423	0.101799	0.085832	0.111262	0	0.144149
80332	NM_001282447,NM_025220,NM_153202	ADAM33	ADAM metallopeptidase domain 33	0	0	0	0	0	0	0	0	0	0	0	0	0	0	0	0
1587	NR_001569,NR_024106,NR_024107,NR_073423	ADAM3A	ADAM metallopeptidase domain 3A (pseudogene)	0	0	0	0	0	0	0	0	0	0	0	0	0	0	0	0
1596	NR_144553	ADAM3B	ADAM metallopeptidase domain 3B (pseudogene)	2	0	0	0	3	4	0	4	0.075216	0	0	0	0.124629	0.175661	0	0.061646
255926	NR_001448	ADAM5	ADAM metallopeptidase domain 5 (pseudogene)	0	0	0	0	0	0	0	0	0	0	0	0	0	0	0	0
8755	NR_002224	ADAM6	ADAM metallopeptidase domain 6 (pseudogene)	0	0	0	0	0	0	0	0	0	0	0	0	0	0	0	0
8756	NM_003817	ADAM7	ADAM metallopeptidase domain 7	0	0	0	0	0	0	0	0	0	0	0	0	0	0	0	0
101	NM_001109,NM_001164489,NM_001164490	ADAM8	ADAM metallopeptidase domain 8	42	28	41	34	31	20	44	114	0.475592	0.333831	0.422727	0.451879	0.383665	0.24514	0.575004	0.515823
8754	NM_003816,NR_027638,NR_027639,NR_027878	ADAM9	ADAM metallopeptidase domain 9	2154	1819	1945	1585	1577	1779	1425	4686	19.7715	18.5812	16.5887	17.1119	16.1482	17.9158	15.2731	17.1422
27299	NM_001145271,NM_001145272,NM_014479	ADAMDEC1	ADAM like decysin 1	0	0	0	0	0	0	0	0	0	0	0	0	0	0	0	0
9510	NM_006988	ADAMTS1	ADAM metallopeptidase with thrombospondin type 1 motif 1	9298	8783	13739	8764	8376	9242	11170	26081	75.1444	78.9401	103.152	83.4096	75.1305	82.0268	105.215	84.0176
81794	NM_001282352,NM_030957	ADAMTS10	ADAM metallopeptidase with thrombospondin type 1 motif 10	170	267	198	149	220	353	145	433	1.524	2.63649	1.69173	1.60738	2.14547	3.46291	1.48382	1.56279
81792	NM_001324511,NM_001324512,NM_030955	ADAMTS12	ADAM metallopeptidase with thrombospondin type 1 motif 12	4	3	8	0	14	10	3	12	0.014584	0.014263	0.224387	0	0.06327	0.046966	0.009987	0.019632
11093	NM_139025,NM_139026,NM_139027,NR_024514	ADAMTS13	ADAM metallopeptidase with thrombospondin type 1 motif 13	87	191	98	143	136	274	111	385	0.713054	1.75733	0.867584	1.27595	1.29234	2.43425	1.06277	1.46738
140766	NM_080722,NM_139155	ADAMTS14	ADAM metallopeptidase with thrombospondin type 1 motif 14	2	9	0	0	8	13	5	0	0.013513	0.060108	0	0	0.046995	0.087247	0.032123	0
170689	NM_139055	ADAMTS15	ADAM metallopeptidase with thrombospondin type 1 motif 15	114	175	174	141	175	205	203	469	0.751557	1.28294	1.06973	1.09875	1.2827	1.48426	1.55949	1.23575
170690	NM_139056,NR_136935	ADAMTS16	ADAM metallopeptidase with thrombospondin type 1 motif 16	78	62	143	69	88	77	120	250	0.586592	0.520329	0.999677	0.607144	0.732778	0.63468	1.05082	0.749897
170691	NM_139057	ADAMTS17	ADAM metallopeptidase with thrombospondin type 1 motif 17	257	375	297	214	213	326	300	700	1.51791	2.46308	1.62676	1.48337	1.39547	2.11539	2.06329	1.64776
170692	NM_001326358,NM_199355	ADAMTS18	ADAM metallopeptidase with thrombospondin type 1 motif 18	183	310	188	125	188	344	147	423	1.16234	2.18711	1.10527	0.924779	1.31672	2.39551	1.08266	1.0675
171019	NM_133638	ADAMTS19	ADAM metallopeptidase with thrombospondin type 1 motif 19	128	130	92	125	102	149	89	344	0.918616	1.03392	0.612314	1.05443	0.811568	1.17443	0.741608	0.98188
103689846	NR_125748	ADAMTS19-AS1	ADAMTS19 antisense RNA 1	16	14	11	3	19	21	12	25	0.761434	0.726307	0.486066	0.137585	0.992009	1.07752	0.66573	0.470497
9509	NM_014244,NM_021599	ADAMTS2	ADAM metallopeptidase with thrombospondin type 1 motif 2	80	130	94	92	125	123	97	306	0.679055	1.11132	0.568096	0.92605	1.41661	0.830469	0.811936	0.887056
80070	NM_025003	ADAMTS20	ADAM metallopeptidase with thrombospondin type 1 motif 20	321	243	262	222	317	241	229	647	1.96408	1.65241	1.49324	1.5996	2.15755	1.62009	1.63683	1.58082
9508	NM_014243	ADAMTS3	ADAM metallopeptidase with thrombospondin type 1 motif 3	572	693	447	420	520	667	417	1369	3.68902	4.97457	2.6788	3.18726	3.7264	4.72335	3.13534	3.52113
9507	NM_001320336,NM_005099	ADAMTS4	ADAM metallopeptidase with thrombospondin type 1 motif 4	16	40	12	8	28	20	2	26	0.137386	0.376229	0.089213	0.077389	0.266747	0.184621	0.020148	0.086333
11096	NM_007038	ADAMTS5	ADAM metallopeptidase with thrombospondin type 1 motif 5	211	272	189	161	296	353	173	592	0.817689	1.17475	0.681418	0.734273	1.27556	1.50559	0.781578	0.916825
11174	NM_197941,NR_135689	ADAMTS6	ADAM metallopeptidase with thrombospondin type 1 motif 6	187	217	137	101	147	272	96	356	0.93946	1.21323	0.635928	0.599019	0.820841	1.50358	0.556266	0.715603
11173	NM_014272	ADAMTS7	ADAM metallopeptidase with thrombospondin type 1 motif 7	132	159	96	79	172	196	98	257	0.892487	1.2031	0.602827	0.629939	1.29242	1.46149	0.771578	0.697089
390660	NR_045529,NR_045529_dup1	ADAMTS7P1	ADAMTS7 pseudogene 1	0	2	0	0	0	0	0	0	0	0.010968	0	0	0	0	0	0
11095	NM_007037	ADAMTS8	ADAM metallopeptidase with thrombospondin type 1 motif 8	184	141	167	140	186	187	148	447	1.71625	1.46233	1.45005	1.53961	1.92987	1.92395	1.61446	1.66712
56999	NM_001318781,NM_182920	ADAMTS9	ADAM metallopeptidase with thrombospondin type 1 motif 9	343	316	285	362	440	493	268	1162	1.75982	1.8006	1.35648	2.18669	2.50762	2.77965	1.60414	2.38083
101929335	NR_110150,NR_110151	ADAMTS9-AS1	ADAMTS9 antisense RNA 1	0	0	0	0	0	0	0	0	0	0	0	0	0	0	0	0
100507098	NR_038264	ADAMTS9-AS2	ADAMTS9 antisense RNA 2	0	8	7	3	0	0	6	20	0	0.133706	0.10712	0.042233	0	0	0.105224	0.133776
92949	NM_001040272,NM_052866	ADAMTSL1	ADAMTS like 1	15	20	6	6	20	20	8	22	0.071366	0.10476	0.024005	0.030581	0.102818	0.103607	0.040403	0.040376
9719	NM_001145320,NM_014694	ADAMTSL2	ADAMTS like 2	0	0	0	0	0	0	0	0	0	0	0	0	0	0	0	0
57188	NM_001301110,NM_207517	ADAMTSL3	ADAMTS like 3	40	55	50	34	63	57	52	145	0.201776	0.31294	0.234406	0.201086	0.35545	0.313352	0.306561	0.294302
54507	NM_001288607,NM_001288608,NM_019032,NM_025008	ADAMTSL4	ADAMTS like 4	8	38	8	14	14	23	5	28	0.061965	0.362811	0.057821	0.140789	0.129326	0.213046	0.046445	0.094244
574406	NR_104133	ADAMTSL4-AS1	ADAMTSL4 antisense RNA 1	14	18	26	16	12	11	21	66	0.48238	0.69205	0.853067	0.644893	0.458715	0.416457	0.864042	0.941999
339366	NM_213604	ADAMTSL5	ADAMTS like 5	22	16	27	16	19	30	12	79	0.280443	0.22133	0.326861	0.238891	0.267209	0.431923	0.174765	0.414212
11033	NM_001284308,NM_001284309,NM_001284310,NM_001284311,NM_006869	ADAP1	ArfGAP with dual PH domains 1	349	448	391	378	391	354	340	938	5.72005	7.94694	5.88367	7.10009	6.91617	6.28949	6.31081	5.96921
55803	NM_001346712,NM_001346714,NM_001346716,NM_018404,NR_144488	ADAP2	ArfGAP with dual PH domains 2	719	473	650	498	694	501	560	1524	9.8381	7.18123	8.24596	7.98246	10.528	7.49908	8.92697	8.32108
103	NM_001025107,NM_001111,NM_001193495,NM_015840,NM_015841	ADAR	adenosine deaminase, RNA specific	7622	7012	7900	6870	7247	7118	6711	20538	43.6303	44.561	42.0053	46.2826	46.1469	44.6462	44.707	46.9278
104	NM_001112,NM_001160230,NM_001346687,NM_001346688,NM_015833,NM_015834,NR_027672,NR_027673,NR_027674,NR_073200,NR_144483	ADARB1	adenosine deaminase, RNA specific B1	496	402	594	463	572	585	699	1707	4.04013	3.35247	5.31078	4.92124	4.70065	4.61228	4.52104	5.64132
105	NM_018702	ADARB2	adenosine deaminase, RNA specific B2 (inactive)	19	21	32	17	27	34	30	73	0.08137	0.099733	0.130508	0.084724	0.130182	0.163048	0.15289	0.128749
642394	NR_033387	ADARB2-AS1	ADARB2 antisense RNA 1	0	0	0	0	0	0	0	0	0	0	0	0	0	0	0	0
23536	NM_001324444,NM_001324445,NM_001324446,NM_001324448,NM_001324449,NM_001324450,NM_001324451,NM_001324452,NM_001324453,NM_012091	ADAT1	adenosine deaminase, tRNA specific 1	912	1046	1204	953	899	1152	1118	2943	6.15996	7.77459	7.73407	7.9629	6.91199	8.65986	8.92873	8.23411
134637	NM_001286259,NM_182503	ADAT2	adenosine deaminase, tRNA specific 2	655	652	756	524	575	627	620	1495	3.60929	4.1151	4.03477	3.47679	3.54347	3.70481	4.07371	3.30059
113179	NM_001329533,NM_138422	ADAT3	adenosine deaminase, tRNA specific 3	77	98	108	125	90	77	115	259	1.60441	2.36668	2.22799	3.29601	2.08564	1.85122	2.82381	2.33774
57143	NM_001142545,NM_020421	ADCK1	aarF domain containing kinase 1	210	290	259	206	206	281	259	607	3.58726	5.51962	4.03764	4.1972	3.90721	5.31166	5.15426	4.13346
90956	NM_052853	ADCK2	aarF domain containing kinase 2	2518	2539	2963	2579	2581	2601	2510	6905	40.0276	44.8909	43.7687	48.2903	45.5372	45.4153	46.5003	43.7575
203054	NM_174922	ADCK5	aarF domain containing kinase 5	128	109	147	115	132	144	149	342	2.41616	2.27306	2.57112	2.55585	2.74952	2.98099	3.27173	2.57465
107	NM_001281768,NM_021116	ADCY1	adenylate cyclase 1	1546	1475	1684	1408	1866	1699	1677	4423	5.04152	5.45743	4.91615	5.13619	6.71297	6.08732	6.05648	5.69837
55811	NM_001167749,NM_001297772,NM_018417	ADCY10	adenylate cyclase 10, soluble	19	38	7	2	18	46	0	19	0.12412	0.29015	0.044367	0.01589	0.136219	0.346084	0	0.049888
221442	NR_026938	ADCY10P1	adenylate cyclase 10, soluble pseudogene 1	29	18	31	30	23	31	18	123	0.234426	0.16144	0.232809	0.288876	0.208933	0.279589	0.165061	0.403122
108	NM_020546	ADCY2	adenylate cyclase 2	0	0	0	0	0	0	0	0	0	0	0	0	0	0	0	0
109	NM_001320613,NM_004036	ADCY3	adenylate cyclase 3	1401	1120	1465	1374	1505	1272	1433	4079	11.1281	9.89292	10.8149	12.8552	13.2732	11.0903	13.2634	12.9189
196883	NM_001198568,NM_001198592,NM_139247	ADCY4	adenylate cyclase 4	0	0	0	0	0	0	0	3	0	0	0	0	0	0	0	0.009549
111	NM_001199642,NM_183357	ADCY5	adenylate cyclase 5	90	100	99	78	83	103	80	191	0.554494	0.681699	0.56201	0.560372	0.566185	0.70005	0.5732	0.468006
112	NM_015270	ADCY6	adenylate cyclase 6	1137	864	1149	1049	1165	1118	1185	3291	7.00097	5.91833	6.574	7.61	7.96095	7.56319	8.50217	8.08021
113	NM_001114,NM_001286057	ADCY7	adenylate cyclase 7	502	573	316	332	554	590	277	984	3.36194	3.98648	1.90915	2.40432	4.79951	4.07947	2.27487	3.254
114	NM_001115	ADCY8	adenylate cyclase 8	0	0	0	0	0	0	0	0	0	0	0	0	0	0	0	0
115	NM_001116	ADCY9	adenylate cyclase 9	692	856	658	706	904	937	708	2326	3.36551	4.62909	2.97204	4.0423	4.87916	5.0038	4.0141	4.50885
116	NM_001099733,NM_001117	ADCYAP1	adenylate cyclase activating polypeptide 1	0	0	0	0	0	0	0	0	0	0	0	0	0	0	0	0
117	NM_001118,NM_001199635,NM_001199636,NM_001199637	ADCYAP1R1	ADCYAP receptor type I	259	186	167	143	241	211	140	417	1.48259	1.17642	0.88399	0.983311	1.54799	1.35027	0.931827	0.965724
118	NM_001119,NM_001286645,NM_014189,NM_014190,NM_176801	ADD1	adducin 1	3024	3246	3476	2980	3056	3411	3038	8542	28.6011	34.1638	30.507	33.1812	32.0523	35.4016	33.4794	32.1781
119	NM_001185054,NM_001185055,NM_001617,NM_017482,NM_017488	ADD2	adducin 2	918	1011	838	793	928	1188	752	2419	8.58465	10.6008	7.35494	8.7745	9.72416	12.2673	8.34508	9.0695
120	NM_001121,NM_001320591,NM_001320592,NM_001320593,NM_001320594,NM_016824,NM_019903	ADD3	adducin 3	4022	3634	2748	2655	2644	3643	2287	7658	34.2192	34.3222	21.5728	26.5902	24.8892	33.9999	22.644	25.9677
100505933	NR_038943	ADD3-AS1	ADD3 antisense RNA 1	6	9	4	0	0	11	5	7	0.158903	0.265825	0.09901	0	0	0.336386	0.162074	0.078294
79747	NM_024694	ADGB	androglobin	0	4	0	0	0	0	0	0	0	0.026382	0	0	0	0	0	0
84435	NM_001083909,NM_001291085	ADGRA1	adhesion G protein-coupled receptor A1	8	4	0	0	9	6	0	4	0.071819	0.036658	0	0	0.082084	0.058881	0	0.011222
100128127	NR_111905	ADGRA1-AS1	adhesion G protein-coupled receptor A1 antisense RNA 1	0	0	0	0	0	0	0	0	0	0	0	0	0	0	0	0
25960	NM_032777	ADGRA2	adhesion G protein-coupled receptor A2	399	369	253	205	392	389	231	605	2.48377	2.55498	1.45923	1.49721	2.70911	2.6571	1.6718	1.4998
166647	NM_145290	ADGRA3	adhesion G protein-coupled receptor A3	1513	1181	2148	1656	1603	1425	1707	4890	12.4539	10.8022	16.4174	16.0465	14.637	12.88	16.3703	16.0407
575	NM_001702	ADGRB1	adhesion G protein-coupled receptor B1	84	96	68	60	106	111	70	234	0.567737	0.724888	0.428593	0.476496	0.797966	0.828346	0.552556	0.633301
576	NM_001294335,NM_001294336	ADGRB2	adhesion G protein-coupled receptor B2	467	568	377	346	568	589	404	983	3.26085	4.40137	2.45183	2.84949	4.39089	4.53567	3.28847	2.74628
577	NM_001704	ADGRB3	adhesion G protein-coupled receptor B3	18	35	8	14	25	34	15	56	0.117597	0.256155	0.046441	0.109115	0.182582	0.246927	0.110365	0.147763
283383	NM_001330497,NM_198827	ADGRD1	adhesion G protein-coupled receptor D1	11	39	0	0	4	41	6	5	0.068942	0.295984	0	0	0.027907	0.305026	0.043905	0.011193
105755954	NR_131950,NR_131951	ADGRD1-AS1	ADGRD1 antisense RNA 1	1	0	0	0	0	0	0	0	0.046529	0	0	0	0	0	0	0
2015	NM_001256252,NM_001256253,NM_001256254,NM_001256255,NM_001974	ADGRE1	adhesion G protein-coupled receptor E1	0	0	0	0	0	0	0	4	0	0	0	0	0	0	0	0.014892
30817	NM_001271052,NM_013447	ADGRE2	adhesion G protein-coupled receptor E2	6	17	9	4	27	36	16	41	0.032213	0.107497	0.044987	0.02176	0.172266	0.223836	0.107094	0.094491
84658	NM_001289158,NM_001289159,NM_032571	ADGRE3	adhesion G protein-coupled receptor E3	0	0	0	0	0	0	0	0	0	0	0	0	0	0	0	0
326342	NR_024075	ADGRE4P	adhesion G protein-coupled receptor E4, pseudogene	0	0	0	0	0	0	0	0	0	0	0	0	0	0	0	0
976	NM_001025160,NM_001784,NM_078481	ADGRE5	adhesion G protein-coupled receptor E5	245	338	255	185	399	404	242	712	2.79748	4.26454	2.6838	2.40956	5.10942	4.97088	3.15433	3.26672
266977	NM_025048,NM_153840	ADGRF1	adhesion G protein-coupled receptor F1	0	0	0	0	0	0	0	0	0	0	0	0	0	0	0	0
222611	NM_153839	ADGRF2	adhesion G protein-coupled receptor F2	4	0	0	0	4	0	4	0	0.029286	0	0	0	0.031263	0	0.033905	0
165082	NM_001145168,NM_001145169,NM_001321971,NM_001321975,NM_153835,NR_135916	ADGRF3	adhesion G protein-coupled receptor F3	0	0	8	3	0	0	0	8	0	0	0.054739	0.020141	0	0	0	0.025067
221393	NM_001347855,NM_153838	ADGRF4	adhesion G protein-coupled receptor F4	51	74	19	18	52	83	14	65	0.59709	0.975159	0.212452	0.247655	0.678635	1.07004	0.179671	0.30631
221395	NM_001098518,NM_015234	ADGRF5	adhesion G protein-coupled receptor F5	11	27	8	0	15	4	0	23	0.066679	0.188521	0.043092	0	0.100602	0.027991	0	0.059207
9289	NM_001145770,NM_001145771,NM_001145772,NM_001145773,NM_001145774,NM_001290142,NM_001290143,NM_001290144,NM_005682,NM_201524,NM_201525	ADGRG1	adhesion G protein-coupled receptor G1	2	0	0	0	3	8	6	7	0.01752	0	0	0	0.02199	0.068777	0.051286	0.02378
10149	NM_001079858,NM_001079859,NM_001079860,NM_001184833,NM_001184834,NM_001184835,NM_001184836,NM_001184837,NM_005756	ADGRG2	adhesion G protein-coupled receptor G2	133	126	100	53	115	152	88	187	1.02242	1.08021	0.713886	0.478437	0.969262	1.28968	0.80064	0.577494
222487	NM_001308360,NM_170776	ADGRG3	adhesion G protein-coupled receptor G3	0	0	0	0	0	10	0	3	0	0	0	0	0	0.148363	0	0.011223
139378	NM_153834	ADGRG4	adhesion G protein-coupled receptor G4	0	0	0	0	0	0	0	3	0	0	0	0	0	0	0	0.003017
221188	NM_001304376,NM_001318481,NM_153837	ADGRG5	adhesion G protein-coupled receptor G5	0	0	0	0	0	0	0	0	0	0	0	0	0	0	0	0
57211	NM_001032394,NM_001032395,NM_020455,NM_198569	ADGRG6	adhesion G protein-coupled receptor G6	852	1017	546	448	687	1024	466	1725	4.62487	6.10866	2.77055	2.86398	4.13216	6.09149	2.94258	3.72396
84873	NM_001308362,NM_032787	ADGRG7	adhesion G protein-coupled receptor G7	0	0	0	0	0	0	0	0	0	0	0	0	0	0	0	0
22859	NM_001008701,NM_014921	ADGRL1	adhesion G protein-coupled receptor L1	922	1167	900	703	1327	1351	898	2330	4.41242	6.21265	4.00475	3.96066	7.05408	7.09705	5.01083	4.44999
23266	NM_001297704,NM_001297705,NM_001297706,NM_001330645,NM_001350698,NM_001350699,NM_012302	ADGRL2	adhesion G protein-coupled receptor L2	2797	2534	2803	2364	2397	2694	2477	7898	14.5052	14.6085	13.3787	14.4618	13.8166	15.3457	14.8537	16.3455
23284	NM_001322246,NM_001322402,NM_015236	ADGRL3	adhesion G protein-coupled receptor L3	1005	1113	844	680	877	1123	692	2025	2.95534	3.63707	2.30454	2.35318	2.85755	3.62636	2.36904	2.37199
101927186	NR_110595	ADGRL3-AS1	adhesion G protein-coupled receptor L3 antisense RNA 1	0	0	0	0	0	0	0	0	0	0	0	0	0	0	0	0
64123	NM_022159	ADGRL4	adhesion G protein-coupled receptor L4	0	0	0	0	0	0	0	0	0	0	0	0	0	0	0	0
84059	NM_032119,NR_003149	ADGRV1	adhesion G protein-coupled receptor V1	3690	3810	4713	3465	4248	4041	3907	11726	7.19027	8.25495	8.52893	7.9486	9.18605	8.64409	8.8688	9.10772
124	NM_000667	ADH1A	alcohol dehydrogenase 1A (class I), alpha polypeptide	0	0	0	0	0	0	0	0	0	0	0	0	0	0	0	0
125	NM_000668,NM_001286650	ADH1B	alcohol dehydrogenase 1B (class I), beta polypeptide	0	0	0	0	0	0	0	3	0	0	0	0	0	0	0	0.010649
126	NM_000669,NR_133005	ADH1C	alcohol dehydrogenase 1C (class I), gamma polypeptide	0	0	0	0	0	0	0	0	0	0	0	0	0	0	0	0
127	NM_000670,NM_001306171,NM_001306172	ADH4	alcohol dehydrogenase 4 (class II), pi polypeptide	0	0	0	0	0	0	0	0	0	0	0	0	0	0	0	0
128	NM_000671	ADH5	alcohol dehydrogenase 5 (class III), chi polypeptide	3235	2466	3070	2207	2358	2365	2158	6614	45.8659	38.8869	40.439	36.8401	37.1069	36.8262	35.6523	37.3764
130	NM_000672,NM_001102470,NR_132990	ADH6	alcohol dehydrogenase 6 (class V)	0	1	0	0	0	0	0	0	0	0.001877	0	0	0	0	0	0
131	NM_000673,NM_001166504	ADH7	alcohol dehydrogenase 7 (class IV), mu or sigma polypeptide	0	0	0	0	0	0	0	0	0	0	0	0	0	0	0	0
137872	NM_144650	ADHFE1	alcohol dehydrogenase, iron containing 1	15	32	25	11	12	32	23	83	0.287371	0.704139	0.442996	0.240223	0.245394	0.687816	0.51855	0.649958
55256	NM_001306077,NM_018269	ADI1	acireductone dioxygenase 1	1751	1150	2489	971	1463	1061	1894	5778	38.6831	27.1622	51.0289	20.669	35.9162	25.0466	48.413	49.9328
149685	NM_001018082,NR_130907	ADIG	adipogenin	0	0	0	0	0	0	0	3	0	0	0	0	0	0	0	0.049177
9370	NM_001177800,NM_004797	ADIPOQ	adiponectin, C1Q and collagen domain containing	0	0	0	0	0	0	0	0	0	0	0	0	0	0	0	0
100874095	NR_046662	ADIPOQ-AS1	ADIPOQ antisense RNA 1	0	0	0	0	0	0	0	0	0	0	0	0	0	0	0	0
51094	NM_001290553,NM_001290557,NM_001290629,NM_015999	ADIPOR1	adiponectin receptor 1	3474	2520	3899	3101	3261	1724	2914	6170	59.8636	48.2497	62.5026	62.855	62.3748	32.8058	58.5529	42.6324
79602	NM_024551	ADIPOR2	adiponectin receptor 2	1874	1622	2265	1688	1762	1743	1864	5289	17.7612	17.098	19.9443	18.8439	18.5405	18.1406	20.5892	19.9828
10974	NM_006829	ADIRF	adipogenesis regulatory factor	0	0	0	0	0	0	0	0	0	0	0	0	0	0	0	0
132	NM_001123,NM_001202449,NM_001202450,NM_006721	ADK	adenosine kinase	588	557	716	454	615	677	500	1452	10.2587	10.5721	11.4947	9.48006	11.8936	13.134	10.1658	10.4454
133	NM_001124	ADM	adrenomedullin	486	508	661	731	551	491	504	1919	11.4765	13.3505	14.5005	20.3312	14.4415	12.7427	13.8609	18.0761
79924	NM_001253845	ADM2	adrenomedullin 2	0	34	6	0	6	60	4	6	0	0.35225	0.047492	0	0.055849	0.613785	0.038787	0.021656
199800	NM_001101340	ADM5	adrenomedullin 5 (putative)	34	8	52	65	25	34	49	181	0.599281	0.141235	0.850047	1.3526	0.49177	0.652256	0.996141	1.27705
23394	NM_001282531,NM_001282532,NM_001347511,NM_015339,NM_181442	ADNP	activity dependent neuroprotector homeobox	2059	2745	447	2142	405	3803	2533	7608	12.2215	18.0626	2.48399	15.0479	2.67472	24.7772	17.5035	18.1605
22850	NM_014913	ADNP2	ADNP homeobox 2	1411	1463	1368	1132	1374	1549	1122	3575	9.84348	11.3527	8.8666	9.30188	10.6362	11.8625	9.12358	9.94099
101927631	NR_110007,NR_110008,NR_110009	ADNP-AS1	ADNP antisense RNA 1	4	2	0	3	0	9	4	7	0.12254	0.081308	0	0.12292	0	0.341006	0.13209	0.088202
84890	NM_032804	ADO	2-aminoethanethiol dioxygenase	957	883	1239	785	842	852	858	2581	9.65362	9.90735	11.613	9.32122	9.42455	9.43955	10.0862	10.3836
134	NM_000674,NM_001048230	ADORA1	adenosine A1 receptor	61	45	60	39	52	64	43	114	0.811518	0.631698	0.753364	0.589364	0.73699	0.932018	0.630602	0.597473
135	NM_000675,NM_001278497,NM_001278498,NM_001278499,NM_001278500,NR_103543,NR_103544	ADORA2A	adenosine A2a receptor	0	0	3	55	1	44	25	58	0	0	0.027009	1.0129	0.013737	0.651837	0.396707	0.313508
646023	NR_028483,NR_028484	ADORA2A-AS1	ADORA2A antisense RNA 1	0	0	0	0	0	0	0	0	0	0	0	0	0	0	0	0
136	NM_000676	ADORA2B	adenosine A2b receptor	426	342	357	356	353	325	298	968	8.47728	7.57925	6.60138	8.35293	7.79885	7.10427	6.92056	7.68886
140	NM_000677,NM_001302678,NM_001302679	ADORA3	adenosine A3 receptor	0	0	3	0	0	0	0	0	0	0	0.042667	0	0	0	0	0
83440	NM_031284,NR_023318,NR_023319	ADPGK	ADP dependent glucokinase	1544	1419	1801	1625	1417	1311	1433	4136	22.631	23.1248	25.6566	27.7446	23.8323	21.2976	24.6096	25.1226
100287559	NR_040107	ADPGK-AS1	ADPGK antisense RNA 1	10	4	7	4	0	0	4	6	0.124204	0.05296	0.087253	0.050044	0	0	0.064087	0.032275
141	NM_001125,NM_001291949,NM_001291950	ADPRH	ADP-ribosylarginine hydrolase	13	29	26	15	13	30	21	45	0.129954	0.315829	0.241501	0.170315	0.140476	0.326839	0.238295	0.18289
113622	NM_138430,NM_199162	ADPRHL1	ADP-ribosylhydrolase like 1	31	42	47	22	46	46	33	81	0.569764	0.847991	0.77984	0.472252	0.957313	0.922037	0.689989	0.589787
54936	NM_017825	ADPRHL2	ADP-ribosylhydrolase like 2	816	698	1093	795	699	676	818	2122	18.1299	17.234	22.5598	20.79	17.2344	16.4849	21.1911	18.7963
56985	NM_020233	ADPRM	ADP-ribose/CDP-alcohol diphosphatase, manganese dependent	158	220	158	119	140	222	116	342	3.89701	6.0415	3.63273	3.46248	3.83307	6.02049	3.33133	3.37102
148	NM_000680,NM_001322502,NM_001322503,NM_001322504,NM_033302,NM_033303,NM_033304,NR_136343	ADRA1A	adrenoceptor alpha 1A	2	7	0	0	0	8	0	0	0.015281	0.077003	0	0	0	0.130249	0	0
147	NM_000679	ADRA1B	adrenoceptor alpha 1B	24	47	23	28	20	56	22	72	0.386465	0.853169	0.350487	0.545051	0.368873	1.01553	0.411929	0.47222
146	NM_000678	ADRA1D	adrenoceptor alpha 1D	0	0	0	0	0	0	0	0	0	0	0	0	0	0	0	0
150	NM_000681	ADRA2A	adrenoceptor alpha 2A	3	2	2	4	4	7	9	4	0.019413	0.018586	0.011823	0.045645	0.043089	0.071222	0.093344	0.012246
151	NM_000682	ADRA2B	adrenoceptor alpha 2B	8	5	6	8	9	17	4	26	0.079974	0.051056	0.061771	0.099411	0.110454	0.204425	0.042978	0.112476
152	NM_000683	ADRA2C	adrenoceptor alpha 2C	366	329	347	327	368	264	274	758	7.00799	7.00751	6.18199	7.37744	7.83993	5.54678	6.12523	5.79953
153	NM_000684	ADRB1	adrenoceptor beta 1	14	3	7	4	9	25	16	35	0.174494	0.039661	0.075714	0.052243	0.128399	0.354191	0.234185	0.178861
154	NM_000024	ADRB2	adrenoceptor beta 2	158	131	174	131	187	133	195	396	2.90309	2.66676	2.96009	2.83191	3.80339	2.68253	4.17813	2.8986
155	NM_000025	ADRB3	adrenoceptor beta 3	0	0	0	0	0	0	0	0	0	0	0	0	0	0	0	0
11047	NM_001281437,NM_001281438,NM_007002,NM_175573	ADRM1	adhesion regulating molecule 1	2108	2237	2951	2538	2239	2190	2396	6690	54.2132	63.8377	70.1247	76.2828	63.4014	61.3592	71.795	68.1434
158	NM_000026,NM_001123378,NM_001317923,NR_134256	ADSL	adenylosuccinate lyase	3325	3024	3520	2930	2759	2841	2579	8006	72.3405	73.2582	71.1249	75.0884	66.9809	67.7311	65.4863	69.6322
159	NM_001126	ADSS	adenylosuccinate synthase	2128	1648	2432	1775	1738	1670	1772	5345	28.7501	24.7574	30.5218	28.2412	26.0499	24.7671	27.8925	28.7843
122622	NM_001320424,NM_152328,NM_199165	ADSSL1	adenylosuccinate synthase like 1	33	39	52	34	36	45	39	68	0.642447	0.911473	1.02409	0.833148	0.824668	1.00895	0.889327	0.571635
84830	NM_001143948,NM_032744	ADTRP	androgen dependent TFPI regulating protein	4	9	4	0	1	0	0	5	0.069943	0.199158	0.06796	0	0.017354	0	0	0.035353
165	NM_001129	AEBP1	AE binding protein 1	0	0	0	0	0	0	0	0	0	0	0	0	0	0	0	0
121536	NM_001114176,NM_001267043,NM_153207	AEBP2	AE binding protein 2	319	404	423	288	413	475	406	950	2.20549	3.10972	2.77761	2.3963	3.23871	3.84114	3.30266	2.63666
64782	NM_022767	AEN	apoptosis enhancing nuclease	3964	3848	4598	3792	3538	3918	3839	10592	47.8221	51.6181	51.5261	53.8677	47.3695	51.8932	53.975	50.9288
166	NM_001130,NM_198969,NM_198970	AES	amino-terminal enhancer of split	2253	2152	2044	1762	2252	969	806	4884	50.4507	53.6218	42.5863	45.6718	55.9513	23.5605	20.8329	43.6005
60312	NM_001134647,NM_198595	AFAP1	actin filament associated protein 1	664	678	739	625	457	847	805	1868	3.3174	3.76347	3.43207	3.64337	2.53407	4.64419	4.68199	3.72116
84740	NR_026892	AFAP1-AS1	AFAP1 antisense RNA 1	6	3	3	3	0	0	0	0	0.033162	0.015648	0.01028	0.013032	0	0	0	0
134265	NM_001146337,NM_001323062,NM_001323063,NM_152406	AFAP1L1	actin filament associated protein 1 like 1	344	386	307	322	345	342	262	798	2.37875	3.59942	2.30427	3.31056	3.29317	2.8793	2.51958	2.31776
84632	NM_001001936,NM_001287824,NM_001351064,NM_001351065,NM_001351066,NM_001351067,NM_001351068,NM_001351069,NM_001351070,NM_001351071,NM_001351072,NM_001351073,NM_001351074,NM_001351075,NM_001351076,NM_001351077,NM_001351078,NM_001351079,NM_001351080,NM_032550	AFAP1L2	actin filament associated protein 1 like 2	124	107	70	50	91	158	40	136	1.15657	1.05194	0.568791	0.493927	0.876396	1.55039	0.404786	0.504837
4301	NM_001040000,NM_001207008,NM_001291964	AFDN	afadin, adherens junction formation factor	6071	5947	6443	6038	5940	6542	5529	18209	29.9334	32.6723	29.5695	35.1409	32.5439	35.4198	31.7271	35.8224
653483	NR_027906	AFDN-AS1	AFDN antisense RNA 1 (head to head)	21	40	24	12	18	38	5	60	0.338691	0.707055	0.349247	0.211731	0.317428	0.673929	0.075832	0.38449
4299	NM_001166693,NM_001313959,NM_001313960,NM_005935	AFF1	AF4/FMR2 family member 1	1401	1418	1729	1521	1558	1637	1628	4922	5.63705	6.35617	6.46215	7.19467	6.9988	7.2057	7.67496	7.92221
100506746	NR_038841	AFF1-AS1	AFF1 antisense RNA 1	20	28	25	15	18	31	15	54	0.380792	0.595729	0.433991	0.335878	0.37417	0.656394	0.322255	0.409977
2334	NM_001169122,NM_001169123,NM_001169124,NM_001169125,NM_001170628,NM_002025	AFF2	AF4/FMR2 family member 2	616	851	749	470	788	993	686	1685	1.68944	2.60093	1.90869	1.52186	2.39355	2.99355	2.18907	1.84681
3899	NM_001025108,NM_002285	AFF3	AF4/FMR2 family member 3	333	404	336	336	481	511	358	1026	1.52991	2.07382	1.43765	1.82451	2.46075	2.58686	1.92278	1.89029
27125	NM_014423	AFF4	AF4/FMR2 family member 4	4237	4167	4902	3647	4514	5003	4263	12235	16.6246	18.1804	17.8677	16.8492	19.6552	21.5547	19.4943	19.1345
246269	NM_001323005,NM_145315,NR_136553	AFG1L	AFG1 like ATPase	279	337	273	253	227	267	194	755	2.09181	2.82203	1.89961	2.23007	1.88883	2.22057	1.72388	2.26174
172	NR_003226,NR_003227,NR_003228	AFG3L1P	AFG3 like matrix AAA peptidase subunit 1, pseudogene	458	391	607	487	454	407	518	1552	5.78934	5.50432	7.24052	7.36329	6.47495	5.7353	7.92543	7.96937
10939	NM_006796	AFG3L2	AFG3 like matrix AAA peptidase subunit 2	2297	2227	2725	1815	1790	2091	2084	5382	26.8991	29.0088	29.6527	25.035	23.2613	26.8906	28.4504	25.125
173	NM_001133	AFM	afamin	0	0	0	0	0	0	0	0	0	0	0	0	0	0	0	0
125061	NM_001010982,NM_001145526,NR_027083	AFMID	arylformamidase	401	467	540	454	402	492	401	1216	9.67915	13.4643	12.9155	14.5356	11.3538	14.0993	12.3005	12.6853
174	NM_001134	AFP	alpha fetoprotein	0	3	0	0	0	0	0	0	0	0.041006	0	0	0	0	0	0
54812	NM_001002243,NM_017657,NM_203437	AFTPH	aftiphilin	947	750	976	673	768	813	751	2232	8.79452	7.75015	8.41518	7.35117	7.86558	8.27984	8.10889	8.27493
175	NM_000027,NM_001171988,NR_033655	AGA	aspartylglucosaminidase	463	518	423	297	313	523	340	928	8.27262	10.2974	7.04652	6.22649	6.20232	10.2986	7.08186	6.65539
116987	NM_001037131,NM_001244888,NM_014914	AGAP1	ArfGAP with GTPase domain, ankyrin repeat and PH domain 1	1065	1148	1066	984	1348	1261	981	3029	3.95599	5.00657	3.94726	4.48277	5.4892	5.37428	4.09573	4.56927
119385	NM_133447	AGAP11	ArfGAP with GTPase domain, ankyrin repeat and PH domain 11	39	98	36	17	41	90	15	70	0.458019	1.28559	0.392001	0.226587	0.532431	1.17332	0.201938	0.329496
414224	NR_029396	AGAP12P	ArfGAP with GTPase domain, ankyrin repeat and PH domain 12, pseudogene	57	57	73	55	73	91	58	191	0.997835	1.10368	1.18824	1.12625	1.4148	1.75079	1.16988	1.3362
100506749	NR_131900	AGAP1-IT1	AGAP1 intronic transcript 1	1	5	7	7	9	13	8	29	0.035244	0.27993	0.353092	0.401882	0.552791	0.759482	0.494302	0.646233
116986	NM_001122772,NM_014770	AGAP2	ArfGAP with GTPase domain, ankyrin repeat and PH domain 2	70	85	18	30	73	83	45	117	0.455723	0.605048	0.102401	0.220129	0.519139	0.586658	0.33703	0.298478
100130776	NR_027032	AGAP2-AS1	AGAP2 antisense RNA 1	120	81	94	87	108	66	79	249	2.93737	2.21141	2.13741	2.51143	2.92994	1.75653	2.252	2.43337
116988	NM_001042535,NM_001281300,NM_001308304,NM_001308305,NM_001350102,NM_001350103,NM_001350104,NM_031946	AGAP3	ArfGAP with GTPase domain, ankyrin repeat and PH domain 3	1660	1750	1986	2131	1993	1844	1968	5224	19.3229	23.3366	21.4178	29.5791	25.4039	24.609	27.0806	24.1643
119016	NM_001276343,NM_001291379,NM_133446	AGAP4	ArfGAP with GTPase domain, ankyrin repeat and PH domain 4	127	94	127	91	99	106	91	307	1.85501	1.54445	1.72767	1.58455	1.61806	1.73494	1.55091	1.81366
729092	NM_001144000	AGAP5	ArfGAP with GTPase domain, ankyrin repeat and PH domain 5	117	100	134	102	103	109	89	285	1.79959	1.7213	1.92441	1.85424	1.76646	1.84492	1.5994	1.75622
414189	NM_001077665	AGAP6	ArfGAP with GTPase domain, ankyrin repeat and PH domain 6	268	257	293	280	285	296	294	949	3.63083	3.86972	3.67898	4.46274	4.28187	4.39318	4.63245	5.12505
653268	NR_126580	AGAP7P	ArfGAP with GTPase domain, ankyrin repeat and PH domain 7, pseudogene	55	54	55	49	46	74	60	171	0.846361	0.926976	0.784003	0.89126	0.787018	1.25328	1.07612	1.06126
642517	NM_001190810,NM_001190810_dup1	AGAP9	ArfGAP with GTPase domain, ankyrin repeat and PH domain 9	186	200	300	231	195	271	252	677	2.92915	3.49697	4.37812	4.27862	3.3937	4.68595	4.61495	4.24375
123624	NM_152336	AGBL1	ATP/GTP binding protein like 1	0	0	0	0	0	0	0	0	0	0	0	0	0	0	0	0
727915	NR_046012	AGBL1-AS1	AGBL1 antisense RNA 1	0	0	0	0	0	0	0	0	0	0	0	0	0	0	0	0
79841	NM_024783	AGBL2	ATP/GTP binding protein like 2	0	0	0	2	0	0	0	4	0	0	0	0.014058	0	0	0	0.014601
340351	NM_001345850,NM_001345851,NM_001345852,NM_001345853,NM_178563,NR_144293	AGBL3	ATP/GTP binding protein like 3	64	62	60	69	55	69	60	185	0.967112	1.09143	0.871816	1.22381	0.86208	1.19779	0.945307	1.13702
84871	NM_001323573,NM_001323574,NM_001323575,NM_032785,NR_136623	AGBL4	ATP/GTP binding protein like 4	4	2	2	2	3	1	2	9	0.049725	0.016846	0.022117	0.025982	0.028661	0.01356	0.021876	0.03961
100874313	NR_046839	AGBL4-IT1	AGBL4 intronic transcript 1	0	0	0	0	0	0	0	0	0	0	0	0	0	0	0	0
60509	NM_001035507,NM_021831,NR_104246,NR_138023	AGBL5	ATP/GTP binding protein like 5	2340	2367	2469	2361	2075	2254	2020	6054	34.8349	38.6609	34.0717	41.3971	34.4975	36.0514	34.8158	36.0058
100874031	NR_046730	AGBL5-AS1	AGBL5 antisense RNA 1	0	0	0	4	0	0	0	3	0	0	0	0.396195	0	0	0	0.095013
177	NM_001136,NM_001206929,NM_001206932,NM_001206934,NM_001206936,NM_001206940,NM_001206954,NM_001206966,NM_172197,NR_038190	AGER	advanced glycosylation end-product specific receptor	22	30	29	26	35	33	31	103	0.486261	0.745555	0.596625	0.664056	0.9709	0.781141	0.777068	0.924292
3267	NM_001135187,NM_001135188,NM_001135189,NM_004504	AGFG1	ArfGAP with FG repeats 1	2284	1772	1564	1298	1996	1707	1227	5379	9.92339	8.56213	6.31775	6.64198	9.62254	8.14142	6.20057	9.34452
3268	NM_006076	AGFG2	ArfGAP with FG repeats 2	237	226	329	273	263	223	275	702	1.84866	1.95583	2.38618	2.50442	2.27717	1.90622	2.49811	2.18315
55109	NM_018046	AGGF1	angiogenic factor with G-patch and FHA domains 1	2024	1703	1923	1336	1345	1676	1460	4480	16.8755	15.7861	14.8936	13.1129	12.4391	15.3455	14.1871	14.887
55750	NM_018238	AGK	acylglycerol kinase	2602	2462	2875	2210	2141	2395	2203	6092	33.4389	35.1804	34.3161	33.4428	30.5271	33.7916	32.9936	31.2041
178	NM_000028,NM_000642,NM_000643,NM_000644,NM_000646	AGL	amylo-alpha-1, 6-glucosidase, 4-alpha-glucanotransferase	2165	1753	2301	1806	1787	1969	1838	5093	11.1526	9.94009	10.8926	10.8373	10.2619	11.0148	10.917	10.3822
79814	NM_024758	AGMAT	agmatinase	0	0	0	0	0	5	0	0	0	0	0	0	0	0.064748	0	0
392636	NM_001004320	AGMO	alkylglycerol monooxygenase	0	0	0	0	0	4	0	0	0	0	0	0	0	0.066053	0	0
26523	NM_001317122,NM_001317123,NM_012199	AGO1	argonaute 1, RISC catalytic component	2448	1581	2900	2588	2918	2059	2891	8692	12.2766	8.81643	13.5151	15.2849	16.2785	11.3377	16.9173	17.3821
27161	NM_001164623,NM_012154	AGO2	argonaute 2, RISC catalytic component	2332	2451	3355	3032	2101	3171	4028	10895	6.03855	7.06192	8.07659	9.29259	6.0616	9.01813	12.164	11.2481
192669	NM_024852,NM_177422	AGO3	argonaute 3, RISC catalytic component	553	564	744	641	632	708	719	1921	5.82597	6.45369	7.11489	7.783	7.22121	8.08769	8.67239	7.89398
192670	NM_017629,NR_146062	AGO4	argonaute 4, RISC catalytic component	1103	891	1045	892	1061	978	931	2991	6.01183	5.63506	5.59862	5.69974	6.65158	5.94506	6.06261	6.50057
10554	NM_006411,NM_032741	AGPAT1	1-acylglycerol-3-phosphate O-acyltransferase 1	2174	2006	2294	2094	2248	2129	1991	5838	36.59	38.1316	35.6738	41.4307	42.2496	38.9281	38.8679	38.8829
10555	NM_001012727,NM_006412	AGPAT2	1-acylglycerol-3-phosphate O-acyltransferase 2	719	693	772	625	728	681	660	1758	17.5137	18.7948	17.4695	17.9632	19.652	18.1796	18.6898	17.1098
56894	NM_001037553,NM_020132	AGPAT3	1-acylglycerol-3-phosphate O-acyltransferase 3	2163	1861	2583	2384	2405	1948	2272	7200	12.3986	11.8635	13.7511	16.2027	15.415	12.2652	15.2407	16.4529
56895	NM_020133	AGPAT4	1-acylglycerol-3-phosphate O-acyltransferase 4	752	954	756	665	663	946	604	1797	3.58512	5.05973	3.35	3.73431	3.51047	4.95437	3.35633	3.4154
79992	NR_024277	AGPAT4-IT1	AGPAT4 intronic transcript 1	43	72	49	53	70	65	46	182	0.868989	1.60654	0.911936	1.25807	1.5754	1.42805	1.07657	1.46939
55326	NM_018361	AGPAT5	1-acylglycerol-3-phosphate O-acyltransferase 5	1669	1009	1831	1445	1365	1066	1455	4617	11.3645	7.64268	11.5828	11.5871	10.3176	7.96675	11.549	12.534
8540	NM_003659	AGPS	alkylglycerone phosphate synthase	3448	2628	2979	2344	2799	2608	2392	7133	16.9075	14.3316	13.5685	13.533	15.2315	14.0427	13.6719	13.9425
10551	NM_006408	AGR2	anterior gradient 2, protein disulphide isomerase family member	0	0	0	0	0	3	0	0	0	0	0	0	0	0.083989	0	0
155465	NM_176813	AGR3	anterior gradient 3, protein disulphide isomerase family member	0	0	0	0	0	0	0	0	0	0	0	0	0	0	0	0
375790	NM_001305275,NM_198576	AGRN	agrin	1045	1176	1175	1428	1707	1630	1443	4501	5.33443	6.70861	5.5947	8.62594	9.71272	9.18027	8.62191	9.20244
181	NM_001138	AGRP	agouti related neuropeptide	0	0	0	0	0	0	0	0	0	0	0	0	0	0	0	0
183	NM_000029	AGT	angiotensinogen	0	0	0	0	0	0	0	0	0	0	0	0	0	0	0	0
23287	NM_001286715,NM_001286717,NM_001330701,NM_015239	AGTPBP1	ATP/GTP binding protein 1	2377	2580	2118	1738	1916	2518	1779	5233	19.7991	23.9272	16.3615	17.2356	17.7114	23.2355	17.2704	17.5815
185	NM_000685,NM_004835,NM_009585,NM_031850,NM_032049	AGTR1	angiotensin II receptor type 1	23	35	55	31	20	33	36	61	0.353735	0.613436	0.783748	0.557567	0.331354	0.555368	0.663362	0.382588
186	NM_000686	AGTR2	angiotensin II receptor type 2	0	0	0	0	0	0	0	0	0	0	0	0	0	0	0	0
57085	NM_001040194,NM_001040195,NM_001040196,NM_001040197,NM_020350	AGTRAP	angiotensin II receptor associated protein	583	574	536	499	487	566	414	1293	18.4507	20.0706	15.7643	18.6572	16.9191	19.5063	15.1362	16.3322
189	NM_000030	AGXT	alanine-glyoxylate aminotransferase	0	0	0	0	0	0	0	0	0	0	0	0	0	0	0	0
64902	NM_001306173,NM_031900	AGXT2	alanine--glyoxylate aminotransferase 2	0	0	0	0	0	0	0	0	0	0	0	0	0	0	0	0
25909	NM_001323342,NM_001323343,NM_015446,NR_136586	AHCTF1	AT-hook containing transcription factor 1	2167	1796	2694	1846	1876	1834	2117	5395	9.36789	8.41131	10.5452	9.38771	8.81689	8.58575	10.3932	9.2361
285116	NR_077058	AHCTF1P1	AT-hook containing transcription factor 1 pseudogene 1	107	124	152	141	102	103	149	383	0.454238	0.582288	0.599385	0.701467	0.47896	0.478323	0.738714	0.648122
191	NM_000687,NM_001161766,NM_001322084,NM_001322085,NM_001322086	AHCY	adenosylhomocysteinase	9338	8558	9388	7887	7940	8284	7574	22231	151.238	154.003	140.457	150.502	142.264	146.74	142.842	143.453
10768	NM_001242673,NM_001242674,NM_001242675,NM_001242676,NM_006621	AHCYL1	adenosylhomocysteinase like 1	2427	2410	2434	2016	2397	2604	2123	6164	22.5687	25.4099	21.4289	22.3835	24.8994	26.9569	23.4145	23.3031
23382	NM_001130720,NM_001130722,NM_001130723,NM_015328	AHCYL2	adenosylhomocysteinase like 2	455	452	557	457	537	529	531	1409	3.36615	3.7087	3.82835	3.97964	4.41421	4.30043	4.57593	4.16715
27245	NM_001029882	AHDC1	AT-hook DNA binding motif containing 1	103	145	106	108	150	131	80	398	0.606513	0.950293	0.578489	0.748478	0.979582	0.848089	0.547526	0.937625
54806	NM_001134830,NM_001134831,NM_001134832,NM_001350503,NM_001350504,NM_017651	AHI1	Abelson helper integration site 1	1022	902	1099	840	995	1043	839	2757	7.17997	7.22854	7.61004	7.26012	8.0208	8.24069	7.23433	8.31205
79026	NM_001346445,NM_001346446,NM_001620,NM_024060	AHNAK	AHNAK nucleoprotein	5466	5204	5057	5485	7939	6358	5035	17097	11.1539	11.7198	9.9268	13.1034	18.6935	14.9847	11.7289	13.96
113146	NM_001350929,NM_138420	AHNAK2	AHNAK nucleoprotein 2	795	759	711	541	946	917	726	1977	1.62989	1.73059	1.354	1.30562	2.15303	2.06489	1.7362	1.61602
196	NM_001621	AHR	aryl hydrocarbon receptor	839	932	980	842	839	1147	783	2525	5.04585	6.23522	5.47759	5.96595	5.59933	7.57803	5.48611	6.05475
57491	NM_001242412,NM_020731	AHRR	aryl-hydrocarbon receptor repressor	366	402	440	317	386	441	432	1031	2.4533	2.99307	2.73823	2.47645	2.87047	3.23824	3.34084	2.74472
10598	NM_001321441,NM_012111	AHSA1	activator of HSP90 ATPase activity 1	3044	2090	3005	2813	2583	2021	2362	8084	81.7725	62.4155	74.9771	89.0426	76.9446	59.6639	74.0337	86.5094
130872	NM_001321300,NM_001321301,NM_001321302,NM_001321303,NM_001321304,NM_001321305,NM_152392	AHSA2	activator of HSP90 ATPase homolog 2	1093	1220	1138	759	1025	1342	648	3763	12.8318	15.8454	12.4274	10.6736	13.3132	16.611	8.39295	17.309
197	NM_001622	AHSG	alpha 2-HS glycoprotein	0	3	0	0	0	0	0	0	0	0.067586	0	0	0	0	0	0
51327	NM_001318221,NM_001318222,NM_016633	AHSP	alpha hemoglobin stabilizing protein	0	0	0	0	0	0	0	0	0	0	0	0	0	0	0	0
57379	NM_001330343,NM_020661	AICDA	activation induced cytidine deaminase	0	0	0	0	0	0	0	0	0	0	0	0	0	0	0	0
64853	NM_022831	AIDA	axin interactor, dorsalization associated	594	455	689	468	602	560	580	1679	7.41802	6.31485	8.00248	6.88598	8.34618	7.67894	8.44321	8.36582
199	NM_001318970,NM_001623,NM_032955	AIF1	allograft inflammatory factor 1	0	4	0	0	0	10	0	15	0	0.21025	0	0	0	0.578853	0	0.355136
83543	NM_001185095,NM_001185096,NM_031426,NR_033701	AIF1L	allograft inflammatory factor 1 like	1606	1354	1473	1411	1452	1208	1397	3660	17.5529	16.462	14.9545	18.1733	17.5884	14.4832	17.8103	15.9471
9131	NM_001130846,NM_001130847,NM_004208,NM_145812,NR_132647	AIFM1	apoptosis inducing factor mitochondria associated 1	1380	1182	1606	1313	1262	1305	1253	3769	22.9575	21.8419	24.8852	25.7895	23.3405	23.9572	24.3758	25.0185
84883	NM_001198696,NM_032797	AIFM2	apoptosis inducing factor, mitochondria associated 2	120	105	161	119	115	86	113	327	1.37837	1.34331	1.71634	1.61183	1.46903	1.08789	1.51646	1.49977
150209	NM_001018060,NM_001146288,NM_144704,NR_027464	AIFM3	apoptosis inducing factor, mitochondria associated 3	2	0	0	0	0	0	0	0	0.023215	0	0	0	0	0	0	0
51390	NM_001286587,NM_001286588,NM_001286589,NM_016108	AIG1	androgen induced 1	740	812	711	587	658	954	530	1753	15.8339	18.7384	14.3125	13.515	15.2771	20.5127	13.082	15.0335
9447	NM_001348247,NM_004833	AIM2	absent in melanoma 2	0	0	0	0	0	0	0	0	0	0	0	0	0	0	0	0
9255	NM_001142415,NM_001142416,NM_004757	AIMP1	aminoacyl tRNA synthetase complex interacting multifunctional protein 1	1271	1035	1404	1014	1046	1062	1066	3147	18.419	16.1409	18.5341	16.6385	16.2579	16.1033	17.9834	17.3569
7965	NM_001326606,NM_001326607,NM_001326609,NM_001326610,NM_001326611,NM_006303	AIMP2	aminoacyl tRNA synthetase complex interacting multifunctional protein 2	1597	1624	1831	1537	1381	1563	1627	4457	50.8514	57.0116	54.5759	58.1919	49.2945	54.0599	60.5194	56.8019
9049	NM_001302959,NM_001302960,NM_003977	AIP	aryl hydrocarbon receptor interacting protein	970	1032	1064	1131	925	1097	936	2734	29.3997	34.8092	30.0136	40.419	31.1522	36.5822	33.1212	33.0857
23746	NM_001033054,NM_001033055,NM_001285399,NM_001285400,NM_001285401,NM_001285402,NM_001285403,NM_014336	AIPL1	aryl hydrocarbon receptor interacting protein like 1	0	0	0	0	0	0	0	0	0	0	0	0	0	0	0	0
326	NM_000383	AIRE	autoimmune regulator	0	0	0	0	0	0	0	0	0	0	0	0	0	0	0	0
100271873	NR_047511,NR_047514	AIRN	antisense of IGF2R non-protein coding RNA	0	0	0	0	0	0	0	0	0	0	0	0	0	0	0	0
55966	NM_001042478,NM_018836	AJAP1	adherens junctions associated protein 1	0	0	0	0	0	0	0	0	0	0	0	0	0	0	0	0
84962	NM_001289097,NM_032876,NM_198086	AJUBA	ajuba LIM protein	467	843	362	376	444	493	304	1020	4.33545	9.16589	3.01215	3.99886	4.66345	5.25298	3.27548	3.69516
203	NM_000476,NM_001318121,NM_001318122	AK1	adenylate kinase 1	812	704	794	665	677	696	630	1889	13.4452	12.9517	12.2249	12.9796	12.4457	12.6588	12.153	12.4823
204	NM_001199199,NM_001319139,NM_001319140,NM_001319141,NM_001319142,NM_001319143,NM_001625,NM_013411,NR_134976	AK2	adenylate kinase 2	5851	5434	5933	4868	5077	5478	4698	13813	67.0688	69.9299	64.1157	66.4527	63.756	69.4676	62.9852	64.113
50808	NM_001199852,NM_001199853,NM_001199855,NM_001199856,NM_016282	AK3	adenylate kinase 3	720	1374	1702	1350	1137	1331	1068	4055	6.36736	13.5439	13.8765	13.9679	11.4412	13.0303	11.1815	14.1893
205	NM_001005353,NM_001330616,NM_013410,NM_203464	AK4	adenylate kinase 4	2217	1566	2544	2556	2019	1664	1715	8148	12.1289	9.53271	12.9778	16.4301	12.2571	10.0051	10.8996	17.7341
26289	NM_012093,NM_174858	AK5	adenylate kinase 5	16	16	20	12	23	28	16	27	0.147374	0.189439	0.18434	0.129084	0.280948	0.285712	0.205125	0.100353
102157402	NM_001015891,NM_016283	AK6	adenylate kinase 6	705	533	723	537	498	537	522	1479	26.5069	22.5621	24.7749	22.8405	20.2758	21.8558	22.0655	21.6483
122481	NM_001350888,NM_001350890,NM_001350891,NM_001350892,NM_152327	AK7	adenylate kinase 7	30	40	19	9	32	43	16	53	0.302768	0.463988	0.175154	0.098675	0.356752	0.489752	0.190934	0.220863
158067	NM_001317958,NM_001317959,NM_152572	AK8	adenylate kinase 8	19	13	28	22	16	37	15	49	0.278813	0.212674	0.405796	0.387646	0.26532	0.610356	0.284227	0.299603
221264	NM_001145128,NM_001329602,NM_001329603,NM_145025,NR_138057	AK9	adenylate kinase 9	155	215	188	148	163	194	141	439	1.81925	2.89734	2.1013	2.22071	2.17673	2.61399	2.04278	2.20017
642597	NM_001145194,NM_001330553	AKAIN1	A-kinase anchor inhibitor 1	0	0	0	0	0	0	0	0	0	0	0	0	0	0	0	0
8165	NM_001242902,NM_001242903,NM_003488	AKAP1	A-kinase anchoring protein 1	1884	1862	2446	2009	1854	1824	2150	6048	17.7838	19.5645	21.5025	22.3723	19.4691	18.9366	23.6207	22.7545
11216	NM_001330152,NM_007202	AKAP10	A-kinase anchoring protein 10	1061	805	1219	981	1025	1170	994	2963	10.1068	8.52092	10.7927	11.0148	10.846	12.2458	11.0347	11.2648
11215	NM_016248	AKAP11	A-kinase anchoring protein 11	1440	1432	1621	1232	1423	1679	1471	4201	5.45363	6.03261	5.70317	5.49401	5.98101	6.98503	6.49423	6.34451
9590	NM_005100,NM_144497	AKAP12	A-kinase anchoring protein 12	4629	4253	3556	3164	3680	4244	2932	9525	20.9579	21.3994	14.8841	16.8819	18.4613	21.0134	15.418	17.1215
11214	NM_001270546,NM_006738,NM_007200	AKAP13	A-kinase anchoring protein 13	2525	2941	3139	2680	3226	3478	3160	8634	7.18651	9.2683	8.36492	9.26754	10.5457	10.8536	10.4692	9.84725
158798	NM_001008534,NM_001008535,NM_178813	AKAP14	A-kinase anchoring protein 14	0	0	0	0	0	0	0	0	0	0	0	0	0	0	0	0
8227	NM_005088_chrX,NM_005088_chrY,NR_027383_chrX,NR_027383_chrY	AKAP17A	A-kinase anchoring protein 17A	515	444	618	543	510	442	562	1518	5.99167	5.72901	6.6953	7.45989	6.59127	5.66542	7.52842	7.06375
11217	NM_001004065,NM_001136562,NM_001198656	AKAP2	A-kinase anchoring protein 2	1057	688	451	810	617	584	544	2616	5.70565	4.12993	2.25889	5.14687	3.69304	3.4568	3.41189	5.64179
10566	NM_001278309,NM_006422	AKAP3	A-kinase anchoring protein 3	79	179	47	64	58	151	35	162	0.885956	2.23588	0.489809	0.839309	0.718593	1.86766	0.44728	0.726108
8852	NM_003886,NM_139289	AKAP4	A-kinase anchoring protein 4	0	0	0	0	0	0	0	0	0	0	0	0	0	0	0	0
9495	NM_004857	AKAP5	A-kinase anchoring protein 5	475	350	441	361	387	381	312	1165	2.74768	2.25522	2.37196	2.45983	2.48777	2.41929	2.10362	2.69028
9472	NM_004274	AKAP6	A-kinase anchoring protein 6	221	344	215	203	173	401	152	589	0.798827	1.38363	0.719556	0.863649	0.692546	1.59191	0.641118	0.848544
9465	NM_004842,NM_016377,NM_138633	AKAP7	A-kinase anchoring protein 7	195	176	196	131	157	213	167	464	2.49993	2.49465	2.33239	1.96799	2.2308	2.99561	2.5078	2.37696
10270	NM_005858	AKAP8	A-kinase anchoring protein 8	754	632	1042	799	690	514	935	2323	7.99684	7.45129	10.2628	9.97557	8.12352	5.98093	11.5506	9.82352
26993	NM_001291478,NM_014371,NR_111971	AKAP8L	A-kinase anchoring protein 8 like	916	912	1170	1022	933	1036	957	2892	15.569	17.1563	18.4673	20.4298	17.572	19.3251	18.9186	19.5675
10142	NM_005751,NM_147185	AKAP9	A-kinase anchoring protein 9	4895	5091	5272	3552	4158	5103	3891	11651	14.7723	17.0779	14.7734	12.623	13.9263	16.9107	13.6807	14.0104
56672	NM_001206646,NM_001206647,NM_001206648,NM_020642,NR_045417,NR_045418	AKIP1	A-kinase interacting protein 1	449	598	455	442	395	562	429	1126	12.4143	17.6736	11.3379	13.9417	11.6184	16.5268	14.2254	11.9575
79647	NM_001136275,NM_024595	AKIRIN1	akirin 1	2536	1962	2792	2079	2125	1864	2096	6259	35.0065	30.1264	35.9006	33.847	32.6258	28.2396	33.7631	34.4545
55122	NM_018064	AKIRIN2	akirin 2	380	655	438	411	450	672	409	1296	7.37832	14.1615	7.90019	9.41476	9.70711	14.3486	9.27446	10.0488
80709	NM_001317950,NM_001317952,NM_030767	AKNA	AT-hook transcription factor	76	286	105	95	108	322	115	270	0.514476	2.25241	0.667359	0.761966	0.815788	2.44879	0.918093	0.744724
254268	NM_152763,NR_049760	AKNAD1	AKNA domain containing 1	4	0	0	0	0	0	0	0	0.049092	0	0	0	0	0	0	0
10327	NM_001202413,NM_001202414,NM_006066,NM_153326	AKR1A1	aldo-keto reductase family 1 member A1	1317	1586	1309	1014	1224	1523	1036	2754	33.6954	45.018	30.9571	30.2697	34.6428	42.6779	31.0096	27.8823
231	NM_001346142,NM_001628,NR_144376	AKR1B1	aldo-keto reductase family 1 member B	4425	4188	4576	3658	3745	3927	3483	10806	112.653	118.794	107.96	108.957	105.352	109.192	101.984	109.02
57016	NM_020299	AKR1B10	aldo-keto reductase family 1 member B10	0	0	0	0	0	0	2	0	0	0	0	0	0	0	0.054902	0
441282	NM_001080538	AKR1B15	aldo-keto reductase family 1 member B15	0	0	0	0	0	0	0	0	0	0	0	0	0	0	0	0
1645	NM_001353	AKR1C1	aldo-keto reductase family 1 member C1	40	35	52	25	43	36	24	53	1.08916	1.03164	1.2987	0.794273	1.28733	1.0739	0.746301	0.569373
1646	NM_001135241,NM_001321027,NM_001354,NM_205845	AKR1C2	aldo-keto reductase family 1 member C2	41	31	34	30	13	29	7	41	0.427539	0.351849	0.322647	0.360146	0.14455	0.325781	0.080967	0.170306
8644	NM_001253908,NM_001253909,NM_003739	AKR1C3	aldo-keto reductase family 1 member C3	65	58	46	30	46	49	28	77	1.94248	1.94105	1.29415	1.06947	1.61252	1.6147	0.963834	0.94608
1109	NM_001818	AKR1C4	aldo-keto reductase family 1 member C4	0	0	0	0	0	0	0	0	0	0	0	0	0	0	0	0
389932	NR_026743	AKR1C6P	aldo-keto reductase family 1 member C6, pseudogene	0	0	0	0	0	0	0	0	0	0	0	0	0	0	0	0
340811	NR_027916	AKR1C8P	aldo-keto reductase family 1 member C8, pseudogene	0	0	0	0	0	0	0	0	0	0	0	0	0	0	0	0
6718	NM_001190906,NM_001190907,NM_005989	AKR1D1	aldo-keto reductase family 1 member D1	0	0	0	0	0	0	0	0	0	0	0	0	0	0	0	0
83592	NM_001040177,NM_001271021,NM_001271025,NR_073125,NR_073126,NR_073127	AKR1E2	aldo-keto reductase family 1 member E2	0	0	0	0	0	0	0	0	0	0	0	0	0	0	0	0
8574	NM_001320979,NM_003689	AKR7A2	aldo-keto reductase family 7 member A2	1152	1051	1722	1023	1111	1070	1475	4139	16.6398	16.8746	22.9999	17.4528	17.8143	16.9978	24.6987	23.6996
246182	NR_002796	AKR7A2P1	aldo-keto reductase family 7 member A2 pseudogene 1	0	0	0	0	0	0	2	0	0	0	0	0	0	0	0.042076	0
22977	NM_012067	AKR7A3	aldo-keto reductase family 7 member A3	9	18	26	23	13	12	29	67	0.259234	0.591266	0.719197	0.816674	0.41674	0.370896	1.0097	0.801004
246181	NM_001348421,NR_040288,NR_040289	AKR7L	aldo-keto reductase family 7 like (gene/pseudogene)	20	15	29	14	21	12	30	73	0.313699	0.249468	0.420655	0.254293	0.3599	0.205826	0.547713	0.460752
207	NM_001014431,NM_001014432,NM_005163	AKT1	AKT serine/threonine kinase 1	4217	3158	5057	4284	4159	3212	4053	11589	54.0128	44.8138	60.7178	65.3541	59.2846	45.3652	61.8919	59.9116
84335	NM_001098632,NM_001098633,NM_001278159,NM_001278160,NM_032375	AKT1S1	AKT1 substrate 1	366	352	546	536	490	466	499	1375	6.73309	6.91917	8.45225	11.3093	9.51425	9.46634	10.5696	9.84349
208	NM_001243027,NM_001243028,NM_001330511,NM_001626	AKT2	AKT serine/threonine kinase 2	2593	2145	3010	2579	2573	2255	2271	5975	18.4299	17.0473	20.0948	21.6148	20.445	17.7729	18.9826	17.1162
10000	NM_001206729,NM_005465,NM_181690	AKT3	AKT serine/threonine kinase 3	3030	2805	2782	2085	2717	3125	2200	6759	16.2127	17.1498	13.9928	13.0725	16.0992	18.9915	13.7808	14.5399
64400	NM_001012398,NM_001308325,NM_022476	AKTIP	AKT interacting protein	419	359	508	360	311	390	362	977	6.31541	6.026	7.11694	6.41493	5.20914	6.45579	6.36513	5.88291
210	NM_000031,NM_001003945,NM_001317745	ALAD	aminolevulinate dehydratase	310	288	307	224	340	290	262	738	3.59563	3.74464	3.30517	3.01392	4.39987	3.65009	3.53805	3.43566
211	NM_000688,NM_001304443,NM_001304444,NM_199166	ALAS1	5'-aminolevulinate synthase 1	1050	979	1179	902	885	829	1018	2676	16.7193	17.5557	17.7541	17.13	15.79	14.5645	19.242	17.1612
212	NM_000032,NM_001037967,NM_001037968	ALAS2	5'-aminolevulinate synthase 2	0	0	0	0	0	0	0	0	0	0	0	0	0	0	0	0
213	NM_000477	ALB	albumin	0	0	0	0	0	3	3	0	0	0	0	0	0	0.046524	0.047683	0
214	NM_001243280,NM_001243281,NM_001243283,NM_001627	ALCAM	activated leukocyte cell adhesion molecule	2251	1542	1794	1576	2004	1392	1585	5697	18.6297	15.9232	14.8185	15.5457	17.6878	13.0088	16.6809	18.3936
126133	NM_001145396,NM_153329	ALDH16A1	aldehyde dehydrogenase 16 family member A1	595	632	775	670	745	690	774	1944	7.19236	8.58526	8.75719	9.54666	10.2124	9.23938	10.9973	9.47393
5832	NM_001017423,NM_001323412,NM_001323413,NM_001323414,NM_001323415,NM_001323416,NM_001323417,NM_001323418,NM_001323419,NM_002860	ALDH18A1	aldehyde dehydrogenase 18 family member A1	5777	4549	6281	5369	4977	4349	4991	14976	62.8005	54.9685	63.4899	68.6455	59.9917	51.9742	63.1476	64.8927
216	NM_000689	ALDH1A1	aldehyde dehydrogenase 1 family member A1	137	132	86	33	81	135	59	195	2.15968	2.3254	1.26146	0.609369	1.41981	2.3478	1.08483	1.22768
8854	NM_001206897,NM_003888,NM_170696,NM_170697	ALDH1A2	aldehyde dehydrogenase 1 family member A2	897	926	720	563	758	929	553	1674	9.34173	10.8174	7.13253	6.99251	8.79935	10.6754	6.71119	7.1944
220	NM_000693,NM_001293815	ALDH1A3	aldehyde dehydrogenase 1 family member A3	446	454	340	199	409	462	250	692	4.71726	5.25881	3.28725	2.44236	4.72863	5.28636	3.08779	2.87086
219	NM_000692	ALDH1B1	aldehyde dehydrogenase 1 family member B1	2124	1447	2256	1773	1862	1496	1851	5088	26.0074	19.6941	25.6559	25.5529	25.3018	20.1103	26.4146	24.8292
10840	NM_001270364,NM_001270365,NM_012190,NR_072979	ALDH1L1	aldehyde dehydrogenase 1 family member L1	45	89	39	26	51	72	47	99	0.505924	1.12552	0.408279	0.341055	0.634428	0.895136	0.614951	0.447874
100874204	NR_046602	ALDH1L1-AS1	ALDH1L1 antisense RNA 1	0	0	0	0	0	0	0	0	0	0	0	0	0	0	0	0
100862662	NR_046383	ALDH1L1-AS2	ALDH1L1 antisense RNA 2	0	0	0	2	0	0	0	0	0	0	0	0.038114	0	0	0	0
160428	NM_001034173,NR_027752	ALDH1L2	aldehyde dehydrogenase 1 family member L2	82	170	34	26	68	261	60	167	0.408492	0.938986	0.153102	0.149212	0.373568	1.42683	0.343911	0.331479
217	NM_000690,NM_001204889	ALDH2	aldehyde dehydrogenase 2 family (mitochondrial)	1298	1530	1209	1086	1080	1353	943	2913	23.6742	31.0635	20.5016	23.3661	21.9391	27.3071	20.0411	21.1869
218	NM_000691,NM_001135167,NM_001135168,NM_001330150	ALDH3A1	aldehyde dehydrogenase 3 family member A1	14	31	18	32	20	34	20	83	0.256276	0.668355	0.31187	0.720165	0.425915	0.714221	0.447355	0.639042
224	NM_000382,NM_001031806	ALDH3A2	aldehyde dehydrogenase 3 family member A2	2502	1820	2245	1906	1947	2002	1734	5350	25.3177	20.4269	20.5676	22.5351	21.8393	21.6686	20.412	21.5231
221	NM_000694,NM_001030010,NM_001161473,NM_001290058,NM_001290059	ALDH3B1	aldehyde dehydrogenase 3 family member B1	0	23	0	11	11	0	2	12	0	0.331385	0	0.1553	0.152048	0	0.030178	0.061681
222	NM_000695,NM_001031615	ALDH3B2	aldehyde dehydrogenase 3 family member B2	0	0	0	0	0	0	0	0	0	0	0	0	0	0	0	0
8659	NM_001161504,NM_001319218,NM_003748,NM_170726	ALDH4A1	aldehyde dehydrogenase 4 family member A1	332	398	415	333	389	388	268	1053	3.84819	4.95598	4.28565	4.36318	4.96159	4.72868	3.63537	4.68969
7915	NM_001080,NM_170740	ALDH5A1	aldehyde dehydrogenase 5 family member A1	1233	1067	1367	1030	1116	1145	1158	3467	9.02634	8.66995	9.28861	8.88167	9.05657	9.19305	9.87158	10.1124
4329	NM_001278593,NM_001278594,NM_005589	ALDH6A1	aldehyde dehydrogenase 6 family member A1	794	722	551	525	579	742	441	1608	6.3682	6.43238	4.05493	4.93017	5.13486	6.50684	4.12213	5.13894
501	NM_001182,NM_001201377,NM_001202404	ALDH7A1	aldehyde dehydrogenase 7 family member A1	1609	1488	1487	1195	1493	1667	1054	3971	12.2425	12.5896	10.5121	10.7125	12.6127	13.9342	9.34915	12.0503
64577	NM_001193480,NM_022568,NM_170771	ALDH8A1	aldehyde dehydrogenase 8 family member A1	17	24	17	23	23	27	16	41	0.242045	0.385247	0.226085	0.388073	0.368672	0.424499	0.263899	0.240043
223	NM_000696	ALDH9A1	aldehyde dehydrogenase 9 family member A1	2406	1984	2354	1802	1867	1930	1907	5437	36.1653	33.1636	32.8758	31.8919	31.1571	31.8629	33.407	32.5813
226	NM_000034,NM_001127617,NM_001243177,NM_184041,NM_184043	ALDOA	aldolase, fructose-bisphosphate A	20782	17967	23011	23218	18972	17053	16965	63422	473.529	375.155	494.321	631.623	480.745	421.709	446.294	585.782
229	NM_000035	ALDOB	aldolase, fructose-bisphosphate B	0	0	0	0	0	0	0	0	0	0	0	0	0	0	0	0
230	NM_005165	ALDOC	aldolase, fructose-bisphosphate C	316	279	342	386	306	315	213	1042	7.18576	7.0498	7.21316	10.3376	7.72159	7.86611	5.63896	9.45399
56052	NM_001330504,NM_019109	ALG1	ALG1, chitobiosyldiphosphodolichol beta-mannosyltransferase	453	326	748	477	410	345	547	1341	4.32232	3.45357	6.64401	5.36501	4.33472	3.61246	6.08082	5.10598
84920	NM_032834	ALG10	ALG10, alpha-1,2-glucosyltransferase	662	539	603	397	418	502	508	1533	7.94781	7.19525	6.73024	5.61224	5.57263	6.61507	7.11317	7.34429
144245	NM_001013620,NM_001308340	ALG10B	ALG10B, alpha-1,2-glucosyltransferase	1048	875	1052	751	758	892	865	2807	4.3647	4.03127	4.08056	3.92355	3.48623	4.04978	4.30443	4.54182
440138	NM_001004127,NR_036571	ALG11	ALG11, alpha-1,2-mannosyltransferase	208	223	287	189	233	165	184	527	3.12342	3.83248	4.10435	3.56482	3.94645	2.97236	3.29244	3.09466
79087	NM_024105	ALG12	ALG12, alpha-1,6-mannosyltransferase	742	746	905	830	767	801	788	2137	11.75	13.1377	13.3163	15.482	13.4849	13.9213	14.542	13.4884
79868	NM_001039210,NM_001099922,NM_001168385,NM_001257230,NM_001257231,NM_001257234,NM_001257235,NM_001257237,NM_001257239,NM_001257240,NM_001257241,NM_001324290,NM_001324291,NM_001324292,NM_001324293,NM_001324294,NM_018466,NR_033125,NR_136735	ALG13	ALG13, UDP-N-acetylglucosaminyltransferase subunit	668	833	774	604	617	1012	661	2015	11.4422	12.6979	11.0418	9.99012	10.0886	14.9186	12.0458	11.2896
199857	NM_001305242,NM_144988,NR_131032	ALG14	ALG14, UDP-N-acetylglucosaminyltransferase subunit	311	212	487	337	251	228	366	947	11.0736	8.34322	16.0721	14.1675	9.89849	8.87658	15.1697	13.4118
200810	NM_001015050,NM_001195223	ALG1L	ALG1, chitobiosyldiphosphodolichol beta-mannosyltransferase like	132	177	85	79	147	170	56	242	6.08017	9.04665	3.65939	4.25736	7.49248	8.6179	2.97716	4.44236
644974	NM_001136152	ALG1L2	ALG1, chitobiosyldiphosphodolichol beta-mannosyltransferase like 2	0	2	0	0	0	0	0	1	0	0.074307	0	0	0	0	0	0.013404
285407	NR_073386,NR_073387,NR_073388	ALG1L9P	asparagine-linked glycosylation 1-like 9, pseudogene	33	14	24	25	26	26	20	62	0.606224	0.429231	0.381154	0.572091	0.679405	0.511702	0.460325	0.493082
85365	NM_033087,NR_024532	ALG2	ALG2, alpha-1,3/1,6-mannosyltransferase	641	486	706	566	532	413	529	1662	8.29585	6.99333	8.55	8.73212	7.71755	5.92914	8.02585	8.67156
10195	NM_001006941,NM_005787,NR_024533,NR_024534	ALG3	ALG3, alpha-1,3- mannosyltransferase	605	550	747	683	625	537	646	1834	14.7615	14.8345	16.9494	19.5252	16.9839	14.3554	18.402	17.8543
29880	NM_001142364,NM_013338	ALG5	ALG5, dolichyl-phosphate beta-glucosyltransferase	519	392	534	378	395	394	418	1084	16.1099	13.5414	15.3863	13.8117	13.6201	13.428	15.0865	13.4165
29929	NM_013339	ALG6	ALG6, alpha-1,3-glucosyltransferase	1145	796	1011	847	845	799	833	2672	12.7616	9.86558	10.4679	11.112	10.4481	9.77426	10.8172	11.8736
79053	NM_001007027,NM_024079	ALG8	ALG8, alpha-1,3-glucosyltransferase	1660	1312	1642	1546	1285	1240	1259	4110	37.1915	32.7737	34.3231	40.8412	32.042	30.437	32.976	36.8304
79796	NM_001077690,NM_001077691,NM_001077692,NM_024740	ALG9	ALG9, alpha-1,2-mannosyltransferase	906	1106	1195	1033	966	1278	1030	2627	5.39259	7.40828	6.67453	7.33328	6.44812	8.3825	7.21625	6.2249
238	NM_004304	ALK	ALK receptor tyrosine kinase	0	0	0	0	0	0	0	0	0	0	0	0	0	0	0	0
389658	NM_207413	ALKAL1	ALK and LTK ligand 1	31	14	30	4	9	31	2	24	0.964355	0.470898	0.886346	0.12393	0.306738	1.09224	0.074581	0.295852
285016	NM_001002919	ALKAL2	ALK and LTK ligand 2	0	0	0	0	2	0	0	0	0	0	0	0	0.053488	0	0	0
8846	NM_006020	ALKBH1	alkB homolog 1, histone H2A dioxygenase	456	508	608	360	392	429	385	1133	6.617	8.2109	8.20968	6.16008	6.31375	6.85052	6.5179	6.56124
121642	NM_001001655,NM_001145374,NM_001145375,NM_001205179,NM_001205180	ALKBH2	alkB homolog 2, alpha-ketoglutarate dependent dioxygenase	429	537	522	455	395	455	418	1133	15.2348	20.8859	17.574	19.0522	15.5698	17.3669	17.5429	15.8792
221120	NM_139178	ALKBH3	alkB homolog 3, alpha-ketoglutaratedependent dioxygenase	775	982	882	694	635	966	704	1889	18.5532	26.1453	19.6179	19.5553	16.8826	25.4088	19.6393	18.0357
100507300	NR_038907	ALKBH3-AS1	ALKBH3 antisense RNA 1	0	0	0	0	0	0	0	0	0	0	0	0	0	0	0	0
54784	NM_017621	ALKBH4	alkB homolog 4, lysine demethylase	437	334	533	393	371	307	371	1237	7.73626	6.57145	8.77199	8.20103	7.2789	5.95843	7.64694	8.73346
54890	NM_017758	ALKBH5	alkB homolog 5, RNA demethylase	3837	3474	4767	4362	3864	3607	3898	12360	42.0121	42.2994	48.4819	56.2384	46.9487	43.3654	49.7463	53.9427
84964	NM_001297701,NM_032878,NM_198867	ALKBH6	alkB homolog 6	195	262	225	155	196	257	274	511	7.36503	11.0165	7.97437	6.94937	8.31391	10.741	12.265	7.57867
84266	NM_032306	ALKBH7	alkB homolog 7	181	246	299	242	261	224	253	633	5.09712	7.71089	7.81987	8.03269	8.1521	6.93926	8.31134	7.12174
91801	NM_001301010,NM_138775	ALKBH8	alkB homolog 8, tRNA methyltransferase	764	866	800	549	611	910	544	1861	7.06182	8.93043	6.87614	5.98204	6.27573	9.23469	5.87516	6.85545
55821	NM_018436	ALLC	allantoicase	0	0	0	0	0	0	0	0	0	0	0	0	0	0	0	0
7840	NM_015120	ALMS1	ALMS1, centrosome and basal body associated protein	3798	3161	4493	3296	3947	3596	3757	10078	11.0485	10.2261	12.1397	11.2895	12.7422	11.486	12.7359	11.6846
100874291	NR_046762	ALMS1-IT1	ALMS1 intronic transcript 1	66	48	64	30	47	59	68	161	1.39287	1.12862	1.252	0.739271	1.11347	1.38016	1.68541	1.36834
200420	NR_003683	ALMS1P1	ALMS1, centrosome and basal body associated protein pseudogene 1	0	0	0	0	0	0	2	7	0	0	0	0	0	0	0.048639	0.063823
239	NM_000697	ALOX12	arachidonate 12-lipoxygenase, 12S type	0	0	0	0	0	0	0	0	0	0	0	0	0	0	0	0
100506713	NR_040089	ALOX12-AS1	ALOX12 antisense RNA 1	10	12	11	8	8	3	16	27	0.533191	0.743812	0.589349	0.508441	0.482146	0.14353	1.07064	0.61943
242	NM_001139	ALOX12B	arachidonate 12-lipoxygenase, 12R type	4	6	0	0	0	10	8	11	0.056716	0.091322	0	0	0	0.16054	0.127099	0.061168
245	NR_002710,NR_120453	ALOX12P2	arachidonate 12-lipoxygenase pseudogene 2	4	0	0	0	0	0	0	0	0.050187	0	0	0	0	0	0	0
246	NM_001140	ALOX15	arachidonate 15-lipoxygenase	3	0	0	3	6	0	2	0	0.041647	0	0	0.045877	0.091414	0	0.032539	0
247	NM_001039130,NM_001039131,NM_001141	ALOX15B	arachidonate 15-lipoxygenase, type B	17	10	0	0	3	15	5	24	0.224225	0.142252	0	0	0.030734	0.22535	0.064548	0.129522
100652883	NR_045985	ALOX15P1	arachidonate 15-lipoxygenase pseudogene 1	3	5	7	10	8	15	4	27	0.112034	0.303715	0.312604	0.649064	0.476772	0.864115	0.259681	0.594842
240	NM_000698,NM_001256153,NM_001256154,NM_001320861,NM_001320862	ALOX5	arachidonate 5-lipoxygenase	81	93	56	44	45	109	34	118	1.17007	1.59628	0.752456	0.727166	0.715699	1.78651	0.553841	0.680305
241	NM_001204406,NM_001629	ALOX5AP	arachidonate 5-lipoxygenase activating protein	0	0	0	0	0	0	0	0	0	0	0	0	0	0	0	0
59344	NM_001165960,NM_021628	ALOXE3	arachidonate lipoxygenase 3	10	9	14	5	4	25	13	40	0.106581	0.11027	0.137675	0.057277	0.048802	0.293862	0.161823	0.171263
248	NM_001631	ALPI	alkaline phosphatase, intestinal	0	0	0	0	0	0	0	0	0	0	0	0	0	0	0	0
80216	NM_001102406,NM_001253884,NM_025144	ALPK1	alpha kinase 1	258	383	239	200	272	436	171	575	1.78758	2.96159	1.53911	1.63318	2.0899	3.33562	1.37857	1.59715
115701	NM_052947	ALPK2	alpha kinase 2	24	96	17	0	24	120	16	16	0.120317	0.549465	0.080372	0	0.135084	0.676772	0.091615	0.031263
57538	NM_020778	ALPK3	alpha kinase 3	25	14	37	31	29	31	33	78	0.084445	0.049807	0.115388	0.124016	0.110576	0.116369	0.129379	0.105942
249	NM_000478,NM_001127501,NM_001177520	ALPL	alkaline phosphatase, liver/bone/kidney	57	76	57	42	62	58	43	128	0.809414	1.21304	0.764645	0.706301	0.978886	0.917395	0.712937	0.741761
250	NM_001632	ALPP	alkaline phosphatase, placental	0	0	0	0	0	0	0	8	0	0	0	0	0	0	0	0.040344
251	NM_031313	ALPPL2	alkaline phosphatase, placental like 2	6	6	0	11	3	3	6	4	0.088841	0.100463	0	0.182393	0.033457	0.033104	0.097026	0.023871
57679	NM_001135745,NM_020919	ALS2	ALS2, alsin Rho guanine nucleotide exchange factor	1351	1190	1501	1080	1271	1344	1302	3744	8.31542	8.74419	8.56985	7.88772	8.85138	9.1284	10.1507	9.30504
259173	NM_001190707,NM_147129,NR_033815,NR_135622	ALS2CL	ALS2 C-terminal like	74	68	55	55	93	112	48	142	0.48102	0.491411	0.331867	0.412829	0.690447	0.812307	0.359024	0.37884
130540	NM_001127391,NM_001289993,NM_139163,NR_110620	ALS2CR12	amyotrophic lateral sclerosis 2 chromosome region 12	0	2	12	3	6	8	5	21	0	0.03444	0.176375	0.041492	0.109357	0.139566	0.093792	0.132382
8092	NM_006982	ALX1	ALX homeobox 1	151	153	219	145	162	107	148	398	4.36374	4.92517	5.89454	4.93965	5.22064	3.40933	5.00721	4.60877
257	NM_006492	ALX3	ALX homeobox 3	0	0	0	0	0	0	0	0	0	0	0	0	0	0	0	0
60529	NM_021926	ALX4	ALX homeobox 4	478	405	330	303	457	414	303	913	3.28529	3.09389	2.1076	2.44919	3.48529	3.11922	2.42107	2.50189
10189	NM_005782	ALYREF	Aly/REF export factor	3219	2258	3821	3210	3124	1908	3015	8693	110.306	86.0271	121.619	129.523	118.811	71.7883	120.407	118.717
23600	NM_001167595,NM_014324,NM_203382	AMACR	alpha-methylacyl-CoA racemase	634	688	570	441	524	751	599	1391	7.27362	8.81002	6.10604	5.85098	6.79581	9.2615	8.01388	6.34189
258	NM_016519	AMBN	ameloblastin	61	94	72	51	64	61	65	246	1.12875	1.95321	1.23972	1.11032	1.32015	1.24237	1.40218	1.83842
259	NM_001633	AMBP	alpha-1-microglobulin/bikunin precursor	0	0	0	0	0	0	0	0	0	0	0	0	0	0	0	0
55626	NM_001267782,NM_001267783,NM_001300731,NM_017749	AMBRA1	autophagy and beclin 1 regulator 1	1361	1108	1631	1346	1522	1314	1442	3898	10.2176	9.18081	11.3327	11.9163	12.657	10.8607	12.6459	11.6882
262	NM_001287214,NM_001287215,NM_001287216,NM_001634,NR_109768	AMD1	adenosylmethionine decarboxylase 1	4603	2812	6449	3638	3698	2653	4831	12263	50.7666	34.3956	66.0044	47.1903	45.0791	32.093	62.0435	53.8405
144193	NM_152435	AMDHD1	amidohydrolase domain containing 1	4	0	3	0	2	6	0	4	0.055479	0	0.032697	0	0.038936	0.115256	0	0.026014
51005	NM_001145815,NM_001330449,NM_015944	AMDHD2	amidohydrolase domain containing 2	231	180	316	233	307	199	279	715	5.11993	4.42325	5.83229	6.2152	7.7403	4.59407	7.33128	6.11986
265	NM_001142,NM_182680,NM_182681	AMELX	amelogenin, X-linked	0	0	0	0	0	0	0	0	0	0	0	0	0	0	0	0
266	NM_001143	AMELY	amelogenin, Y-linked	0	0	0	0	0	0	0	0	0	0	0	0	0	0	0	0
139285	NM_152424	AMER1	APC membrane recruitment protein 1	504	313	554	520	527	385	519	1360	2.24021	1.54778	2.29057	2.72192	2.60399	1.87866	2.68898	2.41224
219287	NM_152704,NM_199138	AMER2	APC membrane recruitment protein 2	18	15	6	3	22	24	14	26	0.061106	0.060578	0.017358	0.011279	0.084571	0.091204	0.056196	0.0359
205147	NM_001105193,NM_001105194,NM_001105195,NM_152698	AMER3	APC membrane recruitment protein 3	3	3	0	0	4	0	0	5	0.016406	0.013374	0	0	0.023069	0	0	0.011078
267	NM_001144,NM_001323511,NM_001323512	AMFR	autocrine motility factor receptor	3400	2187	2491	3403	3127	2171	1895	5955	35.4883	25.3752	24.1419	43.5946	36.2296	26.1319	24.0216	25.0349
268	NM_000479	AMH	anti-Mullerian hormone	57	80	97	92	98	71	101	271	1.13986	1.78341	1.81055	2.18283	2.20591	1.56628	2.37516	2.18837
269	NM_001164690,NM_001164691,NM_020547	AMHR2	anti-Mullerian hormone receptor type 2	106	144	45	37	94	98	39	95	2.16566	3.0333	0.844216	0.850452	2.14598	2.15815	0.840915	0.78255
57463	NM_020703	AMIGO1	adhesion molecule with Ig like domain 1	94	102	113	76	73	116	79	221	1.42149	1.71828	1.59077	1.35898	1.23178	1.92274	1.39302	1.33803
347902	NM_001143668,NM_181847	AMIGO2	adhesion molecule with Ig like domain 2	112	134	63	43	80	102	61	135	1.09763	1.44678	0.564376	0.494414	0.864966	1.15546	0.686729	0.527655
386724	NM_198722	AMIGO3	adhesion molecule with Ig like domain 3	117	73	226	183	166	83	186	537	1.47203	1.01455	2.65066	2.71226	2.32187	1.14641	2.73794	2.70614
9949	NM_001025580,NM_001171689,NM_015365	AMMECR1	Alport syndrome, mental retardation, midface hypoplasia and elliptocytosis chromosomal region gene 1	720	401	783	602	580	341	684	1479	5.0174	3.10615	5.05992	4.96155	4.46124	2.5982	5.53158	4.15433
83607	NM_001199140,NM_031445	AMMECR1L	AMMECR1 like	1025	1247	1219	951	921	1343	965	3100	8.2431	11.1452	9.09719	8.9975	8.21313	11.8551	9.03922	9.93525
81693	NM_030943	AMN	amnion associated transmembrane protein	6	2	3	3	3	12	4	21	0.125996	0.052385	0.057787	0.076123	0.077735	0.295089	0.094537	0.19879
196394	NM_001113402,NM_001278411,NM_001278412,NR_103522,NR_103523	AMN1	antagonist of mitotic exit network 1 homolog	211	215	188	112	134	159	135	407	3.76546	4.24553	3.10736	2.32345	2.57631	3.10513	2.78313	2.87072
154796	NM_001113490,NM_133265	AMOT	angiomotin	24476	20394	30260	18609	29256	24504	28082	63056	134.185	124.298	154.861	120.151	178.322	147.605	179.816	137.665
154810	NM_001301007,NM_130847	AMOTL1	angiomotin like 1	3094	3235	3406	2958	3742	3557	3219	9969	12.9555	15.0756	13.3291	14.5824	17.4608	16.4261	15.727	16.663
51421	NM_001278683,NM_001278685,NM_016201	AMOTL2	angiomotin like 2	412	468	397	443	411	519	358	1106	3.08489	3.89421	2.75755	3.91185	3.41513	4.26754	3.12039	3.307
270	NM_000036,NM_001172626	AMPD1	adenosine monophosphate deaminase 1	2	3	2	0	0	0	0	2	0.028763	0.048099	0.01707	0	0	0	0	0.009413
271	NM_001257360,NM_001257361,NM_001308170,NM_004037,NM_139156,NM_203404	AMPD2	adenosine monophosphate deaminase 2	875	1025	1213	1123	1007	1068	1146	3332	8.72312	11.3439	10.9749	13.1711	11.1387	11.7023	13.2373	13.1151
272	NM_000480,NM_001025389,NM_001025390,NM_001172430,NM_001172431	AMPD3	adenosine monophosphate deaminase 3	98	111	51	56	105	112	40	196	0.833444	1.03196	0.393763	0.550391	0.999113	1.0472	0.380648	0.655135
273	NM_001635,NM_139316	AMPH	amphiphysin	177	192	194	167	239	201	163	563	2.00846	2.42533	2.04663	2.22356	3.01567	2.50686	2.15017	2.54765
275	NM_000481,NM_001164710,NM_001164711,NM_001164712,NR_028435	AMT	aminomethyltransferase	37	37	38	20	32	56	18	88	0.616108	0.684861	0.596692	0.396461	0.597709	1.04849	0.343379	0.600366
401138	NM_001286731,NM_212557	AMTN	amelotin	0	0	0	0	0	0	0	0	0	0	0	0	0	0	0	0
276	NM_001008221,NM_001008221_dup1,NM_001008221_dup2,NM_004038,NM_004038_dup1,NM_004038_dup2	AMY1A	amylase, alpha 1A (salivary)	0	0	0	0	0	0	0	0	0	0	0	0	0	0	0	0
277	NM_001008218,NM_001008218_dup1,NM_001008218_dup2	AMY1B	amylase, alpha 1B (salivary)	0	0	0	0	0	0	0	0	0	0	0	0	0	0	0	0
278	NM_001008219,NM_001008219_dup1,NM_001008219_dup2,NM_001346780,NM_001346780_dup1,NM_001346780_dup2	AMY1C	amylase, alpha 1C (salivary)	0	0	0	0	0	0	0	2	0	0	0	0	0	0	0	0.014197
279	NM_000699	AMY2A	amylase, alpha 2A (pancreatic)	0	0	0	0	0	0	0	4	0	0	0	0	0	0	0	0.031972
280	NM_020978	AMY2B	amylase, alpha 2B (pancreatic)	58	62	63	51	56	34	37	138	0.956832	1.15412	0.981118	0.996892	1.04043	0.617364	0.712398	0.922222
155185	NM_001284355,NM_001321766,NM_133463	AMZ1	archaelysin family metallopeptidase 1	0	2	0	0	0	0	0	0	0	0.014957	0	0	0	0	0	0
51321	NM_001033569,NM_001033570,NM_001033571,NM_001033572,NM_001033574,NM_001289054,NM_001289056,NM_001346471,NM_001346472,NM_001346473,NM_001346474,NM_001346475,NM_001346476,NM_001346477,NM_001346478,NM_001346479,NM_001346480,NM_001346481,NM_001346482,NM_001346483,NM_001346484,NM_001346485,NM_016627,NR_144442,NR_144443	AMZ2	archaelysin family metallopeptidase 2	2647	2385	2520	2247	2354	2271	1793	6788	60.9875	56.1166	53.8156	56.865	58.2584	59.7529	47.6708	57.6139
201283	NR_026903	AMZ2P1	archaelysin family metallopeptidase 2 pseudogene 1	266	321	208	200	228	366	163	538	2.89723	3.89862	2.10997	2.56501	2.76051	4.38834	2.06395	2.33863
64682	NM_022662	ANAPC1	anaphase promoting complex subunit 1	4655	4024	5142	4516	4175	4402	4375	12749	22.619	21.7427	23.2077	25.8428	22.5111	23.4892	24.7744	24.6914
10393	NM_001256706,NM_001256707,NM_001256708,NM_001256709,NM_001256710,NM_001256711,NM_001256712,NM_001318367,NM_014885,NR_046345	ANAPC10	anaphase promoting complex subunit 10	251	414	363	252	212	358	242	605	6.19532	11.3314	8.28501	7.41396	5.88608	9.7378	6.9218	5.97083
51529	NM_001002244,NM_001002245,NM_001002246,NM_001002247,NM_001002248,NM_001002249,NM_001289414,NM_001289415,NM_001289416,NM_001289417,NM_001289418,NM_001289419,NM_001289420,NM_016476	ANAPC11	anaphase promoting complex subunit 11	1107	1132	1198	1162	1016	961	981	2974	45.3258	52.1171	45.892	56.0952	45.8833	43.1711	46.5523	48.6755
25847	NM_001242374,NM_001242375,NM_015391	ANAPC13	anaphase promoting complex subunit 13	983	752	1045	669	802	670	874	2273	25.2098	21.0317	24.1911	19.2203	22.6628	18.1873	23.5772	21.9615
25906	NM_001278485,NM_001278486,NM_001278487,NM_001278488,NM_001278489,NM_001278490,NM_001278491,NM_001278492,NM_001278493,NM_001278494,NM_001330321,NM_014042	ANAPC15	anaphase promoting complex subunit 15	755	537	894	701	540	516	713	2093	31.5107	24.5427	35.0933	34.7045	25.0676	23.2961	34.7119	34.8934
119504	NM_001242546,NM_001242547,NM_001242548,NM_173473,NR_038391,NR_038392	ANAPC16	anaphase promoting complex subunit 16	1438	1606	1492	1282	1199	1400	1122	3487	16.3503	20.4288	15.9264	17.2353	15.2068	17.5356	14.9411	15.8039
100286979	NR_037931	ANAPC1P1	anaphase promoting complex subunit 1 pseudogene 1	0	0	0	25	25	26	0	27	0	0	0	0.608777	0.581541	0.588142	0	0.223371
29882	NM_013366	ANAPC2	anaphase promoting complex subunit 2	336	328	548	498	453	328	527	1483	4.66818	5.07129	7.08099	8.16347	6.98451	5.00013	8.54679	8.22501
29945	NM_001286756,NM_013367	ANAPC4	anaphase promoting complex subunit 4	1003	826	1092	813	795	811	722	2328	14.0953	12.9129	14.2531	13.4451	12.399	12.5115	11.8114	13.049
51433	NM_001137559,NM_001330489,NM_016237	ANAPC5	anaphase promoting complex subunit 5	3849	3840	4547	3925	3761	3267	3666	9158	55.4365	61.4297	60.9125	66.4427	59.9763	51.536	61.3973	52.3913
51434	NM_001137664,NM_016238	ANAPC7	anaphase promoting complex subunit 7	1955	1722	2335	1842	1651	1679	1871	5403	27.5327	26.3999	30.8857	29.3642	26.0953	24.3981	28.8838	29.5575
283	NM_001097577,NM_001145	ANG	angiogenin	56	55	47	38	19	31	38	42	1.67505	1.92937	1.60346	1.42062	0.636598	1.0155	1.34946	0.510201
23357	NM_015305	ANGEL1	angel homolog 1	776	945	1084	1018	809	1094	945	2965	7.09552	9.60669	9.20487	10.958	8.20106	10.9803	10.0635	10.8044
90806	NM_001300753,NM_001300755,NM_001300757,NM_001300758,NM_144567,NR_125333	ANGEL2	angel homolog 2	1606	1034	1224	883	884	1221	1283	2934	13.3584	9.31612	9.24698	8.51585	8.03422	11.1321	12.2738	9.66326
284	NM_001146,NM_001199859,NM_001314051	ANGPT1	angiopoietin 1	62	49	28	15	16	42	10	48	0.525803	0.475165	0.20771	0.151723	0.152164	0.396123	0.098066	0.16414
285	NM_001118887,NM_001118888,NM_001147	ANGPT2	angiopoietin 2	202	75	251	92	172	87	193	348	1.43829	0.591266	1.65776	0.766586	1.35268	0.677807	1.6009	0.986021
51378	NM_001322809,NM_015985	ANGPT4	angiopoietin 4	0	0	0	0	0	0	0	0	0	0	0	0	0	0	0	0
9068	NM_004673	ANGPTL1	angiopoietin like 1	0	4	0	0	0	0	0	0	0	0.042941	0	0	0	0	0	0
23452	NM_012098	ANGPTL2	angiopoietin like 2	0	0	0	0	0	0	0	0	0	0	0	0	0	0	0	0
27329	NM_014495	ANGPTL3	angiopoietin like 3	0	0	0	0	0	0	0	0	0	0	0	0	0	0	0	0
51129	NM_001039667,NM_139314,NR_104213	ANGPTL4	angiopoietin like 4	2	0	0	0	0	0	0	0	0.039467	0	0	0	0	0	0	0
253935	NM_178127	ANGPTL5	angiopoietin like 5	0	0	0	0	0	0	0	0	0	0	0	0	0	0	0	0
83854	NM_001321411,NM_031917	ANGPTL6	angiopoietin like 6	0	21	12	5	9	11	0	15	0	0.467079	0.213953	0.10691	0.197163	0.234368	0	0.120117
10218	NM_021146	ANGPTL7	angiopoietin like 7	0	0	0	0	0	0	0	0	0	0	0	0	0	0	0	0
55908	NM_018687	ANGPTL8	angiopoietin like 8	0	0	0	0	0	0	0	0	0	0	0	0	0	0	0	0
647589	NM_001191054	ANHX	anomalous homeobox	0	0	0	0	0	0	0	0	0	0	0	0	0	0	0	0
286	NM_000037,NM_001142445,NM_001142446,NM_020475,NM_020476,NM_020477,NM_020478,NM_020480	ANK1	ankyrin 1	431	415	317	273	466	500	295	945	2.07472	2.22649	1.31298	1.50396	2.63985	2.57349	1.631	1.75347
287	NM_001127493,NM_001148,NM_020977	ANK2	ankyrin 2	1787	2262	1674	1597	1804	2449	1303	4479	7.3941	10.2466	6.70767	7.86791	8.67512	11.5381	6.75754	7.65206
288	NM_001149,NM_001204403,NM_001204404,NM_001320874,NM_020987	ANK3	ankyrin 3	990	1100	1050	798	1037	1294	836	2603	4.5089	5.4196	4.12841	4.31185	5.14347	6.08784	4.2385	4.70572
150709	NM_144708	ANKAR	ankyrin and armadillo repeat containing	45	13	33	44	37	33	28	133	0.379932	0.121626	0.259249	0.432367	0.340152	0.307787	0.276753	0.450762
348094	NM_182703	ANKDD1A	ankyrin repeat and death domain containing 1A	31	11	10	14	4	19	25	48	0.372878	0.135465	0.11129	0.188534	0.053626	0.248218	0.350076	0.229986
728780	NM_001276713	ANKDD1B	ankyrin repeat and death domain containing 1B	0	4	2	0	0	4	4	6	0	0.065525	0.022455	0	0	0.061061	0.060599	0.030586
63926	NM_001303472,NM_022096,NM_198798	ANKEF1	ankyrin repeat and EF-hand domain containing 1	406	381	368	294	325	380	301	929	3.96701	4.1689	3.31696	3.38575	3.52868	4.0834	3.42339	3.63278
162282	NM_153228	ANKFN1	ankyrin repeat and fibronectin type III domain containing 1	0	0	7	0	0	0	0	0	0	0	0.097567	0	0	0	0	0
51479	NM_001257999,NM_001330063,NM_016376,NR_047571	ANKFY1	ankyrin repeat and FYVE domain containing 1	1749	2095	1358	1975	2096	2290	2271	6323	8.7363	11.6669	6.3224	11.6234	11.6235	12.5338	13.1672	12.5927
56172	NM_054027	ANKH	ANKH inorganic pyrophosphate transport regulator	901	1011	1077	936	1080	1119	975	2686	4.12375	5.14723	4.5816	5.0456	5.48836	5.62638	5.20356	4.90358
54882	NM_001197030,NM_017747,NM_017978,NM_024668	ANKHD1	ankyrin repeat and KH domain containing 1	1223	1611	1909	1177	2150	1953	1305	4310	12.0299	16.1814	13.1735	10.8706	17.853	17.1592	13.3228	13.8506
404734	NM_020690	ANKHD1-EIF4EBP3	ANKHD1-EIF4EBP3 readthrough	979	738	1106	1148	851	1151	1472	3601	4.40801	3.69338	4.62478	6.08561	4.24767	5.68894	7.71949	6.46209
54467	NM_019004	ANKIB1	ankyrin repeat and IBR domain containing 1	1178	964	1399	1064	1137	1003	1122	3378	7.28131	6.62237	8.03332	7.74528	7.79452	6.80479	8.0797	8.32203
255239	NM_178510	ANKK1	ankyrin repeat and kinase domain containing 1	0	0	0	0	0	4	0	0	0	0	0	0	0	0.058589	0	0
126549	NM_001278443,NM_001278444,NM_001278445,NM_152363,NR_103530	ANKLE1	ankyrin repeat and LEM domain containing 1	17	13	37	45	35	26	49	119	0.189928	0.161422	0.395656	0.605842	0.452466	0.32625	0.656726	0.554263
23141	NM_015114	ANKLE2	ankyrin repeat and LEM domain containing 2	2801	2217	3379	2969	2398	2169	2927	8345	23.4922	20.6776	26.3194	29.319	22.319	19.968	28.6062	27.8941
51281	NM_001282771,NM_001282780,NM_001282781,NM_001308375,NM_016552,NM_017844	ANKMY1	ankyrin repeat and MYND domain containing 1	119	172	204	137	106	163	132	449	1.48069	2.35447	2.26774	1.82499	1.55116	2.44966	2.15805	2.55732
57037	NM_020319	ANKMY2	ankyrin repeat and MYND domain containing 2	712	602	574	438	544	644	479	1338	10.4675	9.8429	7.8418	7.57235	8.87232	10.3959	8.19995	7.84261
57763	NM_023039	ANKRA2	ankyrin repeat family A member 2	460	584	428	317	392	547	355	977	7.86626	11.0987	6.78914	6.38123	7.42874	10.2724	7.06079	6.65625
27063	NM_014391	ANKRD1	ankyrin repeat domain 1	4	21	10	0	5	17	21	22	0.070834	0.430712	0.163197	0	0.087341	0.338203	0.450506	0.160578
55608	NM_001286721,NM_017664,NR_104586,NR_104587	ANKRD10	ankyrin repeat domain 10	853	696	1250	988	854	752	1034	2722	16.7567	15.8466	20.9065	22.1599	19.417	16.0565	23.0059	21.1008
29123	NM_001256182,NM_001256183,NM_013275,NR_045839	ANKRD11	ankyrin repeat domain 11	1102	2310	1559	1314	1493	2823	1557	4205	4.9433	12.5791	6.73433	7.12061	7.41672	14.8441	8.19808	8.00624
23253	NM_001083625,NM_001204056,NM_015208	ANKRD12	ankyrin repeat domain 12	687	599	718	500	533	583	488	1579	2.28312	2.21847	2.22072	1.95487	1.96686	2.1289	1.88939	2.09146
88455	NM_033121	ANKRD13A	ankyrin repeat domain 13A	1576	1704	1761	1238	1358	1660	1374	3929	15.1563	18.2212	15.7349	14.0182	14.4914	17.5288	15.3997	15.0601
124930	NM_152345	ANKRD13B	ankyrin repeat domain 13B	383	499	410	461	439	474	372	1300	4.52614	6.56133	4.51223	6.42727	5.76421	6.1567	5.12483	6.13643
81573	NM_030816	ANKRD13C	ankyrin repeat domain 13C	1133	883	1250	904	1013	730	947	2776	7.51025	6.51186	7.69665	7.05542	7.45328	5.31623	7.31701	7.33883
338692	NM_001347901,NM_207354	ANKRD13D	ankyrin repeat domain 13D	380	383	454	474	460	362	434	1288	6.62509	7.40841	7.29212	9.77762	8.94484	6.91512	8.86079	8.96054
54522	NM_001009941,NM_001009943,NM_019046	ANKRD16	ankyrin repeat domain 16	254	229	314	229	277	237	273	667	4.07111	4.56321	4.62783	4.39011	6.16399	4.53952	5.56579	4.26433
26057	NM_001286771,NM_015574,NM_032217,NM_198889	ANKRD17	ankyrin repeat domain 17	5027	4438	5633	4524	5411	5451	4869	14812	19.063	18.6926	19.8207	20.1711	22.7744	22.6504	21.5201	22.3616
253650	NM_001331100,NM_147195	ANKRD18A	ankyrin repeat domain 18A	178	239	278	181	240	262	226	775	1.59852	2.35395	2.29569	1.88658	2.36472	2.55952	2.3442	2.77539
441459	NM_001244752	ANKRD18B	ankyrin repeat domain 18B	225	269	364	287	358	355	407	1195	2.24411	2.99111	3.38688	3.38214	3.97554	3.9026	4.74296	4.76928
101926917	NR_136286	ANKRD18CP	ankyrin repeat domain 18C, pseudogene	260	266	260	216	253	308	209	630	2.48527	2.82942	2.31103	2.43907	2.68539	3.24229	2.33236	2.40513
348840	NR_003291	ANKRD18DP	ankyrin repeat domain 18D, pseudogene	41	64	58	54	55	63	48	187	0.52987	0.919098	0.698103	0.824357	0.790699	0.889594	0.725222	0.967601
138649	NR_026868	ANKRD19P	ankyrin repeat domain 19, pseudogene	300	403	327	286	373	471	313	1086	4.88457	7.29683	4.94779	5.48417	6.73456	8.42467	5.92687	7.04946
26287	NM_001129981,NM_001291218,NM_001291219,NM_001346793,NM_001346797,NM_020349	ANKRD2	ankyrin repeat domain 2	0	0	0	0	0	0	0	7	0	0	0	0	0	0	0	0.059104
84210	NM_032250	ANKRD20A1	ankyrin repeat domain 20 family member A1	0	0	0	0	0	0	24	0	0	0	0	0	0	0	0.295844	0
391267	NR_027270	ANKRD20A11P	ankyrin repeat domain 20 family member A11, pseudogene	0	0	0	0	3	0	0	3	0	0	0	0	0.076623	0	0	0.03697
100874392	NR_046228	ANKRD20A12P	ankyrin repeat domain 20 family member A12, pseudogene	85	80	54	40	59	101	45	131	1.82854	1.9085	1.06138	0.994822	1.39352	2.37333	1.12336	1.12125
400110	NR_073430	ANKRD20A19P	ankyrin repeat domain 20 family member A19, pseudogene	0	0	0	0	4	5	0	0	0	0	0	0	0.031339	0.032831	0	0
441430	NM_001012421,NM_001012421_dup1	ANKRD20A2	ankyrin repeat domain 20 family member A2	0	25	0	0	0	0	0	0	0	0.289459	0	0	0	0	0	0
441425	NM_001012419,NM_001012419_dup1,NM_001012419_dup2	ANKRD20A3	ankyrin repeat domain 20 family member A3	23	46	39	25	43	36	19	103	0.215084	0.480178	0.343718	0.273398	0.448141	0.374731	0.209377	0.389596
728747	NM_001098805	ANKRD20A4	ankyrin repeat domain 20 family member A4	15	35	19	11	1	21	35	68	0.151286	0.409368	0.179818	0.134016	0.008195	0.238769	0.426001	0.289471
110006327	NR_146419	ANKRD20A4-ANKRD20A20P	ANKRD20A4-ANKRD20A20P readthrough	77	81	65	52	94	78	63	219	0.659403	0.766263	0.510492	0.520793	0.891973	0.730289	0.62072	0.746079
440482	NR_040113	ANKRD20A5P	ankyrin repeat domain 20 family member A5, pseudogene	41	37	27	28	17	36	25	64	0.40696	0.413281	0.252773	0.324687	0.181455	0.396701	0.292234	0.25726
729171	NR_003366	ANKRD20A8P	ankyrin repeat domain 20 family member A8, pseudogene	96	78	82	50	82	89	76	212	0.979883	0.880049	0.779439	0.597615	0.92866	0.996213	0.896291	0.862296
284232	NR_138091	ANKRD20A9P	ankyrin repeat domain 20 family member A9, pseudogene	4	3	0	0	0	0	0	4	0.04317	0.025199	0	0	0	0	0	0.017131
118932	NM_144590	ANKRD22	ankyrin repeat domain 22	0	0	0	0	0	0	0	0	0	0	0	0	0	0	0	0
200539	NM_144994	ANKRD23	ankyrin repeat domain 23	98	85	131	80	109	67	98	312	1.41862	1.36346	1.76081	1.35828	1.76064	1.06044	1.65107	1.80827
170961	NM_133475	ANKRD24	ankyrin repeat domain 24	15	32	18	27	17	35	13	87	0.13802	0.325749	0.15297	0.288296	0.167592	0.349568	0.131957	0.322478
22852	NM_001256053,NM_014915	ANKRD26	ankyrin repeat domain 26	1649	1628	1836	1447	1552	1636	1402	4239	9.14266	10.0361	9.45697	9.4412	9.55239	9.95981	9.05605	9.36886
124149	NR_026556	ANKRD26P1	ankyrin repeat domain 26 pseudogene 1	0	2	0	0	6	0	0	5	0	0.013655	0	0	0.035649	0	0	0.011408
100101938	NR_027248	ANKRD26P3	ankyrin repeat domain 26 pseudogene 3	0	0	0	0	0	0	0	0	0	0	0	0	0	0	0	0
84079	NM_032139	ANKRD27	ankyrin repeat domain 27	1047	1113	1010	899	967	1034	823	2383	8.83071	10.4399	7.91281	8.93275	9.05396	9.58083	8.09209	8.01716
23243	NM_001195098,NM_001195099,NM_001349277,NM_001349278,NM_001349279,NM_001349280,NM_001349281,NM_001349282,NM_001349283,NM_001349284,NM_001349285,NM_015199,NR_146111,NR_146112	ANKRD28	ankyrin repeat domain 28	1414	1828	1306	1427	1658	1655	1396	4369	8.35972	11.8074	7.48543	9.82942	11.1282	9.89115	9.7287	10.0153
147463	NM_001308238,NM_173505	ANKRD29	ankyrin repeat domain 29	76	65	43	22	46	50	24	83	0.846868	0.801856	0.437091	0.286667	0.573565	0.613798	0.311434	0.371185
91074	NM_052997	ANKRD30A	ankyrin repeat domain 30A	0	0	2	0	0	0	0	0	0	0	0.015855	0	0	0	0	0
374860	NM_001145029	ANKRD30B	ankyrin repeat domain 30B	0	5	0	0	0	2	0	0	0	0.036219	0	0	0	0.016816	0	0
554226	NR_027019,NR_027020	ANKRD30BL	ankyrin repeat domain 30B like	1	2	2	1	0	2	1	4	0.00594	0.037691	0.040086	0.030861	0	0.045659	0.029727	0.035756
149992	NR_026916	ANKRD30BP2	ankyrin repeat domain 30B pseudogene 2	0	0	0	0	0	0	0	0	0	0	0	0	0	0	0	0
338579	NR_033891	ANKRD30BP3	ankyrin repeat domain 30B pseudogene 3	0	0	0	0	0	0	0	0	0	0	0	0	0	0	0	0
256006	NM_001164443	ANKRD31	ankyrin repeat domain 31	56	143	60	34	66	130	48	163	0.348232	0.989694	0.346246	0.244847	0.451498	0.885649	0.343196	0.403319
341405	NM_001130015,NM_001304459,NM_001304460,NM_182608	ANKRD33	ankyrin repeat domain 33	0	0	0	0	0	0	0	0	0	0	0	0	0	0	0	0
651746	NM_001164440	ANKRD33B	ankyrin repeat domain 33B	995	1241	1245	864	1271	1560	1132	3121	4.00574	5.55661	4.65803	4.09754	5.67776	6.89702	5.30943	5.01031
284615	NM_001039888	ANKRD34A	ankyrin repeat domain 34A	60	70	72	42	98	85	69	202	0.622093	0.799967	0.690552	0.502602	1.12391	0.961751	0.834177	0.835828
340120	NM_001004441	ANKRD34B	ankyrin repeat domain 34B	102	65	59	38	79	79	34	148	0.974435	0.685281	0.517672	0.424891	0.83199	0.828365	0.371254	0.560424
390616	NM_001146341	ANKRD34C	ankyrin repeat domain 34C	0	0	0	0	0	0	0	0	0	0	0	0	0	0	0	0
729911	NR_038997	ANKRD34C-AS1	ANKRD34C antisense RNA 1	0	0	0	0	0	0	0	0	0	0	0	0	0	0	0	0
148741	NM_001280799,NM_144698	ANKRD35	ankyrin repeat domain 35	0	2	0	0	0	3	0	1	0	0.024779	0	0	0	0.02455	0	0.002746
375248	NM_001164315	ANKRD36	ankyrin repeat domain 36	1798	1526	2133	1544	1871	1738	1672	5105	10.7822	10.1728	11.8783	10.8991	12.4523	11.4455	11.6842	12.2014
57730	NM_025190	ANKRD36B	ankyrin repeat domain 36B	1099	966	1312	982	1066	1037	970	3159	6.89921	6.74629	7.64933	7.25774	7.42876	7.14579	7.0926	7.90605
84832	NR_026844	ANKRD36BP1	ankyrin repeat domain 36B pseudogene 1	0	0	0	0	0	0	0	0	0	0	0	0	0	0	0	0
645784	NR_015424	ANKRD36BP2	ankyrin repeat domain 36B pseudogene 2	4	0	0	0	0	0	0	7	0.081412	0	0	0	0	0	0	0.053914
400986	NM_001310154	ANKRD36C	ankyrin repeat domain 36C	1919	1653	2134	1506	1877	1745	1689	4983	8.93339	8.55953	9.22854	8.25911	9.69716	8.92284	9.16706	9.24891
353322	NM_181726	ANKRD37	ankyrin repeat domain 37	115	144	161	161	94	160	72	441	4.57148	6.35477	5.93585	7.54172	4.13132	6.97483	3.33683	6.99497
51239	NM_016466	ANKRD39	ankyrin repeat domain 39	200	222	274	255	229	213	212	703	8.36716	10.33	10.6435	12.523	10.5972	9.75828	10.3372	11.7136
91369	NM_052855	ANKRD40	ankyrin repeat domain 40	2591	2298	3302	2345	2274	2327	2858	6717	23.3592	23.0432	27.6582	24.8971	22.7481	23.0378	30.0304	24.1394
338699	NM_001300972,NM_001300973,NM_001300975,NM_001300976,NM_001300977,NM_182603,NR_125355	ANKRD42	ankyrin repeat domain 42	167	206	277	219	190	169	229	615	1.64321	2.30711	2.5678	2.61242	2.10697	1.86633	2.74669	2.44837
91526	NM_001195144,NM_153697	ANKRD44	ankyrin repeat domain 44	303	284	256	167	225	252	181	557	3.08339	2.1467	2.17232	1.49645	1.90703	3.38361	1.60779	1.84714
101927547	NR_046837	ANKRD44-IT1	ANKRD44 intronic transcript 1	7	7	6	2	12	15	14	15	0.221019	0.248332	0.182637	0.072101	0.438659	0.544121	0.567572	0.205112
339416	NM_198493	ANKRD45	ankyrin repeat domain 45	0	0	0	0	0	3	0	4	0	0	0	0	0	0.034945	0	0.019451
157567	NM_001270377,NM_001270378,NM_001270379,NM_198401	ANKRD46	ankyrin repeat domain 46	1141	870	968	778	870	583	732	2269	14.696	12.2731	11.475	12.3283	13.4585	8.21968	11.0166	11.957
54851	NM_017704	ANKRD49	ankyrin repeat domain 49	427	253	458	281	300	272	332	955	8.42186	5.53988	8.38388	6.51111	6.56956	5.88349	7.61416	7.51019
57182	NM_001167882,NM_020337	ANKRD50	ankyrin repeat domain 50	1395	1119	1706	1337	1334	1348	1307	3686	5.95856	5.31752	6.77105	6.72628	6.44963	6.32346	6.50789	6.27712
283373	NM_173595	ANKRD52	ankyrin repeat domain 52	1453	927	2026	1924	2068	1115	2173	6124	6.30901	4.47528	8.17306	9.83987	9.96455	5.31678	10.9983	10.6
79998	NM_001115116,NM_024933	ANKRD53	ankyrin repeat domain 53	0	2	0	0	4	0	0	4	0	0.031016	0	0	0.07116	0	0	0.02428
129138	NM_001349853,NM_138797,NR_036556,NR_146279,NR_146280	ANKRD54	ankyrin repeat domain 54	779	842	925	866	802	845	845	2061	11.2908	13.6456	14.4433	15.2971	14.7921	13.5803	14.5708	11.8982
79722	NM_024669	ANKRD55	ankyrin repeat domain 55	0	0	0	0	0	0	0	0	0	0	0	0	0	0	0	0
22881	NM_001242809,NM_001242811,NM_001242813,NM_001242814,NM_014942	ANKRD6	ankyrin repeat domain 6	928	1035	860	663	789	1093	655	1612	6.79405	8.14504	5.80544	5.63803	6.13896	8.45272	5.42728	4.68867
140731	NM_001304369	ANKRD60	ankyrin repeat domain 60	0	0	0	0	0	0	0	4	0	0	0	0	0	0	0	0.013565
100310846	NM_001271700	ANKRD61	ankyrin repeat domain 61	0	6	9	4	10	0	5	10	0	0.159927	0.203693	0.09701	0.291445	0	0.152923	0.097203
342850	NM_001277333	ANKRD62	ankyrin repeat domain 62	0	0	0	0	0	2	0	0	0	0	0	0	0	0.017444	0	0
23783	NR_040115	ANKRD62P1-PARP4P3	ANKRD62P1-PARP4P3 readthrough, transcribed pseudogene	3	0	0	0	3	4	0	0	0.048885	0	0	0	0.080675	0.105824	0	0
100131244	NM_001190479	ANKRD63	ankyrin repeat domain 63	89	71	48	53	95	94	65	179	0.790218	0.699004	0.394986	0.552477	0.934373	0.912176	0.671294	0.633019
441869	NM_001145210,NM_001243535,NM_001243536	ANKRD65	ankyrin repeat domain 65	12	12	4	3	9	13	5	19	0.252574	0.225325	0.055073	0.051894	0.223249	0.240455	0.125161	0.127032
100287718	NM_001162435	ANKRD66	ankyrin repeat domain 66	0	0	0	0	0	0	0	0	0	0	0	0	0	0	0	0
56311	NM_019644	ANKRD7	ankyrin repeat domain 7	30	44	32	22	31	36	24	66	0.809241	1.32537	0.806611	0.707553	0.923172	1.08607	0.760752	0.723751
122416	NM_001348651,NM_001348652,NM_152326	ANKRD9	ankyrin repeat domain 9	337	235	474	464	398	287	467	1203	2.65239	2.07039	3.48381	4.38117	3.46546	2.47829	4.35172	3.80838
23294	NM_015245	ANKS1A	ankyrin repeat and sterile alpha motif domain containing 1A	1056	896	1260	1278	1354	1071	1170	3639	6.24941	5.89781	6.9263	8.90319	8.8905	6.96018	8.06772	8.58392
56899	NM_001204065,NM_001204066,NM_001204067,NM_001204068,NM_001204069,NM_001204070,NM_001204079,NM_001204080,NM_001204081,NM_001352185,NM_001352186,NM_001352187,NM_001352188,NM_001352189,NM_001352190,NM_001352191,NM_001352192,NM_001352193,NM_001352194,NM_001352195,NM_001352196,NM_001352197,NM_001352198,NM_001352199,NM_001352200,NM_001352201,NM_001352202,NM_001352203,NM_001352204,NM_001352205,NM_001352…	ANKS1B	ankyrin repeat and sterile alpha motif domain containing 1B	83	127	88	84	151	97	66	248	0.511941	1.06959	0.505353	0.672845	1.04187	0.658168	0.476383	0.613774
124401	NM_001242929,NM_001308089,NM_001324129,NM_001324130,NM_133450,NR_040252	ANKS3	ankyrin repeat and sterile alpha motif domain containing 3	227	353	340	232	253	308	302	741	3.44153	5.99167	4.94074	4.56737	4.47744	5.02902	5.75993	4.43223
257629	NM_145865	ANKS4B	ankyrin repeat and sterile alpha motif domain containing 4B	0	0	0	0	0	0	0	0	0	0	0	0	0	0	0	0
203286	NM_173551	ANKS6	ankyrin repeat and sterile alpha motif domain containing 6	1485	1350	1502	1295	1497	1418	1315	3845	7.77709	7.86006	7.3076	7.98466	8.70022	8.15315	8.02563	8.02573
389161	NM_001144960,NM_001315505,NM_001315506	ANKUB1	ankyrin repeat and ubiquitin domain containing 1	0	4	0	0	0	0	0	0	0	0.063832	0	0	0	0	0	0
55139	NM_001042410,NM_001282792,NM_018089	ANKZF1	ankyrin repeat and zinc finger domain containing 1	599	556	725	858	589	514	569	2486	8.84298	9.00047	9.88353	14.8667	9.55433	8.21418	9.76463	14.5907
54443	NM_001284301,NM_001284302,NM_018685	ANLN	anillin actin binding protein	5222	3179	5867	4798	4585	3218	4750	14591	41.239	27.9149	43.1631	44.6952	40.2764	27.9189	43.7778	45.9572
55107	NM_018043,NR_030691	ANO1	anoctamin 1	25	14	0	7	30	22	15	39	0.191894	0.117007	0	0.058293	0.259118	0.186191	0.131857	0.121018
55129	NM_001204831,NM_001204832,NM_001204833,NM_001204834,NM_001346463,NM_001346464,NM_001346465,NM_001346466,NM_001346467,NM_001346468,NM_001346469,NM_018075	ANO10	anoctamin 10	626	466	604	517	577	440	463	1524	8.64606	7.19732	7.79533	8.68792	8.91032	6.51867	7.53238	8.47135
100009613	NR_103835	ANO1-AS2	ANO1 antisense RNA 2 (head to head)	0	0	0	0	0	0	0	0	0	0	0	0	0	0	0	0
57101	NM_001278596,NM_001278597	ANO2	anoctamin 2	22	35	22	36	21	64	26	82	0.214498	0.389682	0.193808	0.421875	0.23077	0.709246	0.296362	0.324982
63982	NM_001313726,NM_001313727,NM_031418	ANO3	anoctamin 3	3	0	0	0	0	3	0	0	0.012473	0	0	0	0	0.013696	0	0
121601	NM_001286615,NM_001286616,NM_178826	ANO4	anoctamin 4	127	85	101	63	114	100	54	179	1.1429	0.836954	0.836557	0.653114	1.12814	0.976778	0.5573	0.641014
203859	NM_001142649,NM_213599	ANO5	anoctamin 5	1564	1299	1418	1067	1004	1257	1039	2834	8.82492	8.15266	7.43132	7.08929	6.28753	7.78836	6.8251	6.37435
196527	NM_001025356,NM_001142678,NM_001142679,NM_001204803	ANO6	anoctamin 6	1906	1916	1985	1506	1737	1906	1516	4512	11.6931	14.3125	11.8109	10.8851	11.8169	12.8269	10.8433	11.1774
50636	NM_001001666,NM_001001891	ANO7	anoctamin 7	27	63	33	43	39	69	32	155	0.240628	0.631685	0.277811	0.453295	0.38938	0.684768	0.339065	0.561923
57719	NM_020959	ANO8	anoctamin 8	314	410	301	345	409	437	315	1007	2.84113	4.12174	2.52998	3.67548	4.10091	4.33676	3.31702	3.63145
338440	NM_001012302,NM_001347882	ANO9	anoctamin 9	0	6	3	0	0	0	0	0	0	0.079637	0.023635	0	0	0	0	0
3730	NM_000216	ANOS1	anosmin 1	806	778	930	639	620	725	848	2204	4.79588	5.14427	5.14002	4.47815	4.09453	4.73896	5.87648	5.22701
8125	NM_006305	ANP32A	acidic nuclear phosphoprotein 32 family member A	4102	3212	3069	2795	3406	3131	2558	8867	62.5208	54.4381	43.4577	50.1676	57.6214	52.402	45.4429	53.8684
80035	NR_026808	ANP32A-IT1	ANP32A intronic transcript 1	33	48	54	42	66	86	107	290	0.370132	0.602063	0.572978	0.556953	0.835048	1.07036	1.41828	1.32331
723972	NR_003144	ANP32AP1	acidic nuclear phosphoprotein 32 family member A pseudogene 1	1	1	1	1	1	1	1	1	0.012482	0.030949	0.001567	0.007151	0.026207	0.007409	0.001966	0.007059
10541	NM_006401	ANP32B	acidic nuclear phosphoprotein 32 family member B	745	976	1021	800	778	1007	852	2927	17.315	25.232	22.0528	21.912	20.0657	25.7081	23.0894	27.1368
23520	NM_012403	ANP32C	acidic nuclear phosphoprotein 32 family member C	0	0	0	0	0	0	0	0	0	0	0	0	0	0	0	0
23519	NM_012404	ANP32D	acidic nuclear phosphoprotein 32 family member D	0	0	0	0	0	0	0	0	0	0	0	0	0	0	0	0
81611	NM_001136478,NM_001136479,NM_001280559,NM_001280560,NM_030920	ANP32E	acidic nuclear phosphoprotein 32 family member E	2717	1746	1838	1391	1685	1505	1481	4974	30.1345	21.4575	18.8491	17.8644	20.4344	17.9935	18.8326	21.6578
290	NM_001150	ANPEP	alanyl aminopeptidase, membrane	4	13	8	3	5	2	3	6	0.041197	0.143586	0.07109	0.024257	0.054427	0.014445	0.030604	0.024602
84168	NM_018153,NM_032208,NM_053034	ANTXR1	anthrax toxin receptor 1	842	809	1035	818	987	1025	916	2827	6.1621	6.69416	6.71482	6.79312	7.52819	8.67363	7.53198	7.75284
118429	NM_001145794,NM_001286780,NM_001286781,NM_058172	ANTXR2	anthrax toxin receptor 2	521	682	579	481	479	677	448	1429	2.80688	4.82458	2.91566	3.40383	3.47459	3.85862	2.91418	2.97871
195977	NM_001278688	ANTXRL	anthrax toxin receptor like	0	0	0	0	0	0	0	0	0	0	0	0	0	0	0	0
100996567	NR_103827,NR_103828	ANTXRLP1	anthrax toxin receptor-like pseudogene 1	0	0	0	0	0	0	2	0	0	0	0	0	0	0	0.075214	0
301	NM_000700	ANXA1	annexin A1	516	673	526	346	446	685	383	1078	12.624	18.3125	11.9376	9.94871	12.0982	18.3838	10.9069	10.5067
11199	NM_007193	ANXA10	annexin A10	0	0	0	0	0	0	0	0	0	0	0	0	0	0	0	0
311	NM_001157,NM_001278407,NM_001278408,NM_001278409,NM_145868,NM_145869	ANXA11	annexin A11	1861	1632	1660	1870	1768	1594	1381	5069	27.5259	26.7483	22.5386	32.8619	28.6965	26.2547	24.0926	29.9855
312	NM_001003954,NM_004306	ANXA13	annexin A13	0	0	0	0	0	0	0	0	0	0	0	0	0	0	0	0
302	NM_001002857,NM_001002858,NM_001136015,NM_004039	ANXA2	annexin A2	3514	2065	2821	1959	2256	2025	1995	5641	83.2274	54.5737	62.2983	54.6357	59.1699	52.6748	55.1906	53.4684
303	NR_001562	ANXA2P1	annexin A2 pseudogene 1	0	0	0	2	0	0	0	0	0	0	0	0.049336	0	0	0	0
304	NR_003573	ANXA2P2	annexin A2 pseudogene 2	16	7	16	8	13	19	13	26	0.452015	0.215779	0.404447	0.269229	0.392304	0.586203	0.407533	0.297333
305	NR_001446	ANXA2P3	annexin A2 pseudogene 3	0	0	0	0	0	0	0	1	0	0	0	0	0	0	0	0.007423
389289	NM_001014279	ANXA2R	annexin A2 receptor	90	97	59	62	73	106	67	187	2.65493	3.19084	1.60003	2.14717	2.39787	3.44382	2.30513	2.20222
306	NM_005139	ANXA3	annexin A3	263	308	240	190	179	271	188	578	6.08816	7.95211	5.16667	5.1948	4.59646	6.89979	5.07227	5.35155
307	NM_001153,NM_001320698,NM_001320700,NM_001320702	ANXA4	annexin A4	374	349	314	235	327	370	219	707	5.80868	6.10908	4.76227	4.44934	5.91604	6.4769	3.8783	4.10383
308	NM_001154	ANXA5	annexin A5	4433	3472	4260	3507	3657	3312	3213	9723	104.201	90.7581	93.0274	97.0933	95.3952	85.493	88.0203	91.1037
309	NM_001155,NM_001193544	ANXA6	annexin A6	3717	2884	3548	2871	3279	2696	2453	7175	46.6896	40.4462	41.4766	42.5998	45.9864	37.3456	36.0433	36.0476
310	NM_001156,NM_001320879,NM_001320880,NM_004034	ANXA7	annexin A7	1928	1634	1982	1725	1609	1711	1650	4492	29.3152	27.7257	28.1075	30.9284	27.2006	28.5797	29.2352	27.3455
653145	NM_001040084,NM_001040084_dup1,NM_001271702,NM_001271702_dup1,NM_001271703,NM_001271703_dup1	ANXA8	annexin A8	0	0	0	0	0	0	0	4	0	0	0	0	0	0	0	0.023605
728113	NM_001098845,NM_001278923,NM_001278924	ANXA8L1	annexin A8 like 1	0	0	0	0	0	0	0	0	0	0	0	0	0	0	0	0
8416	NM_003568	ANXA9	annexin A9	15	19	4	6	12	25	7	14	0.307918	0.416954	0.063014	0.136622	0.266302	0.546809	0.149845	0.113148
313	NM_001177506,NM_001177507,NM_001637	AOAH	acyloxyacyl hydrolase	0	0	0	0	0	0	0	0	0	0	0	0	0	0	0	0
100874264	NR_046764	AOAH-IT1	AOAH intronic transcript 1	0	0	0	0	0	0	0	0	0	0	0	0	0	0	0	0
26	NM_001091,NM_001272072	AOC1	amine oxidase, copper containing 1	0	0	0	0	0	0	0	0	0	0	0	0	0	0	0	0
314	NM_001158,NM_009590	AOC2	amine oxidase, copper containing 2	38	44	64	61	56	67	66	175	0.513629	0.673194	0.823739	0.995274	0.859965	1.037	1.07311	0.984074
8639	NM_001277731,NM_001277732,NM_003734,NR_102422	AOC3	amine oxidase, copper containing 3	20	6	14	10	17	11	22	50	0.18786	0.05809	0.114313	0.098961	0.167891	0.111332	0.233304	0.183725
90586	NR_002773	AOC4P	amine oxidase, copper containing 4, pseudogene	0	0	0	2	0	0	3	12	0	0	0	0.035073	0	0	0.042269	0.080318
316	NM_001159	AOX1	aldehyde oxidase 1	2	0	0	0	0	0	2	4	0.009593	0	0	0	0	0	0.017469	0.012109
107161151	NR_135011,NR_135012	AOX3P-AOX2P	AOX3P-AOX2P readthrough	0	0	0	0	0	0	0	0	0	0	0	0	0	0	0	0
55435	NM_001128426,NM_018569,NR_136622	AP1AR	adaptor related protein complex 1 associated regulatory protein	904	795	1074	693	689	660	796	2072	5.69513	5.56214	6.28902	5.17544	4.82195	4.56065	5.85363	5.20513
162	NM_001127,NM_001166019,NM_145730	AP1B1	adaptor related protein complex 1 beta 1 subunit	3385	3557	3990	3417	3840	3727	3621	10018	30.6595	35.8498	33.5684	36.4329	38.6059	37.0328	38.2731	36.2145
23782	NR_040114	AP1B1P1	adaptor related protein complex 1 beta 1 subunit pseudogene 1	0	0	0	0	0	0	0	0	0	0	0	0	0	0	0	0
164	NM_001030007,NM_001128	AP1G1	adaptor related protein complex 1 gamma 1 subunit	4022	3072	5000	3620	3959	3438	4210	11634	22.0914	18.7597	25.5066	23.4066	24.1317	20.7345	26.9494	25.4718
8906	NM_001282474,NM_001282475,NM_003917	AP1G2	adaptor related protein complex 1 gamma 2 subunit	791	875	900	884	862	1013	969	2597	11.0977	13.5621	11.807	14.6809	13.4098	15.636	15.702	14.5093
8907	NM_001130524,NM_032493	AP1M1	adaptor related protein complex 1 mu 1 subunit	1183	1184	1661	1483	1305	1288	1381	3991	18.861	21.009	24.6076	27.8752	23.0724	22.5421	25.6313	25.3733
10053	NM_001300887,NM_005498	AP1M2	adaptor related protein complex 1 mu 2 subunit	0	0	0	0	0	4	0	0	0	0	0	0	0	0.075308	0	0
1174	NM_001283	AP1S1	adaptor related protein complex 1 sigma 1 subunit	915	831	927	738	861	725	700	2078	26.4984	26.7823	24.9518	25.1706	27.6756	23.0721	23.6319	23.9988
8905	NM_001272071,NM_003916	AP1S2	adaptor related protein complex 1 sigma 2 subunit	1904	1480	1914	1198	1288	1217	1380	3735	30.8368	26.6473	28.7583	22.7958	23.1438	21.6521	26.0401	24.1135
130340	NM_001039569,NR_110905,NR_110906	AP1S3	adaptor related protein complex 1 sigma 3 subunit	416	216	367	265	354	215	304	849	3.90797	2.24766	3.19812	2.91868	3.68815	2.21817	3.33123	3.18661
160	NM_014203,NM_130787	AP2A1	adaptor related protein complex 2 alpha 1 subunit	1158	1248	1347	1272	1566	1382	1423	3668	12.6794	15.1874	13.7006	16.39	19.0277	16.6082	18.1603	16.0019
161	NM_001242837,NM_012305,NR_144509,NR_144510	AP2A2	adaptor related protein complex 2 alpha 2 subunit	1738	2057	1809	1847	1992	2243	1754	4977	14.2035	18.5031	13.5692	17.7033	17.8533	19.985	16.5085	16.1321
163	NM_001030006,NM_001282	AP2B1	adaptor related protein complex 2 beta 1 subunit	5124	4986	5759	4502	5618	5939	5264	14858	33.5972	36.3507	35.0816	34.7765	40.8194	42.7367	40.1892	38.8248
1173	NM_001025205,NM_001311198,NM_004068	AP2M1	adaptor related protein complex 2 mu 1 subunit	6593	5410	6964	5827	5702	5128	5396	15885	128.093	116.867	125.694	133.3	122.949	109.386	122.186	123.025
1175	NM_001301076,NM_001301078,NM_001301081,NM_004069,NM_021575	AP2S1	adaptor related protein complex 2 sigma 1 subunit	1634	1446	1668	1418	1365	1352	1375	3965	67.1207	67.1137	61.9143	66.4685	60.3921	59.2965	63.971	63.1291
8546	NM_001271769,NM_003664	AP3B1	adaptor related protein complex 3 beta 1 subunit	2090	1922	2222	1718	2006	2000	1885	5077	19.4481	19.8828	19.2064	18.829	20.7122	20.4327	20.4516	18.8337
8120	NM_001278511,NM_001278512,NM_001348440,NM_001348441,NM_004644	AP3B2	adaptor related protein complex 3 beta 2 subunit	42	83	79	60	78	91	96	178	0.500997	0.890502	0.703399	0.667094	0.841283	0.970922	1.39801	0.949324
8943	NM_001261826,NM_003938	AP3D1	adaptor related protein complex 3 delta 1 subunit	3721	3772	4254	3802	4353	4093	4114	11780	27.7781	31.4788	29.4596	33.4518	36.226	33.7495	35.9797	35.0057
26985	NM_001320263,NM_001320264,NM_001320265,NM_012095,NM_207012,NR_135191	AP3M1	adaptor related protein complex 3 mu 1 subunit	2556	2235	2491	1726	1872	2254	1768	5724	18.3997	17.9169	16.7047	14.5855	14.9198	17.8113	14.7799	16.4528
10947	NM_001134296,NM_006803	AP3M2	adaptor related protein complex 3 mu 2 subunit	1217	1297	1129	962	951	1401	867	2809	12.6397	14.9361	10.8441	11.6653	10.9665	16.0048	10.4396	11.5876
1176	NM_001002924,NM_001284,NM_001318090,NM_001318091,NM_001318093,NM_001318094	AP3S1	adaptor related protein complex 3 sigma 1 subunit	1054	769	859	556	733	632	577	2016	25.1941	20.0679	19.2739	15.7928	19.703	16.854	16.0922	19.1988
10239	NM_005829,NR_023361,NR_037582	AP3S2	adaptor related protein complex 3 sigma 2 subunit	623	1718	946	1434	1562	2232	1508	4234	3.91733	12.0006	5.53519	10.6739	10.9528	15.4738	11.1053	10.6655
10717	NM_001253852,NM_001253853,NM_001308312,NM_006594	AP4B1	adaptor related protein complex 4 beta 1 subunit	429	354	510	390	390	448	440	1221	4.92277	4.4515	5.45438	5.17058	4.88518	5.57158	5.93529	5.50715
100287722	NR_037864,NR_125965	AP4B1-AS1	AP4B1 antisense RNA 1	0	0	0	0	0	0	1	1	0	0	0	0	0	0	0.018428	0.007631
23431	NM_001252127,NM_007347	AP4E1	adaptor related protein complex 4 epsilon 1 subunit	639	533	814	591	569	537	734	1993	3.5438	3.28874	4.19553	3.86463	3.50997	3.2759	4.75597	4.41589
9179	NM_004722	AP4M1	adaptor related protein complex 4 mu 1 subunit	354	314	316	308	272	299	251	782	7.12167	7.00969	5.89227	7.287	6.06478	6.60104	5.87942	6.26838
11154	NM_001128126,NM_001254726,NM_001254727,NM_001254728,NM_001254729,NM_007077	AP4S1	adaptor related protein complex 4 sigma 1 subunit	208	267	184	128	182	221	159	449	2.10496	3.37058	1.78621	1.59306	2.08973	2.63483	1.97521	1.82517
91056	NM_138368	AP5B1	adaptor related protein complex 5 beta 1 subunit	923	653	1147	1016	1086	700	1036	2754	5.25859	4.13723	6.07156	6.81585	6.86766	4.37529	6.87789	6.2549
55745	NM_018229,NR_026895	AP5M1	adaptor related protein complex 5 mu 1 subunit	983	771	828	627	582	758	639	2191	11.932	10.5313	9.48228	8.96141	7.83646	10.1049	9.37263	10.6476
55317	NM_001204446,NM_001204447,NM_018347	AP5S1	adaptor related protein complex 5 sigma 1 subunit	299	346	474	389	295	367	407	1211	6.05563	7.74915	8.90694	9.22257	6.61031	8.07736	9.49958	9.82676
9907	NM_014855	AP5Z1	adaptor related protein complex 5 zeta 1 subunit	263	309	420	350	303	287	306	897	1.78954	2.33853	2.656	2.80012	2.2897	2.1461	2.42713	2.43517
317	NM_001160,NM_013229,NM_181861,NM_181868,NM_181869	APAF1	apoptotic peptidase activating factor 1	1650	1549	1446	1259	1671	1742	1162	4417	8.73524	9.09383	7.10689	7.77656	10.6115	10.1166	7.13375	9.23996
320	NM_001163	APBA1	amyloid beta precursor protein binding family A member 1	107	194	100	63	106	197	59	266	0.606298	1.23046	0.525274	0.42213	0.668635	1.23208	0.387696	0.604511
321	NM_001130414,NM_005503	APBA2	amyloid beta precursor protein binding family A member 2	761	651	789	764	710	646	739	2036	7.9363	7.54915	7.64993	9.38804	8.20567	7.39999	8.98164	8.46993
9546	NM_004886	APBA3	amyloid beta precursor protein binding family A member 3	261	254	235	214	263	276	228	702	4.54325	4.91311	3.80272	4.38187	5.06732	5.27043	4.61457	4.87208
322	NM_001164,NM_001257319,NM_001257320,NM_001257321,NM_001257323,NM_001257325,NM_001257326,NM_145689,NR_047512	APBB1	amyloid beta precursor protein binding family B member 1	1722	1746	1585	1636	1585	1790	1305	3702	27.509	29.9689	22.7227	27.68	26.1251	28.4665	23.4968	22.5463
54518	NM_019043	APBB1IP	amyloid beta precursor protein binding family B member 1 interacting protein	0	2	0	0	0	2	0	0	0	0.031707	0	0	0	0.031309	0	0
323	NM_001166050,NM_001166051,NM_001166052,NM_001166053,NM_001166054,NM_001330656,NM_001330658,NM_004307,NM_173075	APBB2	amyloid beta precursor protein binding family B member 2	919	967	1010	695	875	1092	797	1475	4.13107	4.79808	4.20872	3.76418	4.18421	5.2059	4.02656	2.55402
10307	NM_006051,NM_133172,NM_133173,NM_133174	APBB3	amyloid beta precursor protein binding family B member 3	236	408	247	242	271	415	242	868	4.15158	7.96883	4.02079	5.01059	5.25566	8.01456	4.94303	6.0636
324	NM_000038,NM_001127510,NM_001127511	APC	APC, WNT signaling pathway regulator	2938	2740	3352	2381	2760	2877	2580	7273	10.2878	10.6654	10.8975	9.76801	10.7232	11.0087	10.5268	10.1123
10297	NM_001351273,NM_005883	APC2	APC2, WNT signaling pathway regulator	12	11	15	19	8	18	25	27	0.041349	0.044238	0.049301	0.079973	0.032663	0.071772	0.107043	0.038767
147495	NM_153000	APCDD1	APC down-regulated 1	146	113	122	116	133	125	116	233	2.1373	1.82939	1.6573	2.00416	2.15281	2.00703	1.96862	1.36045
164284	NM_001304787,NM_153360,NR_130908	APCDD1L	APC down-regulated 1 like	0	0	0	0	0	0	0	0	0	0	0	0	0	0	0	0
149773	NR_034147	APCDD1L-AS1	APCDD1L antisense RNA 1 (head to head)	0	0	5	4	0	4	0	2	0	0	0.068344	0.073294	0	0.07733	0	0.008358
325	NM_001639	APCS	amyloid P component, serum	0	0	0	0	0	0	0	0	0	0	0	0	0	0	0	0
327	NM_001640	APEH	acylaminoacyl-peptide hydrolase	2695	2661	2504	2147	2395	2750	1957	5919	36.7208	40.3241	31.6995	34.4515	36.2231	41.1603	31.0865	32.1509
100506013	NM_001297550	APELA	apelin receptor early endogenous ligand	0	10	0	0	4	0	0	0	0	0.145819	0	0	0.063543	0	0	0
328	NM_001244249,NM_001641,NM_080648,NM_080649	APEX1	apurinic/apyrimidinic endodeoxyribonuclease 1	1891	1431	2410	2038	1913	1610	1877	5934	45.9603	38.751	54.4302	58.6074	51.5936	42.9835	53.2759	57.5408
27301	NM_001271748,NM_014481	APEX2	apurinic/apyrimidinic endodeoxyribonuclease 2	510	398	747	505	558	424	538	1485	9.2651	7.93705	12.5257	10.7168	11.1316	8.36911	11.2866	10.6801
51107	NM_001077628,NM_001243771,NM_001243772,NM_016022,NR_045033,NR_045034,NR_045035	APH1A	aph-1 homolog A, gamma-secretase subunit	1078	1048	1326	2660	1019	1027	1829	5097	19.472	20.7477	21.9305	55.0336	20.2621	20.1865	38.6423	36.564
83464	NM_001145646,NM_031301	APH1B	aph-1 homolog B, gamma-secretase subunit	345	369	220	187	279	369	156	620	3.10268	3.69101	1.86815	1.97515	2.77387	3.63101	1.62943	2.21977
8539	NM_001142930,NM_001142931,NM_001243747,NM_006595,NR_024625	API5	apoptosis inhibitor 5	4613	3122	4534	3612	3840	3294	2642	11194	46.3617	36.2461	42.1483	42.7193	42.9655	36.3743	31.1451	44.7676
51074	NM_015957	APIP	APAF1 interacting protein	939	721	1023	811	735	649	850	2321	27.6243	23.5901	27.9581	28.0986	24.0039	20.9486	29.1284	27.2251
200558	NM_173545	APLF	aprataxin and PNKP like factor	124	160	112	92	87	171	109	383	1.20441	1.73263	1.01602	1.05456	0.936911	1.82921	1.23401	1.49042
8862	NM_017413	APLN	apelin	54	39	21	12	39	38	19	71	0.623391	0.495135	0.224171	0.160046	0.501523	0.48079	0.255588	0.326327
187	NM_005161,NR_027991	APLNR	apelin receptor	2	0	2	0	6	2	4	2	0.019397	0	0.014201	0	0.057313	0.018479	0.037279	0.007731
333	NM_001024807,NM_005166	APLP1	amyloid beta precursor like protein 1	332	465	422	319	348	454	303	857	4.96606	7.76474	5.87351	5.62727	5.79224	7.4731	5.30118	5.12662
334	NM_001142276,NM_001142277,NM_001142278,NM_001243299,NM_001328682,NM_001328684,NM_001328685,NM_001328686,NM_001642,NR_024515,NR_024516	APLP2	amyloid beta precursor like protein 2	10810	9486	12094	9679	9906	9550	9358	27406	112.083	108.917	116.364	117.899	113.867	108.433	113.025	113.66
57136	NM_020531	APMAP	adipocyte plasma membrane associated protein	1742	1527	1966	1689	1564	1496	1603	4624	29.4836	28.7366	30.8962	33.6549	29.3683	27.8051	31.6175	31.1877
335	NM_000039,NM_001318017,NM_001318018,NM_001318021	APOA1	apolipoprotein A1	0	11	6	8	3	0	3	0	0	0.371172	0.165107	0.254707	0.068005	0	0.071413	0
104326055	NR_126362	APOA1-AS	APOA1 antisense RNA	0	0	0	0	0	0	0	0	0	0	0	0	0	0	0	0
336	NM_001643	APOA2	apolipoprotein A2	0	0	0	0	0	0	0	0	0	0	0	0	0	0	0	0
337	NM_000482	APOA4	apolipoprotein A4	0	0	0	0	0	0	0	0	0	0	0	0	0	0	0	0
116519	NM_001166598,NM_052968	APOA5	apolipoprotein A5	0	0	0	0	0	0	0	6	0	0	0	0	0	0	0	0.046531
338	NM_000384	APOB	apolipoprotein B	0	0	0	0	0	0	0	0	0	0	0	0	0	0	0	0
339	NM_001304566,NM_001644,NM_005889	APOBEC1	apolipoprotein B mRNA editing enzyme catalytic subunit 1	0	0	0	0	0	0	0	0	0	0	0	0	0	0	0	0
10930	NM_006789	APOBEC2	apolipoprotein B mRNA editing enzyme catalytic subunit 2	0	0	0	0	0	0	0	0	0	0	0	0	0	0	0	0
200315	NM_001270406,NM_145699	APOBEC3A	apolipoprotein B mRNA editing enzyme catalytic subunit 3A	1	2	2	2	4	1	4	2	0.00206	0.03134	0.040495	0.045922	0.096029	0.023785	0.093565	0.013631
100913187	NM_001193289	APOBEC3A_B	APOBEC3A and APOBEC3B deletion hybrid	2	4	6	2	2	2	6	4	0.046648	0.115388	0.159437	0.076091	0.052238	0.059386	0.219176	0.044332
9582	NM_001270411,NM_004900	APOBEC3B	apolipoprotein B mRNA editing enzyme catalytic subunit 3B	150	103	142	92	133	115	119	362	3.67056	2.78515	3.2074	2.64621	3.61376	3.06242	3.38614	3.52503
100874530	NR_104187	APOBEC3B-AS1	APOBEC3B antisense RNA 1	0	0	0	0	0	0	0	0	0	0	0	0	0	0	0	0
27350	NM_014508	APOBEC3C	apolipoprotein B mRNA editing enzyme catalytic subunit 3C	411	403	354	318	441	420	297	968	13.8986	15.1694	11.1405	12.6747	16.5559	15.6273	11.733	13.0753
140564	NM_152426	APOBEC3D	apolipoprotein B mRNA editing enzyme catalytic subunit 3D	56	77	57	54	67	83	39	99	0.830559	1.27317	0.786278	0.942463	1.11497	1.3633	0.676544	0.590809
200316	NM_001006666,NM_145298	APOBEC3F	apolipoprotein B mRNA editing enzyme catalytic subunit 3F	135	175	118	111	190	212	96	344	1.6186	2.20175	1.79903	2.69057	3.2029	2.88436	2.38307	2.05119
60489	NM_001349436,NM_001349437,NM_001349438,NM_021822,NR_146179	APOBEC3G	apolipoprotein B mRNA editing enzyme catalytic subunit 3G	184	168	74	74	163	162	85	186	3.74481	3.61471	1.25607	1.66112	3.3237	3.42075	1.77812	1.46194
164668	NM_001166002,NM_001166003,NM_001166004,NM_181773	APOBEC3H	apolipoprotein B mRNA editing enzyme catalytic subunit 3H	13	48	20	11	26	48	13	33	0.403381	1.7355	0.6078	0.434872	0.93067	1.88317	0.509142	0.445927
403314	NM_203454	APOBEC4	apolipoprotein B mRNA editing enzyme catalytic polypeptide like 4	0	0	0	0	0	0	0	0	0	0	0	0	0	0	0	0
55911	NM_018690	APOBR	apolipoprotein B receptor	4	5	0	0	3	0	2	9	0.037356	0.05055	0	0	0.032497	0	0.023108	0.035351
341	NM_001321065,NM_001321066,NM_001645	APOC1	apolipoprotein C1	253	229	290	227	210	246	199	727	16.6739	16.6712	17.6679	17.4788	15.3162	17.7876	14.2536	19.0338
342	NR_028412,NR_028413,NR_028414	APOC1P1	apolipoprotein C1 pseudogene 1	5	0	0	10	8	12	4	13	0.199758	0	0	0.513277	0.389852	0.646106	0.158205	0.250233
344	NM_000483	APOC2	apolipoprotein C2	0	0	0	0	0	0	0	0	0	0	0	0	0	0	0	0
345	NM_000040	APOC3	apolipoprotein C3	0	0	0	0	0	0	0	0	0	0	0	0	0	0	0	0
346	NM_001646	APOC4	apolipoprotein C4	0	0	0	0	0	0	0	0	0	0	0	0	0	0	0	0
100533990	NR_037932	APOC4-APOC2	APOC4-APOC2 readthrough (NMD candidate)	0	0	0	0	0	0	0	3	0	0	0	0	0	0	0	0.016384
347	NM_001647	APOD	apolipoprotein D	10	17	11	11	6	0	4	24	0.320337	0.614964	0.317425	0.407073	0.201724	0	0.139167	0.30707
348	NM_000041,NM_001302688,NM_001302689,NM_001302690,NM_001302691	APOE	apolipoprotein E	70	116	98	48	89	110	73	138	2.07674	3.96622	2.71385	1.70019	3.00523	3.64637	2.56624	1.67306
319	NM_001638	APOF	apolipoprotein F	0	0	0	0	0	0	0	0	0	0	0	0	0	0	0	0
350	NM_000042	APOH	apolipoprotein H	0	0	0	0	0	0	0	0	0	0	0	0	0	0	0	0
8542	NM_001136540,NM_001136541,NM_003661,NM_145343	APOL1	apolipoprotein L1	0	0	0	0	0	0	0	0	0	0	0	0	0	0	0	0
23780	NM_030882,NM_145637	APOL2	apolipoprotein L2	421	287	370	282	382	320	262	936	6.13672	4.70791	5.02633	4.90213	6.00214	5.17991	4.5099	5.42966
80833	NM_014349,NM_030644,NM_145639,NM_145640,NM_145641,NM_145642	APOL3	apolipoprotein L3	0	0	0	0	0	0	3	0	0	0	0	0	0	0	0.024119	0
80832	NM_030643,NM_145660	APOL4	apolipoprotein L4	0	0	0	0	0	0	0	0	0	0	0	0	0	0	0	0
80831	NM_030642	APOL5	apolipoprotein L5	0	0	0	0	0	0	0	0	0	0	0	0	0	0	0	0
80830	NM_030641	APOL6	apolipoprotein L6	0	10	0	0	0	12	0	4	0	0.041178	0	0	0	0.048723	0	0.005001
81575	NM_001130415,NM_030817	APOLD1	apolipoprotein L domain containing 1	253	307	210	216	199	371	174	602	1.99633	2.69911	1.5451	2.01713	1.75345	3.22623	1.60796	1.90142
55937	NM_001256169,NM_019101,NR_045828	APOM	apolipoprotein M	28	23	42	20	21	15	14	63	1.39051	1.25338	2.00043	1.1479	1.17924	0.821387	0.815251	1.26199
79135	NM_024122,NR_026545	APOO	apolipoprotein O	652	554	552	394	517	576	392	1282	22.1227	21.7149	17.9585	15.8845	19.5122	21.7074	15.5403	17.6963
139322	NM_198450	APOOL	apolipoprotein O like	599	560	656	552	628	605	534	1603	3.4788	3.61589	3.54205	3.7744	4.04831	3.85699	3.61619	3.71222
644649	NR_028471	APOOP5	apolipoprotein O pseudogene 5	1	0	0	1	1	0	0	1	0.015397	0	0	0.018132	0.017877	0	0	0.006042
84334	NM_001302652,NM_001302653,NM_001302654,NM_032374,NR_126431,NR_126432	APOPT1	apoptogenic 1, mitochondrial	430	248	276	333	239	222	303	628	10.3771	7.10977	7.38785	10.1342	7.75589	6.20963	8.77754	6.93297
351	NM_000484,NM_001136016,NM_001136129,NM_001136130,NM_001136131,NM_001204301,NM_001204302,NM_001204303,NM_201413,NM_201414	APP	amyloid beta precursor protein	5213	5142	5200	4158	4797	5332	4302	12740	55.0613	60.1442	50.6936	51.5084	56.0673	61.5296	52.9195	53.4936
10513	NM_001282476,NM_006380	APPBP2	amyloid beta precursor protein binding protein 2	2299	2414	1936	1389	1745	2243	1661	4936	13.3342	15.5239	10.4556	9.49089	11.2103	14.2494	11.2243	11.3801
26060	NM_012096	APPL1	adaptor protein, phosphotyrosine interacting with PH domain and leucine zipper 1	3472	2910	3297	2491	2695	2674	2468	7886	21.5378	20.0742	18.9948	18.1935	18.5511	18.21	17.8406	19.4967
55198	NM_001251904,NM_001251905,NM_018171	APPL2	adaptor protein, phosphotyrosine interacting with PH domain and leucine zipper 2	710	637	828	721	650	698	708	1677	8.25751	8.22328	8.91924	9.85262	8.38658	8.90212	9.57386	7.75593
353	NM_000485,NM_001030018	APRT	adenine phosphoribosyltransferase	3684	3975	4195	3850	3628	3728	3512	9813	184.029	220.281	194.011	227.311	200.027	201.362	204.619	194.84
100505854	NR_038361,NR_134251,NR_134253,NR_134254	APTR	Alu-mediated CDKN1A/p21 transcriptional regulator (non-protein coding)	184	220	140	88	143	209	119	343	3.44001	4.5828	2.43947	1.91411	2.93091	4.27332	2.55916	2.56522
54840	NM_001195248,NM_001195249,NM_001195250,NM_001195251,NM_001195252,NM_001195254,NM_175069,NM_175073,NR_036576,NR_036577,NR_036578,NR_036579	APTX	aprataxin	871	930	839	684	753	921	639	2124	16.2897	18.8638	14.4473	15.071	15.5915	18.7601	14.1479	15.8805
358	NM_001329872,NM_198098	AQP1	aquaporin 1 (Colton blood group)	4	6	13	8	9	7	13	25	0.047843	0.076957	0.148726	0.107853	0.122126	0.09588	0.188685	0.127487
89872	NM_080429	AQP10	aquaporin 10	0	17	0	6	7	16	4	0	0	0.388001	0	0.148225	0.162293	0.366062	0.084343	0
282679	NM_173039	AQP11	aquaporin 11	22	20	18	19	26	16	17	61	0.370554	0.382043	0.285293	0.388358	0.495236	0.300045	0.33354	0.421693
375318	NM_198998	AQP12A	aquaporin 12A	0	0	0	0	0	0	0	0	0	0	0	0	0	0	0	0
653437	NM_001102467	AQP12B	aquaporin 12B	0	0	0	0	0	2	0	0	0	0	0	0	0	0.068713	0	0
359	NM_000486	AQP2	aquaporin 2	0	0	0	0	0	0	0	0	0	0	0	0	0	0	0	0
360	NM_001318144,NM_004925	AQP3	aquaporin 3 (Gill blood group)	119	119	90	65	93	74	62	142	2.39349	2.65424	1.83465	1.53059	2.06657	1.63078	1.44081	1.1259
361	NM_001317384,NM_001317387,NM_001650,NM_004028	AQP4	aquaporin 4	58	51	35	18	43	53	16	77	0.39904	0.38597	0.219886	0.146831	0.33036	0.393336	0.125372	0.21126
147429	NR_026908	AQP4-AS1	AQP4 antisense RNA 1	0	0	0	0	0	0	0	0	0	0	0	0	0	0	0	0
362	NM_001651	AQP5	aquaporin 5	0	0	0	0	0	0	0	0	0	0	0	0	0	0	0	0
363	NM_001652	AQP6	aquaporin 6	3	13	0	6	8	13	4	14	0.039491	0.196324	0	0.094292	0.110145	0.187192	0.052257	0.07526
364	NM_001170,NM_001318156,NM_001318157,NM_001318158,NR_134513,NR_134514,NR_134515	AQP7	aquaporin 7	6	0	0	0	3	0	0	5	0.153562	0	0	0	0.040533	0	0	0.029432
375719	NR_002817	AQP7P1	aquaporin 7 pseudogene 1	6	3	0	0	0	5	0	8	0.062252	0.026293	0	0	0	0.062026	0	0.033987
441432	NR_026558	AQP7P3	aquaporin 7 pseudogene 3	0	0	3	0	0	0	0	0	0	0	0.146307	0	0	0	0	0
343	NM_001169	AQP8	aquaporin 8	0	0	3	0	0	0	0	0	0	0	0.053396	0	0	0	0	0
366	NM_001320635,NM_001320636,NM_020980	AQP9	aquaporin 9	0	0	0	0	0	0	0	0	0	0	0	0	0	0	0	0
9716	NM_014691	AQR	aquarius intron-binding spliceosomal factor	1904	1584	1948	1453	1633	1697	1477	4715	14.0834	13.033	13.3878	12.6579	13.4034	13.7897	12.7371	13.9038
367	NM_000044,NM_001011645,NM_001348061,NM_001348063,NM_001348064	AR	androgen receptor	195	173	169	141	257	251	129	504	0.713505	0.726262	0.573332	0.605582	1.07332	1.03469	0.549331	0.758378
369	NM_001256196,NM_001256197,NM_001654	ARAF	A-Raf proto-oncogene, serine/threonine kinase	829	1004	1090	966	888	981	935	2693	13.4714	18.5821	16.7773	18.401	15.9534	17.4617	18.2505	17.9707
116985	NM_001040118,NM_001135190,NM_015242	ARAP1	ArfGAP with RhoGAP domain, ankyrin repeat and PH domain 1	1087	1095	1127	1085	1361	1201	1112	3134	8.24466	9.09428	7.89702	9.79835	11.415	9.85039	9.72063	9.51846
100506020	NR_146780	ARAP1-AS2	ARAP1 antisense RNA 2	0	0	0	0	0	0	0	0	0	0	0	0	0	0	0	0
116984	NM_015230,NR_146893,NR_146894	ARAP2	ArfGAP with RhoGAP domain, ankyrin repeat and PH domain 2	809	653	900	668	667	736	741	2248	4.09848	3.69681	4.25367	3.99867	3.76933	4.11645	4.39539	4.56723
64411	NM_022481	ARAP3	ArfGAP with RhoGAP domain, ankyrin repeat and PH domain 3	112	112	61	72	105	135	82	186	0.794934	0.88705	0.400231	0.602842	0.828172	1.05661	0.680423	0.528729
23237	NM_015193	ARC	activity regulated cytoskeleton associated protein	53	64	72	57	43	44	82	124	0.665963	0.906732	0.852569	0.843227	0.605937	0.612231	1.21176	0.630117
372	NM_001142281,NM_001655	ARCN1	archain 1	5686	5109	6619	5281	5176	5102	5051	15187	53.3931	53.8681	57.9129	58.6387	53.7976	53.0265	55.624	56.7732
374	NM_001657,NM_001657_dup1	AREG	amphiregulin	0	4	0	0	0	0	0	7	0	0.113982	0	0	0	0	0	0.071262
9870	NM_001039479	AREL1	apoptosis resistant E3 ubiquitin protein ligase 1	1684	1139	1894	1447	1606	1232	1652	4327	11.6202	8.73902	12.1409	11.7599	12.3028	9.33628	13.2873	11.9056
375	NM_001024226,NM_001024227,NM_001024228,NM_001658	ARF1	ADP ribosylation factor 1	8573	7277	9802	8664	9101	7514	8038	24735	170.443	160.707	180.938	202.754	200.719	163.769	186.196	196.091
377	NM_001659	ARF3	ADP ribosylation factor 3	3234	2388	3667	2769	3103	2471	2805	8094	34.3656	28.2133	36.2019	34.6457	36.597	28.8317	34.7383	34.2865
378	NM_001660	ARF4	ADP ribosylation factor 4	2223	1451	1947	1542	1571	1361	1466	4850	48.0222	34.8601	39.073	39.2212	37.6523	32.276	36.8886	41.7581
106144532	NR_132369,NR_132370	ARF4-AS1	ARF4 antisense RNA 1	28	20	17	22	13	28	5	19	2.07739	1.49077	1.04187	1.95911	0.941415	2.03761	0.389523	0.494593
381	NM_001662	ARF5	ADP ribosylation factor 5	2600	2383	3018	2442	2519	2403	2236	6452	89.1453	90.8862	96.1559	98.5989	95.8593	90.4979	89.3581	88.1998
382	NM_001663	ARF6	ADP ribosylation factor 6	1785	1764	1691	1322	1557	1749	1471	4441	17.0337	18.7176	14.9889	14.8567	16.4841	18.3218	16.3505	16.8918
55738	NM_001281482,NM_001281483,NM_001281484,NM_018209,NM_175609,NR_104022,NR_104023	ARFGAP1	ADP ribosylation factor GTPase activating protein 1	1557	1341	1903	1491	1682	1469	1664	4725	18.0167	17.1648	20.4508	20.2995	21.5765	18.6625	22.3482	21.8235
84364	NM_001242832,NM_032389	ARFGAP2	ADP ribosylation factor GTPase activating protein 2	1942	1941	2235	1799	1670	1954	1761	4928	24.1473	26.9358	25.9279	26.3877	23.0514	26.6811	25.5433	24.4944
26286	NM_001142293,NM_014570	ARFGAP3	ADP ribosylation factor GTPase activating protein 3	1260	1088	1150	1000	747	1009	945	2972	16.709	16.0479	14.1634	15.7448	10.9951	14.6917	14.6063	15.7713
10565	NM_006421	ARFGEF1	ADP ribosylation factor guanine nucleotide exchange factor 1	1665	2109	2010	1552	1639	2111	1555	5031	8.65896	12.2001	9.71165	9.50541	9.46193	12.0563	9.42546	10.432
10564	NM_006420	ARFGEF2	ADP ribosylation factor guanine nucleotide exchange factor 2	2839	2292	3174	2456	2573	2388	2827	7804	11.8495	10.64	12.3097	12.0722	11.9221	10.9477	13.7522	12.9857
57221	NM_020340	ARFGEF3	ARFGEF family member 3	1282	1604	1822	1488	1806	2156	1693	5210	3.23614	4.50504	4.27353	4.42492	5.06121	5.97961	4.98401	5.24489
27236	NM_001025593,NM_001025595,NM_001287431,NM_001287432,NM_001287433,NM_014447	ARFIP1	ADP ribosylation factor interacting protein 1	1015	818	928	690	734	705	725	2133	12.6445	11.3447	10.7658	10.1423	10.1003	9.66271	10.3953	10.6093
23647	NM_001242854,NM_001242855,NM_001242856,NM_012402	ARFIP2	ADP ribosylation factor interacting protein 2	1699	1150	2385	1346	1708	1706	1906	5527	17.2701	12.9158	22.2786	15.9741	18.92	18.9416	22.5313	22.2737
10139	NM_001134758,NM_001267544,NM_001267545,NM_001267546,NM_001267547,NM_001267548,NM_001267549,NM_003224,NR_051954,NR_051955,NR_051956,NR_051957,NR_051958	ARFRP1	ADP ribosylation factor related protein 1	538	737	547	325	509	419	333	861	7.76056	11.9834	7.4174	5.48134	8.19449	6.6911	5.55351	4.9938
383	NM_000045,NM_001244438	ARG1	arginase 1	0	0	0	0	0	0	0	0	0	0	0	0	0	0	0	0
384	NM_001172	ARG2	arginase 2	651	762	572	539	487	742	472	1553	12.3491	16.0715	10.0829	12.0312	10.2454	15.4543	10.4322	11.7495
503582	NM_001012659	ARGFX	arginine-fifty homeobox	0	0	0	0	0	0	0	0	0	0	0	0	0	0	0	0
503640	NR_002222	ARGFXP2	arginine-fifty homeobox pseudogene 2	0	0	0	0	2	1	0	0	0	0	0	0	0.056912	0.034059	0	0
55082	NM_018011	ARGLU1	arginine and glutamate rich 1	1356	1442	1569	1212	1271	1371	1244	3723	29.1111	34.4214	31.2763	30.6385	30.2649	32.308	31.1225	31.854
392	NM_004308	ARHGAP1	Rho GTPase activating protein 1	462	490	679	543	513	554	581	1609	5.0396	5.93337	6.87072	6.9719	6.2028	6.63261	7.37425	6.99521
79658	NM_024605	ARHGAP10	Rho GTPase activating protein 10	561	777	645	564	506	706	492	1580	6.89447	10.6194	7.36263	8.15892	6.89553	9.52831	7.04527	7.74345
9824	NM_001286479,NM_001286480,NM_014783,NM_199357	ARHGAP11A	Rho GTPase activating protein 11A	2141	1880	2350	1782	1876	1878	1786	5652	13.8884	13.3705	14.202	13.8472	13.6224	13.1624	13.5277	14.6327
89839	NM_001039841	ARHGAP11B	Rho GTPase activating protein 11B	174	147	249	162	207	213	204	616	6.41958	6.02414	8.5297	7.04226	8.455	8.60624	8.75588	9.0613
94134	NM_001270695,NM_001270696,NM_001270697,NM_001270698,NM_001270699,NM_018287	ARHGAP12	Rho GTPase activating protein 12	1069	850	997	717	897	862	738	2415	7.96884	7.04376	6.92956	6.31968	7.43391	7.06741	6.44979	7.29324
55843	NM_018460	ARHGAP15	Rho GTPase activating protein 15	0	0	0	0	0	0	0	0	0	0	0	0	0	0	0	0
55114	NM_001006634,NM_018054	ARHGAP17	Rho GTPase activating protein 17	555	489	732	545	777	585	734	1950	6.00644	5.95262	7.34549	7.14634	9.34281	7.05957	9.3182	8.42026
93663	NM_033515	ARHGAP18	Rho GTPase activating protein 18	594	586	559	401	458	597	390	1125	6.37535	6.99016	5.57085	5.06873	5.45782	7.03214	4.879	4.81344
84986	NM_001204300,NM_001256423,NM_032900	ARHGAP19	Rho GTPase activating protein 19	1593	1392	1829	1602	1248	1504	1407	4431	11.0006	10.6256	11.6684	12.9785	9.5207	11.3327	11.2721	12.125
100533184	NR_037909	ARHGAP19-SLIT1	ARHGAP19-SLIT1 readthrough (NMD candidate)	0	65	0	4	117	0	2	168	0	1.41426	0	0.075572	2.54454	0	0.039309	1.31212
57569	NM_001258415,NM_001258416,NM_001258417,NM_001258418,NM_020809	ARHGAP20	Rho GTPase activating protein 20	209	345	169	158	263	399	181	586	1.25949	2.32208	0.946289	1.12607	1.76693	2.71367	1.2735	1.43838
57584	NM_020824	ARHGAP21	Rho GTPase activating protein 21	3325	3597	4095	3246	3195	3619	3318	10165	17.4394	20.9759	19.9489	20.0466	18.5939	20.8396	20.2777	21.2496
58504	NM_001256024,NM_001256025,NM_001256026,NM_001347735,NM_001347736,NM_001347737,NM_001347738,NM_021226,NR_045675,NR_144642,NR_144643,NR_144644,NR_144645,NR_144646	ARHGAP22	Rho GTPase activating protein 22	258	313	267	236	210	297	196	611	3.8681	4.58513	3.48821	3.5972	3.04717	4.26302	2.93333	3.18151
100689073	NR_146782	ARHGAP22-IT1	ARHGAP22 intronic transcript 1	4	6	15	12	14	7	17	32	0.110653	0.204433	0.432878	0.437619	0.507291	0.233677	0.647109	0.41534
57636	NM_001199417	ARHGAP23	Rho GTPase activating protein 23	61	63	37	25	68	87	23	109	0.385741	0.440445	0.215327	0.182428	0.479291	0.601832	0.170177	0.276337
83478	NM_001025616,NM_001042669,NM_001287805,NM_001346093,NM_031305	ARHGAP24	Rho GTPase activating protein 24	93	155	91	73	98	146	81	249	0.764939	1.39148	0.673265	0.687138	0.869976	1.3297	0.778167	0.838686
9938	NM_001007231,NM_001166276,NM_001166277,NM_014882	ARHGAP25	Rho GTPase activating protein 25	4	37	3	0	10	19	4	11	0.047319	0.510948	0.023351	0	0.139754	0.249342	0.047921	0.053743
23092	NM_001135608,NM_001349547,NM_015071,NR_146198	ARHGAP26	Rho GTPase activating protein 26	285	292	390	296	381	393	394	1011	1.15878	1.31815	1.49979	1.39425	1.72478	1.75237	1.85281	1.63694
100874239	NR_046680	ARHGAP26-AS1	ARHGAP26 antisense RNA 1	0	0	0	0	0	0	0	0	0	0	0	0	0	0	0	0
100874372	NR_046816	ARHGAP26-IT1	ARHGAP26 intronic transcript 1	5	3	1	2	3	2	3	7	0.412987	0.225866	0.023842	0.208286	0.217079	0.109916	0.235318	0.239577
201176	NM_001282290,NM_174919,NM_199282	ARHGAP27	Rho GTPase activating protein 27	344	296	304	279	345	324	267	768	3.54515	3.41343	2.72735	3.38043	3.68376	3.65643	3.19495	3.11242
146880	NR_027487	ARHGAP27P1	Rho GTPase activating protein 27 pseudogene 1	50	60	75	75	43	84	101	138	0.643523	0.866491	0.899149	1.14518	0.615815	1.19932	1.53009	0.714361
109286553	NR_026899	ARHGAP27P1-BPTFP1-KPNA2P3	ARHGAP27P1-BPTFP1-KPNA2P3 readthrough, transcribed pseudogene	241	171	265	199	263	208	217	692	3.16278	2.49422	3.22907	3.06954	3.83326	2.99902	3.32111	3.61853
79822	NM_001010000	ARHGAP28	Rho GTPase activating protein 28	461	451	440	381	321	471	315	1099	3.1275	3.40588	2.7756	3.04341	2.4184	3.51163	2.49398	2.97507
9411	NM_001328664,NM_001328665,NM_001328666,NM_001328667,NM_004815	ARHGAP29	Rho GTPase activating protein 29	848	742	889	698	814	824	709	2016	3.52273	3.48318	3.4249	3.39703	3.73883	3.76081	3.42793	3.33776
257106	NM_001025598,NM_001287600,NM_001287602,NM_181720	ARHGAP30	Rho GTPase activating protein 30	4	4	6	6	4	15	12	14	0.029931	0.031033	0.043378	0.057442	0.036902	0.13808	0.112649	0.047157
57514	NM_020754	ARHGAP31	Rho GTPase activating protein 31	296	325	335	274	410	306	319	802	1.3745	1.67805	1.44447	1.49658	2.11228	1.56075	1.72892	1.48556
100874246	NR_046748	ARHGAP31-AS1	ARHGAP31 antisense RNA 1	0	3	5	4	5	7	7	14	0	0.196048	0.246372	0.268467	0.328722	0.405564	0.486832	0.316279
9743	NM_001142685,NM_014715	ARHGAP32	Rho GTPase activating protein 32	1042	1225	1118	968	1191	1352	1018	2977	3.94493	5.16638	3.85828	4.23685	4.90886	5.68674	4.41181	4.41099
115703	NM_001172630,NM_052948	ARHGAP33	Rho GTPase activating protein 33	82	172	119	145	149	207	150	447	0.770263	1.78525	1.03444	1.54478	1.53305	2.13731	1.63995	1.67524
2909	NM_004491	ARHGAP35	Rho GTPase activating protein 35	2028	2045	2099	1798	2384	2273	1949	6151	8.57399	9.61518	8.24427	8.95492	11.1903	10.5547	9.60254	10.3684
158763	NM_001282607,NM_001330651,NM_144967	ARHGAP36	Rho GTPase activating protein 36	0	0	4	0	0	0	0	0	0	0	0.045174	0	0	0	0	0
80728	NM_001308207,NM_001308208,NM_025251	ARHGAP39	Rho GTPase activating protein 39	168	263	301	264	324	321	292	846	1.33936	2.34276	2.24073	2.48199	2.88562	2.8196	2.7337	2.70764
393	NM_001164741,NM_001666	ARHGAP4	Rho GTPase activating protein 4	58	95	81	50	68	135	74	194	0.645325	1.17184	0.837661	0.647549	0.83537	1.70368	0.961018	0.886705
343578	NM_001164431	ARHGAP40	Rho GTPase activating protein 40	6	5	0	2	3	0	1	13	0.073423	0.058922	0	0.030063	0.04117	0	0.01436	0.064472
143872	NM_152432	ARHGAP42	Rho GTPase activating protein 42	572	634	504	338	477	603	398	1180	4.52056	5.57404	3.7036	3.14346	4.18706	5.23752	3.66596	3.71822
9912	NM_001321164,NM_001321166,NM_001321167,NM_001321168,NM_014859,NR_135569	ARHGAP44	Rho GTPase activating protein 44	439	442	376	320	439	457	330	1008	3.92115	4.33336	3.11191	3.32846	4.35837	4.42389	3.38027	3.58605
23526	NM_001258328,NM_001282334,NM_001282335,NM_001321232,NM_012292	ARHGAP45	Rho GTPase activating protein 45	111	118	68	58	79	87	70	190	0.770328	0.898139	0.428573	0.467812	0.594644	0.649893	0.559158	0.526583
394	NM_001030055,NM_001173	ARHGAP5	Rho GTPase activating protein 5	3584	3077	3708	2847	3190	3107	3059	9506	14.0284	13.3909	13.4801	13.1174	13.8555	13.3519	13.9525	14.8298
84837	NR_027263	ARHGAP5-AS1	ARHGAP5 antisense RNA 1 (head to head)	56	52	41	38	36	39	43	103	1.63968	1.68189	1.10866	1.29858	1.14489	1.23928	1.43873	1.202
395	NM_001287242,NM_006125,NM_013423,NM_013427,NR_109776	ARHGAP6	Rho GTPase activating protein 6	7	3	4	3	4	14	2	19	0.045039	0.022427	0.023022	0.020415	0.031151	0.106599	0.012035	0.053505
23779	NM_001017526,NM_001198726,NM_181335	ARHGAP8	Rho GTPase activating protein 8	440	477	386	414	429	511	353	1104	10.1301	12.167	8.22818	11.1113	10.964	12.8103	9.34619	10.1639
64333	NM_001080156,NM_001080157,NM_001319850,NM_001319851,NM_001319852,NM_032496	ARHGAP9	Rho GTPase activating protein 9	11	10	16	4	0	18	3	10	0.143779	0.142741	0.17765	0.05721	0	0.249347	0.030892	0.048033
396	NM_001185077,NM_001185078,NM_001301240,NM_001301241,NM_001301242,NM_001301243,NM_004309,NR_125441	ARHGDIA	Rho GDP dissociation inhibitor alpha	4795	4202	5955	5219	6002	4532	5506	14859	92.7843	90.8858	107.51	118.982	128.826	97.0916	124.392	114.167
397	NM_001175,NM_001321420,NM_001321421,NM_001321422,NM_001321423,NR_135637	ARHGDIB	Rho GDP dissociation inhibitor beta	4	4	16	6	10	11	6	41	0.098302	0.110049	0.56629	0.158087	0.402024	0.285455	0.234573	0.641338
398	NM_001176	ARHGDIG	Rho GDP dissociation inhibitor gamma	306	407	344	320	310	381	281	820	12.1724	18.0481	12.732	15.0214	13.6906	16.6749	13.0489	13.0325
9138	NM_004706,NM_198977,NM_199002	ARHGEF1	Rho guanine nucleotide exchange factor 1	374	462	508	455	420	487	466	1253	4.33149	5.95503	5.47228	6.21772	5.40701	6.20253	6.3008	5.81873
9639	NM_001308152,NM_001308153,NM_014629	ARHGEF10	Rho guanine nucleotide exchange factor 10	611	475	533	558	638	509	496	1698	4.15819	3.58605	3.36801	4.45817	4.82183	3.79042	3.90874	4.59265
55160	NM_001011722,NM_001319837,NM_001319838,NM_001328124,NM_018125,NR_137287,NR_137288	ARHGEF10L	Rho guanine nucleotide exchange factor 10 like	271	341	230	225	267	373	180	628	2.37985	2.92894	1.67404	2.14202	2.55923	3.39779	1.83435	2.1868
9826	NM_014784,NM_198236	ARHGEF11	Rho guanine nucleotide exchange factor 11	1142	890	1688	1314	1455	1212	1526	3584	6.29639	5.44474	8.6153	8.52305	8.88765	7.32468	9.79617	7.85318
23365	NM_001198665,NM_001301084,NM_015313	ARHGEF12	Rho guanine nucleotide exchange factor 12	6709	5961	7430	6022	6261	6521	6399	19227	25.7398	25.4331	26.4814	27.2276	26.7893	27.4806	28.6439	29.4119
22899	NM_025014,NM_173728	ARHGEF15	Rho guanine nucleotide exchange factor 15	0	0	0	0	10	0	0	0	0	0	0	0	0.092735	0	0	0
27237	NM_014448	ARHGEF16	Rho guanine nucleotide exchange factor 16	202	221	202	186	193	250	129	620	2.60305	3.17231	2.42863	2.82565	2.75843	3.54416	1.93501	3.19834
9828	NM_014786	ARHGEF17	Rho guanine nucleotide exchange factor 17	258	286	256	199	396	406	235	735	1.24047	1.52502	1.14023	1.12331	2.11025	2.14186	1.31225	1.40802
23370	NM_001130955,NM_015318	ARHGEF18	Rho/Rac guanine nucleotide exchange factor 18	865	743	1031	864	969	623	892	2301	6.01096	5.70383	6.67348	6.9567	7.39018	4.73085	7.26573	6.31752
128272	NM_153213	ARHGEF19	Rho guanine nucleotide exchange factor 19	66	79	49	45	49	83	59	114	0.741655	0.98224	0.510774	0.592267	0.611731	1.01432	0.760998	0.50726
9181	NM_001162383,NM_001162384,NM_001350110,NM_001350111,NM_001350112,NM_004723	ARHGEF2	Rho/Rac guanine nucleotide exchange factor 2	959	1769	797	948	1086	1924	744	2556	8.56378	17.7647	6.57574	9.98786	10.7396	18.8724	7.81655	9.16031
115557	NM_001111270,NM_001347933,NM_182947,NR_046223	ARHGEF25	Rho guanine nucleotide exchange factor 25	572	497	544	556	532	535	524	1692	8.43582	8.10979	7.46335	9.63	8.71054	8.6427	8.98768	9.92223
26084	NM_001251962,NM_001251963,NM_015595	ARHGEF26	Rho guanine nucleotide exchange factor 26	727	542	824	688	779	690	786	2293	5.26793	4.37771	5.56404	5.86877	6.29297	5.47843	6.63332	6.62462
100507524	NR_037901	ARHGEF26-AS1	ARHGEF26 antisense RNA 1	8	0	7	4	6	6	0	13	0.108646	0	0.093377	0.054093	0.087446	0.081827	0	0.072105
64283	NM_001080479,NM_001177693,NM_001244364	ARHGEF28	Rho guanine nucleotide exchange factor 28	469	488	297	374	395	491	297	989	2.95771	3.24375	1.64402	2.74555	2.6255	3.34403	2.04758	2.57256
50650	NM_001128615,NM_001128616,NM_001289698,NM_019555	ARHGEF3	Rho guanine nucleotide exchange factor 3	455	361	358	320	439	447	308	1048	4.72105	4.17004	3.41518	3.84945	5.04074	5.08503	3.71478	4.33333
100271715	NM_001145451	ARHGEF33	Rho guanine nucleotide exchange factor 33	0	0	16	0	5	2	0	27	0	0	0.129817	0	0.038775	0.018246	0	0.091363
728377	NR_033942	ARHGEF34P	Rho guanine nucleotide exchange factor 34, pseudogene	193	182	244	218	231	190	220	606	1.72176	1.80296	2.01987	2.28995	2.28361	1.86416	2.29089	2.15622
445328	NM_001003702	ARHGEF35	Rho guanine nucleotide exchange factor 35	70	46	71	46	67	55	55	172	1.05628	0.767099	0.996035	0.810824	1.11304	0.909734	0.971503	1.03597
389337	NM_001001669	ARHGEF37	Rho guanine nucleotide exchange factor 37	169	269	159	102	163	287	94	305	1.29861	2.30351	1.14058	0.927202	1.39752	2.43098	0.838472	0.937862
54848	NM_001242729,NM_017700	ARHGEF38	Rho guanine nucleotide exchange factor 38	0	0	0	0	0	0	0	0	0	0	0	0	0	0	0	0
100874374	NR_046840	ARHGEF38-IT1	ARHGEF38 intronic transcript 1	0	0	0	0	0	0	0	0	0	0	0	0	0	0	0	0
84904	NM_032818	ARHGEF39	Rho guanine nucleotide exchange factor 39	894	571	807	840	837	628	699	2681	8.92308	6.33433	7.48847	9.87339	9.27096	6.88555	8.13034	10.6711
100874200	NR_046572	ARHGEF3-AS1	ARHGEF3 antisense RNA 1	0	0	0	0	0	0	0	0	0	0	0	0	0	0	0	0
50649	NM_015320,NM_032995	ARHGEF4	Rho guanine nucleotide exchange factor 4	150	159	192	151	230	212	213	446	1.53559	1.79946	1.80206	1.82126	2.59133	2.36368	2.53107	1.78664
55701	NM_001278529,NM_001278530,NM_018071	ARHGEF40	Rho guanine nucleotide exchange factor 40	730	656	615	616	812	699	504	1655	4.61876	4.6166	3.61362	4.58659	5.7071	4.86229	3.70774	4.17916
7984	NM_005435	ARHGEF5	Rho guanine nucleotide exchange factor 5	331	310	450	387	381	359	421	1039	2.26462	2.35438	2.85983	3.11993	2.8924	2.69292	3.35325	2.83592
9459	NM_001306177,NM_004840	ARHGEF6	Rac/Cdc42 guanine nucleotide exchange factor 6	759	820	612	386	614	849	407	1206	5.85503	7.1192	4.44395	3.55265	5.11224	7.28123	3.7075	3.75456
8874	NM_001113511,NM_001113512,NM_001113513,NM_001320851,NM_001320852,NM_001320853,NM_001320854,NM_001330597,NM_001330598,NM_003899,NM_145735	ARHGEF7	Rho guanine nucleotide exchange factor 7	952	878	1135	859	1069	891	990	2885	6.89037	7.18121	7.50329	7.15946	8.5571	7.31713	8.15896	8.18596
100874226	NR_046516	ARHGEF7-AS1	ARHGEF7 antisense RNA 1	0	0	0	0	0	0	0	0	0	0	0	0	0	0	0	0
100874238	NR_046667	ARHGEF7-AS2	ARHGEF7 antisense RNA 2	7	19	13	5	6	18	5	13	0.184872	0.636389	0.343208	0.15253	0.17528	0.589	0.173292	0.157095
23229	NM_001173479,NM_001173480,NM_001330495,NM_015185	ARHGEF9	Cdc42 guanine nucleotide exchange factor 9	485	532	516	391	468	527	384	1023	3.39973	4.20266	3.32956	3.2039	3.61576	3.99118	3.09958	2.83293
100874355	NR_138419	ARHGEF9-IT1	ARHGEF9 intronic transcript 1	2	2	1	1	4	1	3	2	0.184227	0.137044	0.080587	0.041777	0.38959	0.036906	0.318571	0.054625
8289	NM_006015,NM_139135	ARID1A	AT-rich interaction domain 1A	1145	1849	1807	1617	2265	2740	2051	6031	5.0126	9.00235	7.51309	8.45695	11.0051	13.4535	10.6101	10.5241
57492	NM_001346813,NM_017519,NM_020732	ARID1B	AT-rich interaction domain 1B	894	1333	1188	1148	1389	1589	1342	3894	3.45343	5.78409	4.29221	5.22984	6.00089	6.79673	6.10493	6.05526
196528	NM_001347839,NM_152641	ARID2	AT-rich interaction domain 2	1954	1559	2127	1785	1945	1705	1784	5860	8.65574	8.98245	9.26379	9.36487	9.62486	8.3556	9.42838	10.2691
1820	NM_005224	ARID3A	AT-rich interaction domain 3A	522	413	391	338	556	428	272	1113	6.97185	6.14394	4.85341	5.3143	8.24063	6.28206	4.22963	5.93242
10620	NM_001307939,NM_006465	ARID3B	AT-rich interaction domain 3B	1121	1130	1078	1129	1230	1367	1056	3176	9.85945	11.0503	8.80562	11.6971	12.0026	13.1965	10.8181	11.1375
138715	NM_001017363	ARID3C	AT-rich interaction domain 3C	4	4	7	2	0	3	5	18	0.105828	0.12558	0.174195	0.062915	0	0.099625	0.172302	0.209402
5926	NM_002892,NM_023000,NM_023001	ARID4A	AT-rich interaction domain 4A	551	564	472	333	509	525	420	1218	3.60047	4.08137	2.86505	2.56474	3.67625	3.74908	3.18129	3.16711
51742	NM_001206794,NM_016374,NM_031371,NR_135074	ARID4B	AT-rich interaction domain 4B	1914	1507	1989	1488	1667	1508	1438	5040	12.0266	10.4161	11.4885	10.8634	11.4846	10.3075	10.4312	12.5124
10865	NM_001319085,NM_001319087,NM_001319092,NM_001319093,NM_001319094,NM_001319096,NM_212481	ARID5A	AT-rich interaction domain 5A	202	255	254	257	243	236	237	629	3.60266	4.80448	4.10029	5.27753	4.55595	4.3897	4.7443	4.24461
84159	NM_001244638,NM_032199	ARID5B	AT-rich interaction domain 5B	753	1018	498	502	743	1083	429	1688	3.74692	5.35755	2.35335	2.9649	4.05913	5.90347	2.363	3.34473
25820	NM_005744	ARIH1	ariadne RBR E3 ubiquitin protein ligase 1	2316	2316	2554	1921	2414	2589	2206	6493	16.5801	18.4346	16.9815	16.1952	19.1791	20.3529	18.4049	18.5253
10425	NM_001317333,NM_001317334,NM_001349209,NM_001349210,NM_001349211,NM_001349212,NM_001349213,NM_001349214,NM_001349215,NM_001349216,NM_001349217,NM_001349218,NM_001349219,NM_001349220,NM_001349221,NM_001349222,NM_001349223,NM_001349224,NM_001349225,NM_001349226,NM_001349227,NM_001349228,NM_001349229,NM_001349230,NM_006321,NR_146082,NR_146083,NR_146084,NR_146085	ARIH2	ariadne RBR E3 ubiquitin protein ligase 2	3846	3879	4492	3441	3529	3941	3479	9598	37.3485	40.8317	40.8614	38.6523	37.9295	41.6686	40.5308	36.9682
646450	NM_001123040	ARIH2OS	ariadne homolog 2 opposite strand	22	56	31	27	37	62	37	50	0.502584	1.46138	0.664557	0.730002	0.958059	1.57904	1.01283	0.462407
400	NM_001177,NM_001301068	ARL1	ADP ribosylation factor like GTPase 1	1338	754	1212	891	916	780	982	2895	15.8372	9.72549	13.3598	12.3733	11.7839	9.97405	13.2736	13.5047
285598	NM_001317948,NM_173664	ARL10	ADP ribosylation factor like GTPase 10	358	408	550	543	607	563	666	1871	5.95445	7.36626	8.32192	10.7467	11.113	9.96073	12.5774	12.0626
115761	NM_138450	ARL11	ADP ribosylation factor like GTPase 11	14	11	0	2	0	11	0	14	0.139574	0.119431	0	0.023548	0	0.113278	0	0.052621
392509	NM_001162491,NR_103708,NR_103709	ARL13A	ADP ribosylation factor like GTPase 13A	0	0	0	0	0	0	0	0	0	0	0	0	0	0	0	0
200894	NM_001174150,NM_001174151,NM_001321328,NM_144996,NM_182896,NR_033427,NR_135621	ARL13B	ADP ribosylation factor like GTPase 13B	675	762	725	485	474	613	488	1399	6.58265	8.34931	6.65134	5.47536	5.05762	6.69201	5.64142	5.53811
80117	NM_025047	ARL14	ADP ribosylation factor like GTPase 14	4	5	2	0	4	9	2	0	0.114813	0.145521	0.044888	0	0.129355	0.272744	0.063526	0
120534	NM_152316	ARL14EP	ADP ribosylation factor like GTPase 14 effector protein	749	594	780	459	503	586	593	1497	11.8372	10.4347	11.4473	8.52711	8.8222	10.1584	10.91	9.43177
644100	NM_001195581	ARL14EPL	ADP ribosylation factor like GTPase 14 effector protein like	0	0	0	0	0	0	0	0	0	0	0	0	0	0	0	0
54622	NM_019087	ARL15	ADP ribosylation factor like GTPase 15	186	225	292	198	271	255	251	692	2.80179	3.7723	4.08857	3.52093	4.54217	4.2275	4.42076	4.16886
339231	NM_001040025,NM_001329608,NM_001329609,NR_138058,NR_138059,NR_138060	ARL16	ADP ribosylation factor like GTPase 16	624	662	731	540	595	636	615	1693	17.9932	21.5155	20.157	18.247	19.2126	20.549	19.9622	19.5393
51326	NM_001113738,NM_001113738_dup1,NM_001288811,NM_001288811_dup1,NM_001288812,NM_001288813,NM_001288813_dup1,NM_001330244,NM_001330244_dup1,NM_001330244_dup2,NM_016632,NM_016632_dup1	ARL17A	ADP ribosylation factor like GTPase 17A	1202	1246	1273	1192	1356	1459	1231	3838	12.2818	15.5627	13.2834	14.3509	16.6292	17.6617	15.1568	15.6348
100506084	NM_001039083,NM_001103154,NM_001330240,NM_001330240_dup1,NM_001330240_dup2	ARL17B	ADP ribosylation factor like GTPase 17B	81	73	13	157	104	10	12	550	2.38325	2.38434	0.725361	5.47759	3.60803	0.521806	0.761213	6.46054
402	NM_001199745,NM_001667	ARL2	ADP ribosylation factor like GTPase 2	2296	1959	2305	1882	2222	1885	1735	5263	88.2773	83.9612	82.4541	85.3852	94.894	79.6375	77.9132	80.7232
23568	NM_012106	ARL2BP	ADP ribosylation factor like GTPase 2 binding protein	2341	1586	2613	1956	1709	1559	2069	6045	41.8991	31.5627	43.4514	41.23	33.9377	30.6412	43.1636	43.1226
100528018	NR_037650	ARL2-SNX15	ARL2-SNX15 readthrough (NMD candidate)	0	0	0	0	0	2	0	0	0	0	0	0	0	0.019783	0	0
403	NM_004311	ARL3	ADP ribosylation factor like GTPase 3	678	544	602	544	555	452	435	1315	6.57488	5.86699	5.42574	6.20579	5.96945	4.80695	4.91436	5.08558
10124	NM_001037164,NM_001195396,NM_005738,NM_212460	ARL4A	ADP ribosylation factor like GTPase 4A	348	268	405	257	275	281	286	875	4.22495	3.66657	4.66731	3.71097	3.68542	3.79303	4.11202	4.31222
10123	NM_001282431,NM_005737	ARL4C	ADP ribosylation factor like GTPase 4C	561	590	776	743	520	704	686	2203	5.25687	6.14319	6.78386	8.24306	5.4701	7.28684	7.52101	8.23053
379	NM_001661	ARL4D	ADP ribosylation factor like GTPase 4D	212	228	160	130	169	239	120	337	5.02151	5.99546	3.52382	3.62483	4.44067	6.20272	3.29833	3.18477
26225	NM_001037174,NM_012097,NM_177985	ARL5A	ADP ribosylation factor like GTPase 5A	1781	627	1103	595	610	454	742	3830	21.2305	8.66296	12.6782	8.63982	8.1725	5.99965	10.3831	18.161
221079	NM_178815	ARL5B	ADP ribosylation factor like GTPase 5B	1889	1470	1993	1269	1344	1494	1520	4093	19.7853	17.113	19.3903	15.6495	15.6184	17.1772	18.5441	17.0855
390790	NM_001143968	ARL5C	ADP ribosylation factor like GTPase 5C	0	2	0	0	0	0	0	0	0	0.079531	0	0	0	0	0	0
84100	NM_001278293,NM_001323513,NM_001323514,NM_032146,NM_177976,NR_103511,NR_136595,NR_136597,NR_136598,NR_136600,NR_136601,NR_136602	ARL6	ADP ribosylation factor like GTPase 6	493	370	433	307	319	312	311	714	5.08902	4.48335	4.45649	4.59659	3.08778	4.04851	4.77666	3.47848
23204	NM_001313858,NM_015161	ARL6IP1	ADP ribosylation factor like GTPase 6 interacting protein 1	5659	3635	5856	1898	4387	3359	4235	6256	88.2949	63.063	84.8839	34.8568	75.9766	57.5487	77.013	38.9133
51329	NM_001002251,NM_001002252,NM_001278378,NM_001278379,NM_001278380,NM_016638,NM_018694,NR_103512	ARL6IP4	ADP ribosylation factor like GTPase 6 interacting protein 4	1950	1792	2316	2083	2012	1722	1858	5617	46.4234	47.5107	50.793	58.4909	54.5234	44.4306	50.8089	52.9342
10550	NM_006407	ARL6IP5	ADP ribosylation factor like GTPase 6 interacting protein 5	1766	1063	1240	996	1250	1046	918	3221	31.1801	20.8754	20.3465	20.7062	24.4913	20.288	18.8861	22.6773
151188	NM_001350068,NM_152522,NR_024526,NR_146422,NR_146423,NR_146424,NR_146425,NR_146426,NR_146427,NR_146428,NR_146429,NR_146430,NR_146431	ARL6IP6	ADP ribosylation factor like GTPase 6 interacting protein 6	592	776	686	491	585	769	576	1162	9.22748	12.5886	9.13334	8.44406	9.29445	12.3094	9.51457	7.03958
127829	NM_001256129,NM_138795	ARL8A	ADP ribosylation factor like GTPase 8A	644	565	610	509	641	542	537	1393	13.4729	13.1272	11.8647	12.5314	14.9381	12.453	13.101	11.6281
55207	NM_018184	ARL8B	ADP ribosylation factor like GTPase 8B	1405	1093	1177	792	964	1107	918	2510	17.691	15.2999	13.7631	11.742	13.4725	15.2972	13.4618	12.5977
132946	NM_206919	ARL9	ADP ribosylation factor like GTPase 9	0	0	0	3	0	2	3	0	0	0	0	0.1243	0	0.093702	0.14529	0
55156	NM_001286702,NM_018120	ARMC1	armadillo repeat containing 1	1400	596	916	517	654	851	678	1843	17.293	8.18572	10.51	7.51338	8.95603	11.5368	9.80769	9.07394
83787	NM_001161009,NM_001161010,NM_001161011,NM_001161012,NM_001161013,NM_031905	ARMC10	armadillo repeat containing 10	727	618	791	578	531	597	581	1569	10.7806	10.2136	11.0327	10.1519	8.80853	9.68815	10.2196	9.38626
221481	NM_001286574,NM_001286576,NM_145028	ARMC12	armadillo repeat containing 12	2	11	8	8	3	12	0	13	0.061425	0.354213	0.223801	0.28575	0.084984	0.404068	0	0.153159
84071	NM_001286609,NM_032131	ARMC2	armadillo repeat containing 2	96	127	150	95	119	104	81	303	0.956256	1.41862	1.39619	1.11661	1.32164	1.1395	0.946081	1.21237
101929716	NR_104137	ARMC2-AS1	ARMC2 antisense RNA 1	0	0	0	0	0	0	0	0	0	0	0	0	0	0	0	0
219681	NM_001282745,NM_001282746,NM_001282747,NM_173081	ARMC3	armadillo repeat containing 3	10	15	0	3	13	26	0	37	0.093948	0.16562	0	0.026107	0.140211	0.281763	0	0.145636
55130	NM_001290020,NM_001290021,NM_001312689,NM_018076	ARMC4	armadillo repeat containing 4	347	370	327	293	282	340	284	788	3.64371	4.28784	3.16926	3.59493	3.2874	3.91167	3.4381	3.28673
101060171	NR_138082	ARMC4P1	armadillo repeat containing 4 pseudogene 1	0	18	8	0	6	15	6	15	0	0.186756	0.06889	0	0.062637	0.146421	0.064458	0.056386
79798	NM_001105247,NM_001288767,NM_001301820,NM_024742	ARMC5	armadillo repeat containing 5	167	170	274	256	269	202	260	777	1.58527	1.91749	2.59003	2.99035	3.00879	2.16509	2.92288	3.06933
93436	NM_001199196,NM_033415	ARMC6	armadillo repeat containing 6	2144	2116	3004	2573	2097	1935	2612	7149	33.4247	36.6897	43.7782	47.0233	36.4868	33.04	47.3493	44.2044
79637	NM_001304271,NM_001304272,NM_001304273,NM_024585	ARMC7	armadillo repeat containing 7	215	153	250	230	234	182	205	628	4.20732	3.67698	4.56056	5.4199	4.91396	3.98263	4.82606	4.77273
25852	NM_001267041,NM_001267042,NM_001282342,NM_014154,NM_015396,NM_213654	ARMC8	armadillo repeat containing 8	940	796	1280	957	861	839	909	2937	8.21023	8.17528	10.9366	10.3684	8.40579	7.99626	9.25663	10.5025
80210	NM_001271466,NM_001291656,NM_025139	ARMC9	armadillo repeat containing 9	531	409	575	428	451	457	448	1318	7.56628	6.51052	4.94368	3.58837	3.2326	7.05798	6.32013	6.87141
51309	NM_016608	ARMCX1	armadillo repeat containing, X-linked 1	31	19	17	6	15	20	15	32	0.531524	0.369271	0.269645	0.11683	0.290938	0.369121	0.290826	0.217894
9823	NM_001282231,NM_014782,NM_177949	ARMCX2	armadillo repeat containing, X-linked 2	284	209	151	158	239	221	125	346	3.76781	3.051	1.85808	2.46958	3.474	3.22051	1.94931	1.81825
51566	NM_016607,NM_177947,NM_177948	ARMCX3	armadillo repeat containing, X-linked 3	1163	1489	962	753	995	1460	772	2361	12.9172	18.4054	9.9118	9.85946	12.2734	17.8059	9.99473	10.445
100131755	NM_001256155,NR_028407,NR_045861,NR_045862,NR_045863,NR_045864	ARMCX4	armadillo repeat containing, X-linked 4	88	42	97	34	124	97	63	336	0.432553	0.220769	0.478904	0.187579	0.659804	0.52756	0.344732	0.672832
64860	NM_001168478,NM_001168479,NM_001168480,NM_001168482,NM_001168485,NM_022838	ARMCX5	armadillo repeat containing, X-linked 5	453	516	325	201	336	486	319	838	6.20195	7.76923	4.12374	3.22079	5.12171	7.28037	5.01238	4.54172
100528062	NM_001199818,NM_001350268,NM_001350269,NM_001350270,NR_146584,NR_146585,NR_146586,NR_146587	ARMCX5-GPRASP2	ARMCX5-GPRASP2 readthrough	284	500	514	368	637	492	211	1289	2.01342	3.76466	3.22051	2.94673	5.39076	3.96629	1.7227	3.56557
54470	NM_001009584,NM_001184768,NM_019007,NR_033669,NR_033670	ARMCX6	armadillo repeat containing, X-linked 6	449	471	293	273	291	459	271	787	14.9616	17.6634	8.25753	8.79363	9.97208	17.1512	9.37057	9.40279
387715	NM_001099667	ARMS2	age-related maculopathy susceptibility 2	0	0	0	0	0	0	0	0	0	0	0	0	0	0	0	0
79624	NM_001286562,NM_024573	ARMT1	acidic residue methyltransferase 1	1775	1308	1505	1053	1217	1262	1031	3274	25.6537	21.0661	20.2364	18.0113	19.4911	20.0311	17.4472	18.8447
405	NM_001197325,NM_001286035,NM_001286036,NM_001350224,NM_001350225,NM_001350226,NM_001668,NM_178427	ARNT	aryl hydrocarbon receptor nuclear translocator	1107	1093	948	848	1051	1177	826	2670	8.48032	9.32934	6.75988	7.68652	8.95798	9.92224	7.3804	8.17164
9915	NM_014862	ARNT2	aryl hydrocarbon receptor nuclear translocator 2	520	593	633	474	561	739	612	1581	2.98056	3.77685	3.36631	3.19867	3.56346	4.65114	4.08299	3.61035
406	NM_001030272,NM_001030273,NM_001178,NM_001297719,NM_001297722,NM_001297724,NM_001351804,NM_001351805,NM_001351806,NM_001351807,NM_001351808,NM_001351809,NM_001351810,NM_001351811,NM_001351812,NM_001351813,NM_001351814,NM_001351815,NM_001351816,NM_001351817,NM_001351818,NM_001351819,NM_001351820,NM_001351821,NM_001351822,NM_001351823,NM_001351824,NR_147785,NR_147786,NR_147787,NR_147788,NR_147789,N…	ARNTL	aryl hydrocarbon receptor nuclear translocator like	301	392	225	207	242	381	170	507	3.90638	5.61357	2.70128	3.11017	3.51814	5.48431	2.52128	2.62447
56938	NM_001248002,NM_001248003,NM_001248004,NM_001248005,NM_020183	ARNTL2	aryl hydrocarbon receptor nuclear translocator like 2	1023	724	1052	789	879	758	858	2365	5.26031	4.12318	5.0398	4.79642	5.0232	4.28092	5.15061	4.85615
101928646	NR_109975	ARNTL2-AS1	ARNTL2 antisense RNA 1	0	0	0	0	0	0	0	0	0	0	0	0	0	0	0	0
10552	NM_001190996,NM_006409	ARPC1A	actin related protein 2/3 complex subunit 1A	3042	2329	2941	2423	2543	2317	2333	6869	71.1542	60.5857	63.8931	66.7333	65.9921	59.4941	63.5923	64.0388
10095	NM_005720	ARPC1B	actin related protein 2/3 complex subunit 1B	798	689	800	628	740	643	686	1892	19.5937	18.802	18.2281	18.1413	20.1657	17.3337	19.6069	18.5085
10109	NM_005731,NM_152862	ARPC2	actin related protein 2/3 complex subunit 2	3356	2677	3380	2474	2941	2644	2508	7620	84.3653	74.9431	78.5995	73.2431	82.2354	72.6099	73.4903	76.4458
10094	NM_001278556,NM_001287222	ARPC3	actin related protein 2/3 complex subunit 3	3842	3017	3726	2851	2980	2562	2634	8254	151.521	132.31	136.508	132.428	130.408	110.936	121.051	129.763
10093	NM_001024959,NM_001024960,NM_001198780,NM_005718	ARPC4	actin related protein 2/3 complex subunit 4	1390	938	1640	1246	1229	861	1332	3519	27.1551	20.2613	29.2495	28.5228	26.7098	18.3207	30.256	27.6019
100526693	NM_001198793	ARPC4-TTLL3	ARPC4-TTLL3 readthrough	0	0	220	25	26	37	59	52	0	0	1.92684	0.273869	0.265594	0.373237	0.638402	0.192291
10092	NM_001270439,NM_005717	ARPC5	actin related protein 2/3 complex subunit 5	2466	1392	2661	1710	1839	1332	1915	5961	44.6143	27.9933	44.7219	36.3727	36.9103	26.4674	40.364	42.9952
81873	NM_030978	ARPC5L	actin related protein 2/3 complex subunit 5 like	682	646	841	598	599	624	613	1659	10.1678	10.7179	11.6459	10.4926	9.91366	10.2126	10.6495	9.86385
348110	NM_001282380,NM_182616	ARPIN	actin related protein 2/3 complex inhibitor	1372	785	1279	1159	1287	1108	1108	3451	8.4402	5.36857	7.23017	8.39699	8.79111	7.48489	7.83731	8.35557
10776	NM_001306191,NM_001306195,NM_001306196,NM_001330309,NM_006628	ARPP19	cAMP regulated phosphoprotein 19	4395	2736	576	3097	3272	2247	3479	1243	30.0704	20.7455	3.64329	25.0853	24.7877	16.8577	27.8475	3.37867
10777	NM_001025068,NM_001025069,NM_001267616,NM_001267617,NM_001267618,NM_001267619,NM_016300,NM_198399	ARPP21	cAMP regulated phosphoprotein 21	0	0	0	0	0	0	0	0	0	0	0	0	0	0	0	0
407	NM_004312	ARR3	arrestin 3	0	0	0	0	0	0	0	0	0	0	0	0	0	0	0	0
408	NM_004041,NM_020251	ARRB1	arrestin beta 1	572	504	475	351	538	474	329	1062	2.85845	2.80476	2.20606	2.06208	2.98899	2.60419	1.90957	2.11985
409	NM_001257328,NM_001257329,NM_001257330,NM_001257331,NM_001330064,NM_004313,NM_199004,NR_047516	ARRB2	arrestin beta 2	1340	1376	1110	990	1239	1379	829	2752	26.3722	30.0337	20.243	22.8961	26.9458	29.7034	18.8795	21.7452
92714	NM_001317968,NM_152285	ARRDC1	arrestin domain containing 1	403	485	426	400	451	446	417	1034	9.30605	12.4504	9.09283	10.8068	11.4317	11.3609	11.2002	9.48702
85026	NR_122035,NR_122036	ARRDC1-AS1	ARRDC1 antisense RNA 1	336	475	463	400	357	481	362	1155	8.47288	13.3269	11.1405	11.8422	9.97071	13.8083	11.0575	11.7923
27106	NM_001025604,NM_001286826,NM_015683	ARRDC2	arrestin domain containing 2	161	166	164	127	172	162	130	388	2.39459	2.7416	2.26222	2.21394	2.82687	2.62549	2.22598	2.29946
57561	NM_001329670,NM_001329671,NM_001329672,NM_020801,NR_138071,NR_138072	ARRDC3	arrestin domain containing 3	613	867	398	361	339	830	310	1089	5.29842	8.50585	3.19515	3.70609	3.26718	7.91722	3.13936	3.72161
100129716	NR_027435	ARRDC3-AS1	ARRDC3 antisense RNA 1	135	149	120	110	101	179	100	374	2.01562	2.47876	1.6621	1.93155	1.6779	2.95176	1.74566	2.23946
91947	NM_183376	ARRDC4	arrestin domain containing 4	1628	5936	1310	872	1139	5615	892	2786	15.0412	61.0146	11.2424	9.48186	11.6821	56.9907	9.59986	10.261
645432	NM_001080523	ARRDC5	arrestin domain containing 5	0	0	0	0	0	0	0	0	0	0	0	0	0	0	0	0
410	NM_000487,NM_001085425,NM_001085426,NM_001085427,NM_001085428	ARSA	arylsulfatase A	344	450	421	367	514	439	510	872	3.03932	4.45737	3.45101	3.89555	5.14819	4.32791	5.24513	3.10415
411	NM_000046,NM_198709	ARSB	arylsulfatase B	615	465	726	529	607	458	639	1800	3.85747	3.57898	4.19618	3.85329	4.22366	3.11337	4.70791	4.45574
414	NM_001669,NM_009589	ARSD	arylsulfatase D	0	0	0	0	0	0	0	0	0	0	0	0	0	0	0	0
100506356	NR_144459	ARSD-AS1	ARSD antisense RNA 1	0	0	0	1	0	0	0	0	0	0	0	0.050788	0	0	0	0
415	NM_000047,NM_001282628,NM_001282631	ARSE	arylsulfatase E (chondrodysplasia punctata 1)	71	124	112	61	83	120	59	160	1.09841	2.05344	1.5455	1.06128	1.53185	2.22115	1.02871	1.06944
416	NM_001201538,NM_001201539,NM_004042	ARSF	arylsulfatase F	0	0	0	0	0	0	0	0	0	0	0	0	0	0	0	0
22901	NM_001267727,NM_014960	ARSG	arylsulfatase G	196	328	183	186	183	382	152	519	2.75133	5.1065	2.36808	2.99796	2.78173	5.9072	2.43438	2.90248
347527	NM_001011719	ARSH	arylsulfatase family member H	0	0	0	0	0	0	0	0	0	0	0	0	0	0	0	0
340075	NM_001012301	ARSI	arylsulfatase family member I	8	8	2	4	6	0	0	5	0.092789	0.092809	0.022004	0.050895	0.069293	0	0	0.021727
79642	NM_024590	ARSJ	arylsulfatase family member J	71	51	65	81	83	64	50	153	0.564416	0.447657	0.480077	0.763709	0.73936	0.559968	0.466851	0.48923
153642	NM_198150	ARSK	arylsulfatase family member K	324	370	349	229	269	369	241	782	3.63363	4.62337	3.64038	3.02413	3.3493	4.54179	3.14607	3.50084
417	NM_004314	ART1	ADP-ribosyltransferase 1	0	0	0	0	0	0	0	0	0	0	0	0	0	0	0	0
419	NM_001130016,NM_001130017,NM_001179	ART3	ADP-ribosyltransferase 3	0	0	0	0	0	0	0	0	0	0	0	0	0	0	0	0
420	NM_021071	ART4	ADP-ribosyltransferase 4 (Dombrock blood group)	0	0	0	0	0	0	0	0	0	0	0	0	0	0	0	0
116969	NM_001079536,NM_001297668,NM_053017,NR_123732	ART5	ADP-ribosyltransferase 5	131	143	150	104	143	152	109	240	3.3596	3.86156	3.49313	2.94473	4.04241	4.02354	3.13861	2.39053
9048	NM_001136215,NM_057090,NM_057091	ARTN	artemin	17	15	7	4	25	34	10	34	0.327984	0.307287	0.118487	0.076612	0.535697	0.738527	0.216863	0.247442
64801	NM_001346992,NM_022786,NR_144538	ARV1	ARV1 homolog, fatty acid homeostasis modulator	940	870	931	722	731	903	692	2058	22.5513	24.4084	21.8391	21.4651	20.4584	25.0205	19.875	20.7333
421	NM_001670	ARVCF	armadillo repeat gene deleted in velocardiofacial syndrome	327	328	326	309	368	359	314	940	3.03932	3.39485	2.81284	3.37996	3.79848	3.66536	3.40683	3.48737
170302	NM_139058	ARX	aristaless related homeobox	4	0	11	6	0	3	8	22	0.044524	0	0.131162	0.080077	0	0.042424	0.117209	0.110618
57412	NM_020682	AS3MT	arsenite methyltransferase	767	659	687	530	653	616	523	1616	11.6862	11.1639	9.71697	9.50162	11.0381	10.3111	9.28538	9.81403
427	NM_001127505,NM_004315,NM_177924	ASAH1	N-acylsphingosine amidohydrolase 1	1754	1335	1039	1170	1292	923	1159	3503	24.325	20.5389	13.3376	19.0697	19.8561	14.0353	18.8339	19.3898
56624	NM_001143974,NM_019893	ASAH2	N-acylsphingosine amidohydrolase 2	55	77	48	28	45	72	36	99	0.840275	1.31497	0.683235	0.511503	0.76272	1.22312	0.640469	0.611868
653308	NM_001079516,NM_001321957,NM_001321958,NM_001321959,NM_001321960,NR_135904	ASAH2B	N-acylsphingosine amidohydrolase 2B	206	313	238	126	155	263	149	471	2.33001	3.93835	2.52182	1.68436	1.94727	3.24132	1.9872	2.13615
50807	NM_001247996,NM_018482	ASAP1	ArfGAP with SH3 domain, ankyrin repeat and PH domain 1	1000	1159	1345	1009	932	1012	1298	3634	5.94536	7.66633	7.44839	7.10499	6.16324	6.63814	9.03183	8.61485
29065	NR_002765	ASAP1-IT1	ASAP1 intronic transcript 1	22	19	30	32	29	17	36	106	0.670637	0.660087	0.869544	1.18339	1.01474	0.591049	1.30529	1.34227
100507117	NR_045385	ASAP1-IT2	ASAP1 intronic transcript 2	4	10	0	4	15	4	17	48	0.065947	0.201201	0	0.087187	0.302556	0.071879	0.359433	0.35205
8853	NM_001135191,NM_003887	ASAP2	ArfGAP with SH3 domain, ankyrin repeat and PH domain 2	758	571	670	546	734	604	527	1589	5.03861	4.21434	4.14075	4.32298	5.41894	4.41373	4.10508	4.21307
55616	NM_001143778,NM_017707	ASAP3	ArfGAP with SH3 domain, ankyrin repeat and PH domain 3	455	452	361	348	492	465	321	946	4.13537	4.57047	3.04841	3.72955	4.96728	4.64376	3.40854	3.42861
51665	NM_001040445,NM_001330196	ASB1	ankyrin repeat and SOCS box containing 1	658	550	898	650	763	613	744	2237	3.64321	3.36167	4.59535	4.19731	4.68291	3.72397	4.799	4.92208
136371	NM_001142459,NM_001142460,NM_080871	ASB10	ankyrin repeat and SOCS box containing 10	0	0	0	0	0	0	0	0	0	0	0	0	0	0	0	0
140456	NM_001012428,NM_001201583,NM_080873	ASB11	ankyrin repeat and SOCS box containing 11	4	5	0	0	0	0	0	3	0.048594	0.065166	0	0	0	0	0	0.0136
142689	NM_130388	ASB12	ankyrin repeat and SOCS box containing 12	0	0	3	2	0	4	0	0	0	0	0.05795	0.068475	0	0.102756	0	0
79754	NM_024701,NR_024581,NR_037164	ASB13	ankyrin repeat and SOCS box containing 13	705	644	677	478	592	647	590	1503	9.65826	9.86987	8.62247	7.7857	9.03201	9.77758	9.41803	8.25323
142686	NM_001142733,NM_130387	ASB14	ankyrin repeat and SOCS box containing 14	0	0	0	0	0	0	0	0	0	0	0	0	0	0	0	0
142685	NM_001290258,NM_080928	ASB15	ankyrin repeat and SOCS box containing 15	0	0	0	0	0	0	0	0	0	0	0	0	0	0	0	0
92591	NM_080863	ASB16	ankyrin repeat and SOCS box containing 16	0	0	0	6	0	0	0	8	0	0	0	0.10765	0	0	0	0.050331
339201	NR_049729,NR_049730	ASB16-AS1	ASB16 antisense RNA 1	151	199	168	185	223	217	226	543	2.94493	4.05444	2.93436	3.92861	4.83734	4.18514	5.00253	3.99343
127247	NM_080868,NR_026546	ASB17	ankyrin repeat and SOCS box containing 17	0	0	0	0	0	0	0	0	0	0	0	0	0	0	0	0
401036	NM_212556	ASB18	ankyrin repeat and SOCS box containing 18	0	6	0	0	0	2	0	0	0	0.076354	0	0	0	0.027135	0	0
51676	NM_001202429,NM_016150	ASB2	ankyrin repeat and SOCS box containing 2	0	0	0	0	3	0	2	0	0	0	0	0	0.039701	0	0.031508	0
51130	NM_001201965,NM_016115,NM_145863	ASB3	ankyrin repeat and SOCS box containing 3	576	563	440	738	438	596	413	1059	9.61153	10.4894	6.83956	14.5591	8.06589	10.8755	7.89339	7.11056
51666	NM_016116,NM_145872	ASB4	ankyrin repeat and SOCS box containing 4	0	0	0	0	0	0	0	0	0	0	0	0	0	0	0	0
140458	NM_080874	ASB5	ankyrin repeat and SOCS box containing 5	0	0	0	0	0	0	0	0	0	0	0	0	0	0	0	0
140459	NM_001202403,NM_017873,NM_177999	ASB6	ankyrin repeat and SOCS box containing 6	719	555	974	800	828	712	848	2323	5.84172	5.01866	7.3649	7.66052	7.47262	6.35824	8.03287	7.5436
140460	NM_024708,NM_198243	ASB7	ankyrin repeat and SOCS box containing 7	744	894	840	553	738	862	627	1970	6.19744	7.66956	6.553	5.3503	6.55316	7.68268	5.77155	6.56346
140461	NM_001319296,NM_001319297,NM_001319298,NM_001319299,NM_001319300,NM_001319301,NM_024095	ASB8	ankyrin repeat and SOCS box containing 8	684	497	768	551	599	481	686	1588	9.76591	7.88159	10.1981	9.27773	9.46691	7.46972	11.4199	9.07151
140462	NM_001031739,NM_001168530,NM_001168531,NM_024087	ASB9	ankyrin repeat and SOCS box containing 9	14	15	5	8	12	4	0	29	0.255469	0.3183	0.098176	0.168173	0.241284	0.075516	0	0.227417
728619	NR_033769	ASB9P1	ankyrin repeat and SOCS box containing 9 pseudogene 1	0	0	0	0	0	0	0	0	0	0	0	0	0	0	0	0
51008	NM_001198798,NM_001198799,NM_001198800,NR_045564	ASCC1	activating signal cointegrator 1 complex subunit 1	859	924	656	740	758	939	610	2166	12.0508	14.5136	8.36487	12.264	11.8194	14.5085	10.0119	12.11
84164	NM_001242906,NM_032204	ASCC2	activating signal cointegrator 1 complex subunit 2	780	786	951	827	817	932	851	2609	10.3863	11.6358	11.7764	13.0217	12.074	13.6126	13.2348	13.8471
10973	NM_001284271,NM_006828,NM_022091	ASCC3	activating signal cointegrator 1 complex subunit 3	9365	8620	9660	7670	7767	8515	7358	23321	47.5739	48.4815	45.0699	44.1249	42.8071	47.7864	44.3135	45.8904
429	NM_004316	ASCL1	achaete-scute family bHLH transcription factor 1	0	0	0	0	0	0	0	0	0	0	0	0	0	0	0	0
430	NM_005170	ASCL2	achaete-scute family bHLH transcription factor 2	3	0	0	0	0	0	0	0	0.040662	0	0	0	0	0	0	0
56676	NM_020646	ASCL3	achaete-scute family bHLH transcription factor 3	0	0	0	0	0	0	0	0	0	0	0	0	0	0	0	0
121549	NM_203436	ASCL4	achaete-scute family bHLH transcription factor 4	2	0	0	0	0	0	0	0	0.031285	0	0	0	0	0	0	0
647219	NM_001270601	ASCL5	achaete-scute family bHLH transcription factor 5	4	0	0	0	0	0	0	4	0.096601	0	0	0	0	0	0	0.040528
25842	NM_014034	ASF1A	anti-silencing function 1A histone chaperone	1003	838	941	682	815	771	651	2115	15.0202	13.964	13.1023	12.0287	13.551	12.6771	11.3557	12.6342
55723	NM_018154	ASF1B	anti-silencing function 1B histone chaperone	1925	1274	2043	1446	1613	1170	1579	4142	41.7849	30.7443	41.2009	36.959	38.8766	27.8888	39.957	35.8444
432	NM_001197216,NM_001671	ASGR1	asialoglycoprotein receptor 1	30	49	28	27	35	39	29	55	0.740327	1.34799	0.679925	0.788042	0.966146	1.08701	0.822906	0.55381
433	NM_001181,NM_001201352,NM_080912,NM_080913,NM_080914	ASGR2	asialoglycoprotein receptor 2	0	0	0	0	0	0	0	0	0	0	0	0	0	0	0	0
55870	NM_018489	ASH1L	ASH1 like histone lysine methyltransferase	2724	2084	3385	2706	2962	2611	3060	8333	8.69472	7.39729	10.0376	10.1743	10.4958	9.15415	11.383	10.6036
645676	NR_027023	ASH1L-AS1	ASH1L antisense RNA 1	75	53	66	47	50	84	50	143	1.43117	1.12456	1.16122	1.05672	1.05273	1.74505	1.10229	1.09024
9070	NM_001105214,NM_001261832,NM_001282272,NM_004674	ASH2L	ASH2 like histone lysine methyltransferase complex subunit	856	970	1096	809	798	1044	884	2315	10.7254	13.4681	12.7091	11.8845	11.1479	14.4428	12.93	11.5353
41	NM_001095,NM_001256830,NM_020039,NR_046389	ASIC1	acid sensing ion channel subunit 1	330	298	306	221	379	370	303	894	3.19264	3.21962	2.73108	2.52418	4.06768	3.89461	3.3895	3.46725
40	NM_001094,NM_183377	ASIC2	acid sensing ion channel subunit 2	2	0	4	0	0	0	0	0	0.021626	0	0.03268	0	0	0	0	0
9311	NM_004769,NM_020321,NM_020322,NR_046401	ASIC3	acid sensing ion channel subunit 3	18	22	19	17	25	23	33	72	0.272002	0.366998	0.267912	0.314773	0.449946	0.393255	0.611999	0.45806
55515	NM_018674,NM_182847	ASIC4	acid sensing ion channel subunit family member 4	6	0	0	0	4	15	6	11	0.074217	0	0	0	0.057527	0.212786	0.075612	0.0558
51802	NM_017419	ASIC5	acid sensing ion channel subunit family member 5	0	0	0	0	0	0	0	0	0	0	0	0	0	0	0	0
434	NM_001672	ASIP	agouti signaling protein	0	0	0	0	0	0	0	0	0	0	0	0	0	0	0	0
435	NM_000048,NM_001024943,NM_001024944,NM_001024946	ASL	argininosuccinate lyase	378	456	461	327	384	429	308	906	7.17923	9.68471	8.19794	7.15952	7.86825	8.98491	6.76404	6.87521
438	NM_001171038_chrX,NM_001171038_chrY,NM_001171039_chrX,NM_001171039_chrY,NM_004043_chrX,NM_004043_chrY	ASMT	acetylserotonin O-methyltransferase	0	0	0	0	0	0	0	0	0	0	0	0	0	0	0	0
8623	NM_001173473_chrX,NM_001173473_chrY,NM_001173474_chrX,NM_001173474_chrY,NM_004192_chrX,NM_004192_chrY	ASMTL	acetylserotonin O-methyltransferase like	178	167	220	145	180	210	191	460	3.13214	3.25666	3.58584	2.98924	3.52017	4.05566	3.91042	3.24387
80161	NR_026710_chrX,NR_026710_chrY,NR_026711_chrX,NR_026711_chrY	ASMTL-AS1	ASMTL antisense RNA 1	0	36	38	3	6	65	0	141	0	0.683603	0.681035	0.048636	0.105206	1.2902	0	1.01067
439	NM_004317	ASNA1	arsA arsenite transporter, ATP-binding, homolog 1 (bacterial)	879	588	1078	850	716	617	816	2293	25.146	18.6983	28.6453	28.6243	22.7084	19.3663	27.1954	26.1358
440	NM_001178075,NM_001178076,NM_001178077,NM_001673,NM_133436,NM_183356	ASNS	asparagine synthetase (glutamine-hydrolyzing)	1946	9026	2074	1446	1630	9093	1669	4813	35.2811	180.62	34.9638	30.456	32.4324	179.945	34.9453	34.6335
54529	NM_019048	ASNSD1	asparagine synthetase domain containing 1	2726	2657	2803	1873	1993	2666	2185	5865	41.4644	44.9501	39.5998	33.5404	33.6431	44.5277	38.7256	35.5571
389652	NR_146077	ASNSP1	asparagine synthetase pseudogene 1	58	553	30	14	19	534	19	47	1.49396	15.8361	0.71269	0.395726	0.528834	15.0939	0.550566	0.480177
443	NM_000049,NM_001128085	ASPA	aspartoacylase	0	0	0	0	0	0	0	0	0	0	0	0	0	0	0	0
554235	NM_001024656,NM_001114598	ASPDH	aspartate dehydrogenase domain containing	0	0	0	0	0	0	0	0	0	0	0	0	0	0	0	0
374569	NM_001080464	ASPG	asparaginase	0	0	0	0	3	0	3	0	0	0	0	0	0.055484	0	0.057828	0
444	NM_001164750,NM_001164751,NM_001164752,NM_001164753,NM_001164754,NM_001164755,NM_001164756,NM_004318,NM_020164,NM_032466,NM_032467,NM_032468	ASPH	aspartate beta-hydroxylase	2915	2136	2731	1913	2224	2031	2119	5556	24.4899	21.0122	23.6912	21.0531	23.3408	19.4804	20.7753	17.6247
253982	NM_181718	ASPHD1	aspartate beta-hydroxylase domain containing 1	4	11	0	6	11	9	13	19	0.088263	0.295963	0	0.170192	0.284339	0.22344	0.375148	0.187976
57168	NM_020437	ASPHD2	aspartate beta-hydroxylase domain containing 2	235	267	281	198	205	264	184	487	2.66429	3.36005	2.95372	2.6457	2.5806	3.28535	2.4274	2.20061
259266	NM_001206846,NM_018136	ASPM	abnormal spindle microtubule assembly	7333	4773	8352	6040	6562	4550	6432	20972	26.8565	20.3426	29.6222	25.7284	26.7162	19.4248	28.6282	30.3374
54829	NM_001193335,NM_017680	ASPN	asporin	0	0	0	0	0	0	0	0	0	0	0	0	0	0	0	0
151516	NM_152792	ASPRV1	aspartic peptidase, retroviral-like 1	15	24	36	49	29	23	36	114	0.246363	0.443174	0.569436	0.981072	0.540272	0.434718	0.716215	0.780701
79058	NM_001251888,NM_001330528,NM_024083,NR_045351	ASPSCR1	ASPSCR1, UBX domain containing tether for SLC2A4	381	412	551	503	468	470	450	1345	7.75917	9.29987	10.4232	12.0813	10.5475	10.4892	10.6195	10.8406
105378553	NR_136149,NR_136150	AS-PTPRE	lncRNA antisense to PTPRE protein-coding gene	0	0	0	0	0	0	0	0	0	0	0	0	0	0	0	0
80150	NM_001083926,NM_025080	ASRGL1	asparaginase like 1	792	646	755	617	628	617	557	1564	12.4217	11.3191	10.9958	11.4792	11.0056	10.6308	10.2661	9.82992
445	NM_000050,NM_054012	ASS1	argininosuccinate synthase 1	1212	1653	1152	827	1107	1613	927	2496	25.4382	38.5293	22.4398	20.4368	25.7903	37.1771	22.588	20.9149
28990	NM_001288950,NM_014065,NR_110229	ASTE1	asteroid homolog 1 (Drosophila)	339	294	389	325	248	261	356	875	4.67112	4.46755	4.95292	5.24322	3.78114	3.93628	5.71645	4.8118
431705	NM_001002036	ASTL	astacin like metalloendopeptidase	0	0	0	0	0	0	0	0	0	0	0	0	0	0	0	0
460	NM_001286164,NM_004319,NM_207108	ASTN1	astrotactin 1	129	119	116	71	149	154	100	278	0.660532	0.708965	0.585994	0.426709	0.847271	0.881448	0.595051	0.566595
23245	NM_001184734,NM_001184735,NM_014010,NM_198186,NM_198187,NM_198188	ASTN2	astrotactin 2	198	233	173	175	239	319	159	503	2.18364	4.25812	2.16393	3.23466	4.14703	3.83175	2.53334	2.12299
100128505	NR_033973	ASTN2-AS1	ASTN2 antisense RNA 1	0	0	0	0	0	0	0	0	0	0	0	0	0	0	0	0
171023	NM_001164603,NM_015338	ASXL1	additional sex combs like 1, transcriptional regulator	1667	1904	2062	2010	2158	2300	2143	6485	9.86705	12.3959	11.1115	13.6054	14.238	14.5448	14.7909	14.9352
55252	NM_018263	ASXL2	additional sex combs like 2, transcriptional regulator	921	757	1406	1053	1357	988	1366	3681	2.68566	2.4554	3.81249	3.61955	4.39585	3.16691	4.6461	4.28228
80816	NM_030632	ASXL3	additional sex combs like 3, transcriptional regulator	644	818	493	563	795	956	467	1811	2.12238	2.99783	1.50876	2.18367	2.90817	3.45977	1.7922	2.37899
136991	NM_001301821,NM_001301822,NM_130768	ASZ1	ankyrin repeat, SAM and basic leucine zipper domain containing 1	0	0	0	0	0	0	0	1	0	0	0	0	0	0	0	0.006965
84896	NM_001321967,NM_001321968,NM_001321969,NM_032810,NR_135914	ATAD1	ATPase family, AAA domain containing 1	1574	1473	2598	1418	1772	1558	1564	3708	13.2081	13.6092	20.2138	14.0088	16.447	14.29	15.0593	12.2275
29028	NM_014109	ATAD2	ATPase family, AAA domain containing 2	4557	4180	4964	3478	3548	4306	3535	10871	30.7871	31.4046	31.1526	27.6687	26.5986	31.9432	27.8336	29.272
54454	NM_001242338,NM_017552,NR_125717	ATAD2B	ATPase family, AAA domain containing 2B	917	980	1169	897	864	1010	1005	2671	4.25267	5.0528	5.03444	4.90084	4.45241	5.14199	5.42797	4.932
55210	NM_001170535,NM_001170536,NM_018188	ATAD3A	ATPase family, AAA domain containing 3A	1918	1777	2552	2199	2134	1756	2237	5875	28.8254	29.7327	35.6368	38.8862	35.6056	28.9561	39.2891	35.1666
83858	NM_001317238,NM_031921	ATAD3B	ATPase family, AAA domain containing 3B	915	772	1435	1250	1100	800	1250	3349	13.6368	12.819	20.0596	22.0882	18.3536	12.985	21.7567	19.9918
219293	NM_001039211	ATAD3C	ATPase family, AAA domain containing 3C	21	19	6	34	3	19	0	74	0.204291	0.205371	0.050781	0.388596	0.03157	0.195182	0	0.283874
79915	NM_024857	ATAD5	ATPase family, AAA domain containing 5	2096	1784	2702	1604	1939	1895	1975	5587	11.4755	10.8623	13.7417	10.3416	11.7792	11.389	12.5995	12.1926
79969	NM_001031722,NM_001190724,NM_001254952,NM_001318762,NM_001318763,NM_024909,NR_033823	ATAT1	alpha tubulin acetyltransferase 1	224	227	292	241	207	246	237	642	4.22875	4.62093	5.28963	4.83714	4.50745	5.34575	4.87173	4.8235
85300	NM_033064	ATCAY	ATCAY, caytaxin	0	0	0	4	0	0	0	0	0	0	0	0.032834	0	0	0	0
11101	NM_001001976,NM_001288734,NM_001288735,NM_001288736,NM_007041,NR_110006	ATE1	arginyltransferase 1	622	1179	1092	854	903	1113	896	1535	4.68392	9.91755	7.67969	7.61869	7.59511	9.2327	7.87819	4.61437
100130887	NR_120495	ATE1-AS1	ATE1 antisense RNA 1	7	0	17	19	7	15	5	46	0.260473	0	0.618872	0.838833	0.272233	0.634143	0.197791	0.718049
466	NM_005171	ATF1	activating transcription factor 1	486	505	622	459	404	569	443	1321	7.28007	8.42554	8.65896	8.10102	6.71729	9.36249	7.73989	7.89887
1386	NM_001256090,NM_001256091,NM_001256092,NM_001256093,NM_001256094,NM_001880,NR_045768,NR_045769,NR_045770,NR_045771,NR_045772,NR_045773,NR_045774	ATF2	activating transcription factor 2	1263	1274	1126	1068	1156	999	742	2735	11.6348	13.3076	10.0876	12.5828	12.2175	12.2285	8.61005	10.2524
467	NM_001030287,NM_001040619,NM_001206484,NM_001206486,NM_001206488,NM_001674	ATF3	activating transcription factor 3	584	1771	423	285	279	1687	415	937	10.5235	35.5416	7.06269	6.01114	5.5864	33.477	8.70176	6.69237
468	NM_001675,NM_182810	ATF4	activating transcription factor 4	8309	12789	6916	4930	6260	12385	5070	14112	218.236	373.818	167.81	146.187	181.582	357.425	154.104	146.61
22809	NM_001193646,NM_001290746,NM_012068	ATF5	activating transcription factor 5	140	154	430	291	163	140	384	855	2.55011	3.03484	7.05961	6.13859	3.27731	2.62788	7.98748	6.09357
22926	NM_007348	ATF6	activating transcription factor 6	1910	2184	2012	1635	1820	2326	1564	4723	9.5139	12.0949	9.30781	9.58979	10.0585	12.7221	9.07527	9.37753
1388	NM_001136153,NM_004381	ATF6B	activating transcription factor 6 beta	819	870	890	739	834	914	765	2145	11.7651	13.9052	11.8724	12.4883	13.3092	14.4124	12.8121	12.2947
11016	NM_001130060,NM_001206682,NM_001206683,NM_006856,NR_073163	ATF7	activating transcription factor 7	119	388	417	366	452	565	446	1362	2.87498	4.1028	3.88893	3.62548	5.14479	5.68948	4.43545	5.38063
55729	NM_001286514,NM_001286515,NM_018179,NM_181352	ATF7IP	activating transcription factor 7 interacting protein	2539	3106	2379	1984	2271	3392	2116	6758	11.6299	15.6047	9.86602	10.4829	11.0213	16.5971	10.8552	11.9079
80063	NM_001256160,NM_001352120,NM_024997,NR_045815,NR_045816,NR_147927	ATF7IP2	activating transcription factor 7 interacting protein 2	181	184	206	133	191	149	161	506	1.81821	2.04522	1.90165	1.5535	2.1144	1.62862	1.86698	2.05296
83734	NM_001131028,NM_031482	ATG10	autophagy related 10	322	337	265	267	258	346	205	741	5.16935	6.018	3.97455	5.03913	4.57308	6.05408	3.74772	4.7206
60673	NM_001098673,NM_021934	ATG101	autophagy related 101	484	481	590	442	397	400	500	1248	12.6974	14.0562	14.6027	13.841	11.7852	11.67	15.5242	13.2115
9140	NM_001277783,NM_004707,NR_033362,NR_033363,NR_073603	ATG12	autophagy related 12	1070	514	512	623	675	520	653	1080	9.27738	4.92529	4.10436	6.32674	6.54472	4.91192	6.59153	3.70037
9776	NM_001142673,NM_001205119,NM_001205120,NM_001205121,NM_001205122,NM_001346311,NM_001346312,NM_001346313,NM_001346314,NM_001346315,NM_001346316,NM_001346317,NM_001346318,NM_001346319,NM_001346320,NM_001346321,NM_001346322,NM_001346323,NM_001346324,NM_001346325,NM_001346326,NM_001346327,NM_001346328,NM_001346329,NM_001346330,NM_001346331,NM_001346332,NM_001346333,NM_001346334,NM_001346335,NM_001346…	ATG13	autophagy related 13	1436	1612	1703	1279	1448	1664	1246	3735	9.03332	11.4743	9.97161	9.61058	10.2577	11.5962	9.15849	9.43205
22863	NM_014924	ATG14	autophagy related 14	458	261	485	364	337	239	411	1127	3.62352	2.29208	3.5653	3.39572	2.96334	2.07419	3.79594	3.55764
55054	NM_001190266,NM_001190267,NM_017974,NM_030803,NM_198890	ATG16L1	autophagy related 16 like 1	785	632	910	717	559	594	773	2084	8.84319	7.80185	9.5612	9.37971	7.14905	7.25169	10.1127	9.33468
89849	NM_001318766,NM_033388	ATG16L2	autophagy related 16 like 2	112	164	127	107	117	144	147	344	1.85702	3.14478	1.97621	2.08867	2.15264	2.69242	2.98008	2.38848
23130	NM_015104	ATG2A	autophagy related 2A	474	378	708	530	635	398	830	1809	2.79132	2.47407	3.8769	3.68157	4.15397	2.57485	5.70005	4.25196
55102	NM_018036	ATG2B	autophagy related 2B	2828	2637	3291	2482	2780	2852	2775	8177	8.0446	8.3417	8.69618	8.31412	8.77509	8.90879	9.19708	9.27011
64422	NM_001278712,NM_022488	ATG3	autophagy related 3	800	766	811	705	585	776	601	1811	17.9609	18.7391	14.8646	18.4768	14.2751	19.3839	15.9302	14.2324
115201	NM_001321287,NM_001321288,NM_001321289,NM_001321290,NM_052936,NM_178270,NM_178271,NR_135608	ATG4A	autophagy related 4A cysteine peptidase	507	505	533	369	415	434	439	1219	8.00914	8.87388	7.97571	6.96818	7.02454	7.20896	8.02623	7.73982
23192	NM_013325,NM_178326	ATG4B	autophagy related 4B cysteine peptidase	764	797	1075	854	863	827	918	2398	9.96825	11.5574	13.0323	13.1149	12.4887	11.8267	13.9564	12.479
84938	NM_032852,NM_178221	ATG4C	autophagy related 4C cysteine peptidase	646	520	443	395	454	577	391	1390	8.97338	8.07574	5.7355	6.45892	6.99376	8.76441	6.32765	7.70132
84971	NM_001281504,NM_032885,NR_104024,NR_104025	ATG4D	autophagy related 4D cysteine peptidase	523	553	833	683	571	591	639	1615	9.88768	11.6068	14.5761	15.1043	11.8985	12.2789	14.0089	12.1423
9474	NM_001286106,NM_001286107,NM_001286108,NM_001286111,NM_004849,NR_104402,NR_104403	ATG5	autophagy related 5	957	950	1375	725	1216	1208	868	3360	11.3626	12.5955	15.0825	10.2178	16.3461	15.5548	12.3455	15.8086
10533	NM_001136031,NM_001144912,NM_001349232,NM_001349233,NM_001349234,NM_001349235,NM_001349236,NM_001349237,NM_001349238,NM_006395	ATG7	autophagy related 7	615	596	660	552	595	680	546	1742	4.53784	4.91405	4.82813	5.03798	4.94992	5.5073	4.65747	5.1569
79065	NM_001077198,NM_024085,NR_104255	ATG9A	autophagy related 9A	1319	999	1576	1412	1449	1053	1451	4233	13.0156	10.9768	14.4229	16.3965	15.8563	11.407	16.6992	16.6418
285973	NM_001317056,NR_073169,NR_133652	ATG9B	autophagy related 9B	22	19	4	0	13	24	10	12	0.208223	0.180919	0.023657	0	0.111821	0.223246	0.099702	0.037053
471	NM_004044	ATIC	5-aminoimidazole-4-carboxamide ribonucleotide formyltransferase/IMP cyclohydrolase	605	735	876	696	996	1212	961	2778	10.9098	14.735	14.6756	14.7721	19.9343	23.9936	20.203	19.9658
51062	NM_001127713,NM_015915,NM_181598	ATL1	atlastin GTPase 1	246	196	191	148	184	175	147	481	3.41819	3.1146	2.52968	2.34633	2.90833	2.59527	2.42438	2.63228
64225	NM_001135673,NM_001308076,NM_001330458,NM_001330459,NM_001330460,NM_001330461,NM_001330462,NM_001330463,NM_001330464,NM_022374	ATL2	atlastin GTPase 2	2595	2172	2565	1766	1925	2197	1936	5659	23.9693	22.181	22.1317	17.9594	19.6323	22.1925	19.1108	20.8759
25923	NM_001290048,NM_015459	ATL3	atlastin GTPase 3	1849	1767	1673	1599	1659	1656	1709	4908	9.65616	10.1774	8.06848	9.81916	9.5363	9.4745	10.311	10.2045
472	NM_000051,NM_001351834,NM_001351835,NM_001351836	ATM	ATM serine/threonine kinase	4531	3983	5112	3933	4514	4462	3737	12909	15.3166	14.7569	17.1343	15.6937	17.7785	16.6094	15.3968	17.4878
23300	NM_001300728,NM_015251	ATMIN	ATM interactor	1847	1343	2162	1490	1473	1317	1600	4272	14.2618	11.5332	15.5103	13.549	12.6303	11.1861	14.4271	13.1557
1822	NM_001007026,NM_001940	ATN1	atrophin 1	194	224	303	299	301	307	306	1083	1.67509	2.15165	2.43056	3.04068	2.88471	2.90794	3.07806	3.73233
474	NM_005172	ATOH1	atonal bHLH transcription factor 1	0	2	2	2	0	0	2	2	0	0.078248	0.065579	0.075152	0	0	0.059664	0.027951
220202	NM_145178	ATOH7	atonal bHLH transcription factor 7	9	26	10	16	8	10	6	11	0.217651	0.688951	0.212994	0.465529	0.217912	0.261142	0.172292	0.105888
84913	NM_032827	ATOH8	atonal bHLH transcription factor 8	20	30	20	17	41	37	22	61	0.128151	0.210747	0.116835	0.124261	0.287092	0.258506	0.163458	0.155852
475	NM_004045	ATOX1	antioxidant 1 copper chaperone	543	387	564	496	490	373	409	1166	41.6781	33.0059	40.2661	44.8824	41.7414	31.4686	36.5584	35.7229
57194	NM_024490	ATP10A	ATPase phospholipid transporting 10A (putative)	0	0	0	0	0	0	0	0	0	0	0	0	0	0	0	0
23120	NM_025153	ATP10B	ATPase phospholipid transporting 10B (putative)	0	0	0	0	0	0	0	0	0	0	0	0	0	0	0	0
57205	NM_020453	ATP10D	ATPase phospholipid transporting 10D (putative)	583	474	639	565	459	531	484	1605	3.34204	3.02068	3.40295	3.8154	2.92023	3.34444	3.23367	3.67076
23250	NM_015205,NM_032189	ATP11A	ATPase phospholipid transporting 11A	496	600	613	562	795	699	629	1990	2.11951	2.84945	2.43392	2.82855	3.77344	3.27617	3.13114	3.39071
100874205	NR_046661,NR_109811	ATP11A-AS1	ATP11A antisense RNA 1	0	0	0	0	0	0	0	0	0	0	0	0	0	0	0	0
400165	NM_207440	ATP11AUN	ATP11A upstream neighbor	0	0	0	0	0	0	0	0	0	0	0	0	0	0	0	0
23200	NM_014616	ATP11B	ATPase phospholipid transporting 11B (putative)	3401	3093	3328	2582	2971	2818	2504	8351	17.4633	17.6615	15.8752	15.6114	16.9296	15.8894	14.9863	17.0915
286410	NM_001010986,NM_173694	ATP11C	ATPase phospholipid transporting 11C	2654	2113	2616	1962	2060	1972	1970	6400	16.4093	14.5465	15.0134	14.2357	14.0986	13.3449	14.1857	15.7556
479	NM_001185085,NM_001676	ATP12A	ATPase H+/K+ transporting non-gastric alpha2 subunit	73	67	57	21	53	86	43	107	0.724361	0.74893	0.532949	0.239157	0.5877	0.953756	0.4902	0.426559
57130	NM_020410	ATP13A1	ATPase 13A1	1100	1133	1422	1378	1493	1435	1551	4479	10.6938	12.2501	12.8471	15.7813	16.1198	15.3234	17.5828	17.3651
23400	NM_001141973,NM_001141974,NM_022089	ATP13A2	ATPase 13A2	1388	1233	1709	1703	1763	1307	1635	4609	12.923	12.7755	14.8868	18.8588	18.3081	13.3786	17.9155	17.2408
79572	NM_024524	ATP13A3	ATPase 13A3	5322	3964	5602	3981	4579	3833	4673	13830	27.2999	22.6109	26.6932	24.0466	26.0648	21.5905	27.9335	28.2751
84239	NM_032279	ATP13A4	ATPase 13A4	6	4	2	0	0	8	0	0	0.029518	0.018435	0.009191	0	0	0.041372	0	0
101929198	NR_046726,NR_121666	ATP13A4-AS1	ATP13A4 antisense RNA 1	0	0	0	0	0	2	0	0	0	0	0	0	0	0.088772	0	0
344905	NM_198505	ATP13A5	ATPase 13A5	0	0	0	0	0	0	0	0	0	0	0	0	0	0	0	0
100874218	NR_046758	ATP13A5-AS1	ATP13A5 antisense RNA 1	5	0	0	0	0	0	0	0	0.28085	0	0	0	0	0	0	0
476	NM_000701,NM_001160233,NM_001160234	ATP1A1	ATPase Na+/K+ transporting subunit alpha 1	9845	9185	10896	9494	11277	11095	9869	29481	99.1351	102.726	101.697	112.231	125.896	122.575	115.685	118.195
84852	NR_024124,NR_024125,NR_024126,NR_027645,NR_027646	ATP1A1-AS1	ATP1A1 antisense RNA 1	37	79	45	35	56	85	28	119	1.07187	2.29249	1.21812	0.969343	1.37172	2.36041	0.771878	1.21861
477	NM_000702	ATP1A2	ATPase Na+/K+ transporting subunit alpha 2	0	0	3	0	0	0	0	0	0	0	0.012799	0	0	0	0	0
478	NM_001256213,NM_001256214,NM_152296	ATP1A3	ATPase Na+/K+ transporting subunit alpha 3	75	98	59	69	114	150	96	274	0.757798	1.11732	0.560272	0.826545	1.30009	1.69925	1.14263	1.14042
480	NM_001001734,NM_144699	ATP1A4	ATPase Na+/K+ transporting subunit alpha 4	0	0	0	0	0	0	0	0	0	0	0	0	0	0	0	0
481	NM_001677	ATP1B1	ATPase Na+/K+ transporting subunit beta 1	860	656	860	601	689	684	692	2040	14.6832	12.4599	13.6425	12.0847	13.0498	12.8311	13.7791	13.8878
482	NM_001303263,NM_001678	ATP1B2	ATPase Na+/K+ transporting subunit beta 2	53	61	50	26	64	94	40	151	0.581796	0.751069	0.510882	0.331276	0.823099	1.14167	0.510719	0.66608
483	NM_001679	ATP1B3	ATPase Na+/K+ transporting subunit beta 3	2434	1862	2517	1998	2077	1823	2155	6071	48.2166	41.0239	46.3247	46.6235	45.664	39.6647	49.7622	47.9427
23439	NM_001142447,NM_012069	ATP1B4	ATPase Na+/K+ transporting family member beta 4	0	0	0	0	0	0	0	0	0	0	0	0	0	0	0	0
91419	NM_001320408,NM_001320409,NM_001320410,NM_033276	ATP23	ATP23 metallopeptidase and ATP synthase assembly factor homolog	222	172	159	118	160	163	170	427	6.2448	5.40671	4.19747	3.93195	5.05365	5.05696	5.5946	4.83759
487	NM_001286075,NM_004320,NM_173201	ATP2A1	ATPase sarcoplasmic/endoplasmic reticulum Ca2+ transporting 1	32	44	29	15	31	52	20	67	0.336258	0.519705	0.280505	0.18424	0.365823	0.59802	0.238862	0.277515
100289092	NR_046287,NR_046288,NR_046289,NR_046290	ATP2A1-AS1	ATP2A1 antisense RNA 1	321	313	262	233	300	271	211	682	22.3338	24.0219	16.9806	19.0662	23.2081	20.7651	17.0489	18.9628
488	NM_001681,NM_170665	ATP2A2	ATPase sarcoplasmic/endoplasmic reticulum Ca2+ transporting 2	5645	4688	6591	5127	6431	5744	6702	17485	27.1692	26.6694	29.3872	27.2984	34.84	29.2471	36.344	32.4906
489	NM_005173,NM_174953,NM_174954,NM_174955,NM_174956,NM_174957,NM_174958	ATP2A3	ATPase sarcoplasmic/endoplasmic reticulum Ca2+ transporting 3	86	87	83	61	122	97	63	164	0.67866	0.780469	0.592669	0.549453	1.09025	0.815552	0.567162	0.513152
490	NM_001001323,NM_001682	ATP2B1	ATPase plasma membrane Ca2+ transporting 1	3334	3556	3619	3009	2765	3600	2844	9383	18.4782	21.9232	18.6351	19.6381	17.014	21.8875	18.3688	20.7341
338758	NR_028138	ATP2B1-AS1	ATP2B1 antisense RNA 1	28	39	17	19	10	39	36	72	0.343621	0.543	0.1947	0.269412	0.137321	0.527794	0.524257	0.357414
491	NM_001001331,NM_001330611,NM_001683	ATP2B2	ATPase plasma membrane Ca2+ transporting 2	0	2	2	0	6	8	2	0	0	0.006105	0.007625	0	0.025036	0.031934	0.009566	0
100874325	NR_046766	ATP2B2-IT2	ATP2B2 intronic transcript 2	0	0	0	0	0	0	0	0	0	0	0	0	0	0	0	0
492	NM_001001344,NM_021949	ATP2B3	ATPase plasma membrane Ca2+ transporting 3	4	0	3	2	0	0	0	8	0.022722	0	0.010624	0.009933	0	0	0	0.017388
493	NM_001001396,NM_001684	ATP2B4	ATPase plasma membrane Ca2+ transporting 4	1332	1475	1241	1096	1563	1690	1020	3554	5.72318	7.04723	4.94614	5.54311	7.45227	7.95714	5.10853	6.08065
27032	NM_001001485,NM_001001486,NM_001001487,NM_001199179,NM_001199180,NM_001199181,NM_001199182,NM_001199183,NM_001199184,NM_001199185,NM_014382	ATP2C1	ATPase secretory pathway Ca2+ transporting 1	1878	1808	1958	1560	1803	2010	1587	5061	18.4781	19.6401	15.7479	16.9671	16.6395	19.5727	15.1732	17.5888
9914	NM_001286527,NM_001291454,NM_014861	ATP2C2	ATPase secretory pathway Ca2+ transporting 2	9	5	0	0	0	14	3	8	0.0946	0.057824	0	0	0	0.154065	0.036439	0.030779
105371374	NR_146503	ATP2C2-AS1	ATP2C2 antisense RNA 1	19	17	30	31	14	23	28	77	0.231599	0.224309	0.341732	0.45388	0.186791	0.305493	0.402193	0.383759
495	NM_000704	ATP4A	ATPase H+/K+ transporting alpha subunit	3	5	4	0	0	5	5	10	0.031324	0.05352	0.037558	0	0	0.05761	0.055237	0.039862
496	NM_000705	ATP4B	ATPase H+/K+ transporting beta subunit	0	3	0	0	0	0	0	0	0	0.055852	0	0	0	0	0	0
498	NM_001001935,NM_001001937,NM_001257334,NM_001257335,NM_004046	ATP5A1	ATP synthase, H+ transporting, mitochondrial F1 complex, alpha subunit 1, cardiac muscle	11003	8678	11114	8673	8600	8519	8081	24681	214.383	187.166	200.656	198.518	185.393	181.371	183.088	191.277
506	NM_001686	ATP5B	ATP synthase, H+ transporting, mitochondrial F1 complex, beta polypeptide	18368	15696	18130	14347	15080	15155	13967	41683	374.651	356.029	343.511	344.617	341.375	339.443	332.015	338.861
509	NM_001001973,NM_001320886,NM_005174	ATP5C1	ATP synthase, H+ transporting, mitochondrial F1 complex, gamma polypeptide 1	4931	3680	5010	3798	3860	3653	3695	10858	158.38	131.778	149.477	143.751	137.715	129.077	138.353	139.079
513	NM_001001975,NM_001687	ATP5D	ATP synthase, H+ transporting, mitochondrial F1 complex, delta subunit	547	578	627	581	558	606	443	1482	26.2386	28.5305	27.5803	31.069	29.0743	31.6959	23.7331	27.5518
514	NM_006886	ATP5E	ATP synthase, H+ transporting, mitochondrial F1 complex, epsilon subunit	3730	2948	3749	2874	2929	2634	2606	8148	319.404	280.731	298.201	289.795	278.3	247.615	260.059	278.082
515	NM_001688	ATP5F1	ATP synthase, H+ transporting, mitochondrial Fo complex subunit B1	5457	3921	5332	4268	4117	3764	4083	12080	97.6342	78.0139	88.6225	89.9286	81.7476	73.9515	85.1411	86.1394
516	NM_001002027,NM_005175	ATP5G1	ATP synthase, H+ transporting, mitochondrial Fo complex subunit C1 (subunit 9)	1935	954	2079	1790	1684	895	1666	4937	124.064	66.7314	123.765	135.785	119.083	62.4602	123.963	125.552
517	NM_001002031,NM_001330269,NM_005176	ATP5G2	ATP synthase, H+ transporting, mitochondrial Fo complex subunit C2 (subunit 9)	3998	3712	4081	3595	3412	3582	3172	9555	134.764	133.597	128.625	138.959	139.414	126.857	128.518	121.966
518	NM_001002258,NM_001190329,NM_001689	ATP5G3	ATP synthase, H+ transporting, mitochondrial Fo complex subunit C3 (subunit 9)	4195	2617	4057	3053	3344	2355	2986	9363	57.9545	39.8583	51.9066	49.6857	49.204	34.8127	47.1807	51.169
10476	NM_001003785,NM_006356	ATP5H	ATP synthase, H+ transporting, mitochondrial Fo complex subunit D	2069	1582	1937	1538	1608	1494	1498	4301	125.04	106.282	109.145	109.503	107.965	99.1116	105.502	103.732
521	NM_007100,NR_033743	ATP5I	ATP synthase, H+ transporting, mitochondrial Fo complex subunit E	2016	1507	2059	1785	1592	1431	1503	4941	208.634	172.864	197.638	217.119	182.404	162.695	180.659	203.945
522	NM_001003696,NM_001003697,NM_001003701,NM_001003703,NM_001320266,NM_001320267,NM_001685	ATP5J	ATP synthase, H+ transporting, mitochondrial Fo complex subunit F6	1747	1249	1669	1374	1301	1230	1415	4155	59.9263	51.2746	56.8356	58.0323	50.7912	48.2414	57.8577	58.7832
9551	NM_001003713,NM_001003714,NM_001039178,NM_004889	ATP5J2	ATP synthase, H+ transporting, mitochondrial Fo complex subunit F2	2873	2048	2834	2577	2349	2066	2216	6599	219.46	173.559	202.473	233.789	200.112	172.513	198.656	202.655
100526740	NM_001198879	ATP5J2-PTCD1	ATP5J2-PTCD1 readthrough	174	144	197	195	267	247	190	656	1.17685	1.08481	1.23903	1.55279	2.00417	1.8352	1.50094	1.77379
10632	NM_006476,NR_033759	ATP5L	ATP synthase, H+ transporting, mitochondrial Fo complex subunit G	3072	2216	2936	2302	2373	2020	2207	6491	86.1676	69.148	76.5535	76.0554	73.87	62.2534	72.2059	72.5945
267020	NM_001165877	ATP5L2	ATP synthase, H+ transporting, mitochondrial Fo complex subunit G2	4	7	5	11	3	7	9	21	0.160154	0.355512	0.20203	0.568188	0.146622	0.334968	0.441574	0.386591
539	NM_001697	ATP5O	ATP synthase, H+ transporting, mitochondrial F1 complex, O subunit	4545	3516	4698	3575	3653	3521	3377	10251	211.971	182.333	203.504	196.314	189.063	180.309	183.56	190.547
27109	NM_001003803,NM_001003805,NM_015684,NR_033761	ATP5S	ATP synthase, H+ transporting, mitochondrial Fo complex subunit s (factor B)	242	191	218	174	173	167	161	554	5.12147	4.57578	4.34469	4.53393	4.11056	3.92786	4.06072	4.95135
55101	NM_001167867,NM_001167868,NM_001167869,NM_001167870,NM_001167871,NM_001320838,NM_001320839,NM_001320840,NM_001320841,NM_001320844,NM_018035,NR_030765,NR_135476,NR_135477,NR_135478	ATP5SL	ATP5S like	640	502	772	618	566	534	637	1739	14.7682	12.9819	17.1191	17.3044	15.1663	13.8297	17.4478	16.484
537	NM_001183	ATP6AP1	ATPase H+ transporting accessory protein 1	1732	1761	2029	1649	1787	1762	1693	4748	30.9917	35.0486	33.7307	34.7616	35.5008	34.6347	35.3167	33.8692
92270	NM_001017971,NM_001349371,NM_001349372,NM_001349373,NM_001349374	ATP6AP1L	ATPase H+ transporting accessory protein 1 like	139	216	122	159	143	253	90	355	1.26408	2.17881	1.04116	1.6153	1.45787	2.57656	1.03693	1.31621
10159	NM_005765	ATP6AP2	ATPase H+ transporting accessory protein 2	2383	1773	2212	1623	1658	1638	1602	4970	43.9876	36.3942	37.9321	35.269	33.9679	33.2056	34.4716	36.5729
535	NM_001130020,NM_001130021,NM_005177	ATP6V0A1	ATPase H+ transporting V0 subunit a1	870	987	1220	936	1076	1288	1173	3130	7.91314	9.978	10.3173	10.0406	10.8506	12.8667	12.4133	11.3548
23545	NM_012463	ATP6V0A2	ATPase H+ transporting V0 subunit a2	1687	1763	2340	1417	1365	1630	1887	4600	9.69282	11.2646	12.4918	9.58893	8.70489	10.284	12.6382	10.5359
50617	NM_020632,NM_130840,NM_130841	ATP6V0A4	ATPase H+ transporting V0 subunit a4	0	0	0	0	0	0	0	0	0	0	0	0	0	0	0	0
533	NM_001039457,NM_001294333,NM_004047	ATP6V0B	ATPase H+ transporting V0 subunit b	2550	2203	2871	2512	2260	1959	2637	6907	72.7979	69.9594	69.862	76.9211	64.6683	61.3455	87.973	69.0346
527	NM_001198569,NM_001694	ATP6V0C	ATPase H+ transporting V0 subunit c	509	551	687	599	601	496	646	1643	16.2112	19.4918	20.3079	22.4495	21.4378	17.3284	23.9668	20.8556
442211	NR_037141	ATP6V0CP3	ATPase H+ transporting V0 subunit c pseudogene 3	0	0	0	0	0	0	0	0	0	0	0	0	0	0	0	0
9114	NM_004691	ATP6V0D1	ATPase H+ transporting V0 subunit d1	1390	907	1630	1251	1238	684	1363	3473	31.2812	22.6808	34.0793	33.1369	30.9039	16.9006	35.7376	31.1517
245972	NM_152565	ATP6V0D2	ATPase H+ transporting V0 subunit d2	0	5	15	6	4	15	8	16	0	0.087613	0.206601	0.10156	0.065986	0.246273	0.141033	0.095373
8992	NM_003945	ATP6V0E1	ATPase H+ transporting V0 subunit e1	1145	631	1235	896	1007	573	941	2550	48.7767	29.8788	48.8907	44.9648	47.6333	26.8158	46.7051	43.3107
155066	NM_001100592,NM_001289990,NM_145230,NR_110612	ATP6V0E2	ATPase H+ transporting V0 subunit e2	3533	2924	4275	3496	3627	3103	3192	9086	48.5307	44.6068	54.5082	56.5344	55.2732	46.789	51.0801	49.7504
401431	NR_027040	ATP6V0E2-AS1	ATP6V0E2 antisense RNA 1	331	433	549	355	357	389	463	1164	4.0468	5.89291	6.23613	5.11495	4.83998	5.22247	6.6052	5.67972
523	NM_001690	ATP6V1A	ATPase H+ transporting V1 subunit A	3907	3132	3726	2936	3096	3061	2826	8948	31.9695	28.5064	28.3231	28.2984	28.1168	27.5071	26.9522	29.1893
525	NM_001692	ATP6V1B1	ATPase H+ transporting V1 subunit B1	32	30	57	48	42	34	38	120	0.601968	0.626633	1.01135	1.07787	0.89102	0.708846	0.847364	0.925522
101927750	NR_110273,NR_110274	ATP6V1B1-AS1	ATP6V1B1 antisense RNA 1	35	52	35	46	63	35	23	77	1.46637	2.27072	1.39713	2.24335	2.94626	1.52464	1.06254	1.25775
526	NM_001693	ATP6V1B2	ATPase H+ transporting V1 subunit B2	1838	1573	2240	1527	1623	1500	1724	4553	22.6944	21.597	25.6913	22.2055	22.2325	20.3323	24.8034	22.4081
528	NM_001695	ATP6V1C1	ATPase H+ transporting V1 subunit C1	2163	1294	2308	1620	1641	1198	1873	5000	14.2488	9.47893	14.1269	12.5656	12.001	8.66793	14.3834	13.132
245973	NM_001039362,NM_144583	ATP6V1C2	ATPase H+ transporting V1 subunit C2	27	24	24	25	23	48	19	80	0.301794	0.306586	0.250964	0.336609	0.293207	0.603328	0.24546	0.367508
51382	NM_015994	ATP6V1D	ATPase H+ transporting V1 subunit D	1354	761	1411	981	1026	712	950	2900	28.169	17.6023	27.2746	24.0444	23.6818	16.2542	23.0318	24.0569
529	NM_001039366,NM_001039367,NM_001696	ATP6V1E1	ATPase H+ transporting V1 subunit E1	2947	1837	3148	2323	2363	2028	2225	6339	78.9894	54.7369	78.4391	73.2478	70.2751	59.7365	69.4798	67.823
90423	NM_001318063	ATP6V1E2	ATPase H+ transporting V1 subunit E2	49	106	41	50	60	108	28	144	1.14859	2.77691	0.878035	1.36578	1.56802	2.78552	0.759784	1.35263
9296	NM_001198909,NM_004231	ATP6V1F	ATPase H+ transporting V1 subunit F	2054	1644	1979	1722	1711	1677	1680	4881	105.218	93.5191	94.1494	103.782	97.2629	94.3471	100.036	99.6014
9550	NM_004888	ATP6V1G1	ATPase H+ transporting V1 subunit G1	2211	1581	2211	1626	1748	1519	1782	5026	51.5917	41.0215	47.9065	44.6745	45.2673	38.9187	48.4422	46.7378
534	NM_001204078,NM_130463,NM_138282	ATP6V1G2	ATPase H+ transporting V1 subunit G2	35	69	22	12	27	60	19	59	0.812404	1.7874	0.479493	0.323718	0.702317	1.52312	0.516801	0.549335
100532737	NR_037853	ATP6V1G2-DDX39B	ATP6V1G2-DDX39B readthrough (NMD candidate)	0	0	0	0	0	0	0	3900	0	0	0	0	0	0	0	25.3496
127124	NM_001320218,NM_133262,NM_133326	ATP6V1G3	ATPase H+ transporting V1 subunit G3	0	0	0	0	0	0	0	0	0	0	0	0	0	0	0	0
51606	NM_015941,NM_213619,NM_213620	ATP6V1H	ATPase H+ transporting V1 subunit H	1275	980	1139	972	1069	990	924	2494	22.4443	19.0029	18.6102	19.848	20.5785	18.8294	18.8361	17.3466
538	NM_000052,NM_001282224,NR_104109	ATP7A	ATPase copper transporting alpha	1184	1165	1047	758	1032	1170	828	2716	5.39349	5.73864	4.30438	4.10966	5.05948	5.68458	4.27336	4.81571
540	NM_000053,NM_001005918,NM_001243182,NM_001330578,NM_001330579	ATP7B	ATPase copper transporting beta	884	855	981	983	1064	1006	900	3180	5.06072	5.41889	5.24678	6.71595	6.7352	6.43701	6.04421	7.32446
10396	NM_001105529,NM_006095	ATP8A1	ATPase phospholipid transporting 8A1	1618	1667	1481	1093	1435	1320	1121	3258	7.39096	8.46844	6.28368	5.87732	7.27067	6.62166	5.96338	5.93417
51761	NM_001313741,NM_016529	ATP8A2	ATPase phospholipid transporting 8A2	299	405	252	235	354	455	302	788	1.16561	1.7539	0.910893	1.08811	1.53097	1.94542	1.37634	1.22784
5205	NM_005603	ATP8B1	ATPase phospholipid transporting 8B1	144	97	71	99	118	147	127	317	0.907069	0.67966	0.416991	0.733898	0.827508	1.02086	0.935534	0.799948
57198	NM_001005855,NM_020452	ATP8B2	ATPase phospholipid transporting 8B2	1986	1545	2254	1979	2041	1608	1952	5669	13.5646	11.7953	14.3508	16.1832	15.9204	12.1072	16.0519	15.54
148229	NM_001178002,NM_138813,NR_047593	ATP8B3	ATPase phospholipid transporting 8B3	12	19	12	6	26	15	6	15	0.081529	0.146052	0.073674	0.048406	0.191903	0.114592	0.047684	0.039126
79895	NM_024837,NR_073596,NR_073597,NR_073598	ATP8B4	ATPase phospholipid transporting 8B4 (putative)	0	15	0	15	0	14	6	8	0	0.107267	0	0.113326	0	0.093277	0.038405	0.018184
158381	NR_003581,NR_003582,NR_110320	ATP8B5P	ATPase phospholipid transporting 8B5, pseudogene	0	0	0	0	0	0	0	0	0	0	0	0	0	0	0	0
10079	NM_006045	ATP9A	ATPase phospholipid transporting 9A (putative)	1593	1803	1826	1591	2008	2103	1796	5128	7.85377	9.88374	8.36356	9.23751	10.9914	11.3874	10.3202	10.0793
374868	NM_001306085,NM_198531	ATP9B	ATPase phospholipid transporting 9B (putative)	308	422	427	357	341	411	367	965	2.58623	3.9602	3.34004	3.54337	3.19354	3.81161	3.60986	3.24244
64756	NM_001042546,NM_001243728,NM_001256418,NM_022745	ATPAF1	ATP synthase mitochondrial F1 complex assembly factor 1	2444	2048	2566	2000	2040	1998	1968	5902	50.8491	47.1474	49.4694	48.4909	47.0638	45.356	47.7867	48.6754
91647	NM_145691	ATPAF2	ATP synthase mitochondrial F1 complex assembly factor 2	193	210	264	215	194	222	244	588	4.66927	5.65245	5.92926	6.11537	5.19389	5.89336	6.88546	5.66808
93974	NM_016311,NM_178190,NM_178191	ATPIF1	ATPase inhibitory factor 1	2044	1946	2207	1611	1896	1771	1733	4909	120.557	128.283	122.594	111.844	124.91	112.603	119.058	115.16
545	NM_001184	ATR	ATR serine/threonine kinase	2842	2191	3046	2492	2586	2301	2542	7708	12.9459	11.1002	12.8915	13.3692	13.0758	11.5095	13.4969	13.9966
51374	NM_001170795,NM_016085,NM_080592	ATRAID	all-trans retinoic acid induced differentiation factor	1645	1675	1736	1433	1418	1547	1372	4024	63.7353	71.0306	62.0259	64.8763	60.4703	65.6088	60.9064	61.5746
84126	NM_001271022,NM_001271023,NM_032166,NM_130384	ATRIP	ATR interacting protein	516	368	782	507	457	444	647	1489	7.38042	5.92599	10.4379	8.65272	7.28634	7.07868	10.8418	8.62923
8455	NM_001207047,NM_001323332,NM_139321,NM_139322	ATRN	attractin	1512	1464	1836	1526	1631	1616	1479	4456	7.04512	8.3095	7.98588	8.73162	8.87366	8.60208	8.83638	9.21424
26033	NM_001276282,NM_207303,NR_074088	ATRNL1	attractin like 1	808	694	672	570	716	698	537	1858	7.17886	5.89696	4.32584	4.11689	5.67165	4.34593	4.16814	4.48005
546	NM_000489,NM_138270	ATRX	ATRX, chromatin remodeler	2988	2697	3737	2407	2928	3147	2866	7875	10.0659	10.0945	11.6979	9.54649	10.9318	11.6481	11.2512	10.5607
6310	NM_000332,NM_001128164	ATXN1	ataxin 1	517	704	588	579	662	781	553	1858	1.83397	2.77545	1.93607	2.41449	2.59448	3.0346	2.27818	2.62274
25814	NM_001167621,NM_013236	ATXN10	ataxin 10	2670	2642	2856	2157	2476	2730	2395	6910	30.1415	33.1602	30.0067	28.6703	31.0304	33.8307	31.4985	31.1565
342371	NM_001137675	ATXN1L	ataxin 1 like	878	657	1300	986	963	807	1052	3161	4.18401	3.47905	5.75338	5.53453	5.09382	4.21937	5.84431	6.00501
6311	NM_001310121,NM_001310123,NM_002973,NR_132311	ATXN2	ataxin 2	642	665	782	728	796	929	678	2361	5.19054	6.02732	5.88546	7.01379	7.27216	8.30425	6.41854	7.68534
102723619	NR_146497	ATXN2-AS	ATXN2 antisense RNA	5	25	7	4	5	21	5	13	0.374666	2.12504	0.494063	0.354201	0.366153	1.76172	0.369063	0.38776
11273	NM_001308230,NM_007245,NM_017492,NM_145714,NM_148414,NM_148415,NM_148416	ATXN2L	ataxin 2 like	741	1476	980	1065	1229	2214	1293	3673	6.93441	15.1031	8.55402	11.6155	12.5359	22.5646	13.816	13.356
4287	NM_001127696,NM_001127697,NM_001164774,NM_001164776,NM_001164777,NM_001164778,NM_001164779,NM_001164780,NM_001164781,NM_001164782,NM_004993,NM_030660,NR_028453,NR_028454,NR_028455,NR_028456,NR_028457,NR_028458,NR_028459,NR_028460,NR_028461,NR_028462,NR_028463,NR_028464,NR_028465,NR_028466,NR_028467,NR_028468,NR_028469,NR_028470,NR_031765	ATXN3	ataxin 3	679	605	544	476	535	598	379	1360	3.69792	3.66423	2.75202	3.06703	3.229	3.59122	2.41375	3.02051
92552	NM_001135995	ATXN3L	ataxin 3 like	0	0	0	0	0	0	0	0	0	0	0	0	0	0	0	0
6314	NM_000333,NM_001128149,NM_001177387	ATXN7	ataxin 7	748	850	859	743	688	1044	777	2143	4.03871	5.29523	4.3403	4.62774	4.20414	6.14668	4.84295	4.5306
222255	NM_001318229,NM_020725,NM_138495,NM_152749	ATXN7L1	ataxin 7 like 1	111	140	122	118	151	178	143	423	1.43641	1.7202	1.2702	2.04507	2.07136	2.47053	2.20846	2.18216
127002	NM_001350174,NM_001350175,NM_001350177,NM_153340	ATXN7L2	ataxin 7 like 2	159	150	238	195	191	179	232	606	2.35558	2.31668	3.07693	3.37909	3.06029	2.9124	3.96378	3.57734
56970	NM_001098833,NM_020218	ATXN7L3	ataxin 7 like 3	1600	1328	1860	1714	1462	1348	1491	4868	16.7223	15.4321	18.0641	21.0986	16.9606	15.462	18.1465	20.2895
552889	NM_001136262	ATXN7L3B	ataxin 7 like 3B	2852	2628	3176	2580	2546	2687	2405	7753	29.117	29.8335	30.1204	31.0196	28.8414	30.117	28.611	31.5483
6315	NR_002717	ATXN8OS	ATXN8 opposite strand (non-protein coding)	0	0	0	0	0	0	0	0	0	0	0	0	0	0	0	0
549	NM_001306190,NM_001351431,NM_001351432,NM_001351433,NM_001698	AUH	AU RNA binding methylglutaconyl-CoA hydratase	339	320	396	264	322	328	256	757	7.87333	8.34825	8.61262	7.25903	8.2097	8.30614	6.97465	6.86074
79000	NM_001287490,NM_024037	AUNIP	aurora kinase A and ninein interacting protein	735	723	755	632	683	759	671	1812	13.2672	14.2092	12.3239	13.0946	13.624	14.8476	14.0238	12.7224
550	NM_181575,NR_126510,NR_126511	AUP1	ancient ubiquitous protein 1	2056	1732	2702	2302	1923	1839	2217	6356	46.2403	41.6581	55.9263	60.6343	47.5217	43.6023	57.8037	56.5979
6790	NM_001323303,NM_001323304,NM_001323305,NM_003600,NM_198433,NM_198434,NM_198435,NM_198436,NM_198437	AURKA	aurora kinase A	3157	2030	3193	2714	2639	1955	2307	8035	50.8495	36.9793	48.7613	52.2034	47.7328	34.7572	44.3414	51.8426
54998	NM_001127229,NM_001127230,NM_017900	AURKAIP1	aurora kinase A interacting protein 1	1380	1178	1785	1494	1443	1145	1435	4018	55.0965	52.3031	65.316	69.7657	63.6271	52.27	67.7856	63.7984
6791	NR_001587	AURKAPS1	aurora kinase A pseudogene 1	45	37	64	70	67	83	81	217	1.07721	1.00493	1.44814	1.99901	1.79802	2.22422	2.29455	2.10957
9212	NM_001256834,NM_001284526,NM_001313950,NM_001313951,NM_001313952,NM_001313953,NM_001313954,NM_001313955,NM_004217,NR_132730,NR_132731	AURKB	aurora kinase B	2514	2123	2783	2264	2295	2145	2032	6302	76.8678	70.7069	79.0627	80.4328	76.7432	71.4155	72.4325	76.3448
6795	NM_001015878,NM_001015879,NM_003160	AURKC	aurora kinase C	17	7	17	15	20	6	13	46	0.484167	0.220377	0.455682	0.518568	0.659584	0.191148	0.446292	0.539862
26053	NM_001127231,NM_001127232,NM_015570	AUTS2	AUTS2, activator of transcription and developmental regulator	344	515	579	518	534	812	591	1473	2.91522	3.41793	4.10356	3.64365	6.18419	5.23516	7.57282	4.19487
57099	NM_020371	AVEN	apoptosis and caspase activation inhibitor	278	255	350	260	245	269	270	797	6.81634	6.93922	7.9718	7.50854	6.65439	7.22842	7.71016	7.79783
10677	NM_006576	AVIL	advillin	9	0	0	0	5	0	4	14	0.10521	0	0	0	0.0577	0	0.049424	0.066157
23080	NM_015060	AVL9	AVL9 cell migration associated	1905	2023	2105	1577	1471	2126	1690	4674	10.1336	11.9691	10.4037	9.87987	8.68173	12.4209	10.4781	9.91154
551	NM_000490	AVP	arginine vasopressin	0	0	0	0	0	0	0	0	0	0	0	0	0	0	0	0
60370	NM_021732	AVPI1	arginine vasopressin induced 1	253	197	261	217	254	199	152	528	6.8087	5.91303	6.52822	6.87509	7.59031	5.89575	4.78012	5.67341
552	NM_000706	AVPR1A	arginine vasopressin receptor 1A	29	15	21	12	21	18	25	39	0.138513	0.078733	0.092878	0.065104	0.109553	0.092058	0.134791	0.074048
553	NM_000707	AVPR1B	arginine vasopressin receptor 1B	0	0	0	0	0	0	0	4	0	0	0	0	0	0	0	0.028654
554	NM_000054,NM_001146151,NR_027419	AVPR2	arginine vasopressin receptor 2	0	0	0	0	0	0	0	0	0	0	0	0	0	0	0	0
158833	NM_001013579	AWAT1	acyl-CoA wax alcohol acyltransferase 1	0	0	0	0	0	0	0	2	0	0	0	0	0	0	0	0.021136
158835	NM_001002254	AWAT2	acyl-CoA wax alcohol acyltransferase 2	0	0	0	0	0	0	0	0	0	0	0	0	0	0	0	0
126859	NM_144696,NR_073544	AXDND1	axonemal dynein light chain domain containing 1	0	10	4	2	0	6	0	4	0	0.104676	0.033654	0.02423	0	0.057273	0	0.01335
8312	NM_003502,NM_181050,NR_134879	AXIN1	axin 1	920	1018	1214	942	972	1028	1037	2850	9.69309	11.932	11.9007	11.7319	11.3934	11.9422	12.709	11.942
8313	NM_004655	AXIN2	axin 2	430	405	438	395	459	434	375	1195	3.81127	3.9982	3.61251	4.1314	4.51645	4.22968	3.88139	4.22931
558	NM_001278599,NM_001699,NM_021913	AXL	AXL receptor tyrosine kinase	10	23	4	0	1	29	4	17	0.074498	0.194827	0.028481	0	0.001747	0.266816	0.036956	0.050824
563	NM_001185	AZGP1	alpha-2-glycoprotein 1, zinc-binding	0	0	0	2	0	0	0	0	0	0	0	0.069991	0	0	0	0
646282	NR_036679	AZGP1P1	alpha-2-glycoprotein 1, zinc-binding pseudogene 1	0	0	0	0	0	0	0	0	0	0	0	0	0	0	0	0
64343	NM_001134432,NM_001134433,NM_001271650,NM_022461	AZI2	5-azacytidine induced 2	742	1086	1164	538	844	1035	881	2485	14.2692	16.325	15.2319	11.426	13.5418	15.7745	15.5537	14.0973
51582	NM_001301668,NM_015878,NM_148174	AZIN1	antizyme inhibitor 1	4126	2705	2975	2879	2986	2644	2465	8732	36.3193	26.3803	24.3627	29.627	28.9044	25.4773	25.0493	30.3712
100506753	NR_126338,NR_126339	AZIN1-AS1	AZIN1 antisense RNA 1	4	12	0	3	0	11	7	10	0.135109	0.52302	0	0.100157	0	0.490055	0.323536	0.166011
113451	NM_001293562,NM_001301823,NM_001301824,NM_001301825,NM_001301826,NM_001350398,NM_001350399,NM_001350400,NM_001350401,NM_001350402,NM_052998,NR_126031,NR_146648,NR_146649	AZIN2	antizyme inhibitor 2	97	87	113	84	98	99	98	198	2.13304	1.79102	2.024	1.96119	2.07948	2.18191	2.21161	1.64254
566	NM_001700	AZU1	azurocidin 1	0	0	0	0	0	0	0	0	0	0	0	0	0	0	0	0
567	NM_004048	B2M	beta-2-microglobulin	2925	2095	2803	2069	2226	1897	2052	5899	111.402	88.7168	99.1592	92.7686	94.0608	79.311	91.0434	89.5469
8706	NM_001038628,NM_001349130,NM_001349131,NM_001349132,NM_001349133,NM_001349134,NM_001349135,NM_001349136,NM_001349137,NM_001349138,NM_001349139,NM_001349140,NM_001349141,NM_001349142,NM_001349143,NM_001349144,NM_001349145,NM_001349146,NM_001349147,NM_001349148,NM_001349149,NM_001349150,NM_001349151,NM_001349152,NM_001349153,NM_001349154,NM_001349155,NM_001349156,NM_001349157,NM_001349158,NM_001349…	B3GALNT1	beta-1,3-N-acetylgalactosaminyltransferase 1 (globoside blood group)	314	282	317	263	208	253	206	796	3.3896	3.48337	3.17822	3.35175	2.48198	2.95962	2.59033	3.46816
148789	NM_001277155,NM_152490	B3GALNT2	beta-1,3-N-acetylgalactosaminyltransferase 2	1551	1291	1835	1296	1356	1408	1347	4221	12.6829	11.9107	14.2205	12.8663	12.3992	13.0336	13.3994	13.941
8708	NM_020981	B3GALT1	beta-1,3-galactosyltransferase 1	32	28	14	36	25	16	14	52	0.537756	0.523575	0.216863	0.726717	0.463166	0.29053	0.26445	0.358408
8707	NM_003783	B3GALT2	beta-1,3-galactosyltransferase 2	2	0	12	0	2	5	0	0	0.021191	0	0.109309	0	0.02344	0.055477	0	0
8705	NM_003782	B3GALT4	beta-1,3-galactosyltransferase 4	28	37	46	34	35	33	55	101	0.622387	0.916121	0.951528	0.885786	0.862823	0.80571	1.40495	0.895258
10317	NM_001278650,NM_006057,NM_033170,NM_033171,NM_033172	B3GALT5	beta-1,3-galactosyltransferase 5	17	18	18	14	20	31	14	61	0.212204	0.260175	0.208253	0.203461	0.280331	0.434807	0.202366	0.315344
114041	NR_026542,NR_026543	B3GALT5-AS1	B3GALT5 antisense RNA 1	21	21	13	4	7	17	6	20	0.569093	0.640242	0.31809	0.105449	0.180138	0.500846	0.16764	0.218
126792	NM_080605	B3GALT6	beta-1,3-galactosyltransferase 6	964	936	1390	1053	936	837	1123	3150	12.9704	14.0051	17.3758	16.6873	13.9841	12.3711	17.6183	16.9034
27087	NM_018644,NM_054025	B3GAT1	beta-1,3-glucuronyltransferase 1	95	86	76	61	110	123	76	211	1.01341	0.97339	0.721576	0.737749	1.30082	1.38207	0.922066	0.893304
135152	NM_080742	B3GAT2	beta-1,3-glucuronyltransferase 2	48	41	31	41	31	36	24	123	0.931673	0.871126	0.559238	0.925825	0.654652	0.763903	0.527388	0.95632
26229	NM_001288721,NM_001288722,NM_001288723,NM_012200,NR_109991	B3GAT3	beta-1,3-glucuronyltransferase 3	1050	1077	1294	1084	1065	1014	1090	2844	23.9483	27.3682	27.46	29.1387	26.9606	25.4914	28.9837	25.8581
145173	NM_194318	B3GLCT	beta 3-glucosyltransferase	1151	776	959	822	879	762	706	2311	10.2656	7.69293	7.94339	8.63323	8.70195	7.46175	7.33592	8.21606
10678	NM_001319075,NM_006577	B3GNT2	UDP-GlcNAc:betaGal beta-1,3-N-acetylglucosaminyltransferase 2	598	394	557	375	399	347	368	1222	8.17394	5.97149	7.06305	6.03297	6.03374	5.20602	5.85855	6.65791
10331	NM_014256	B3GNT3	UDP-GlcNAc:betaGal beta-1,3-N-acetylglucosaminyltransferase 3	14	12	4	0	4	7	0	12	0.181682	0.170796	0.042002	0	0.061152	0.094477	0	0.063657
79369	NM_001330492,NM_030765	B3GNT4	UDP-GlcNAc:betaGal beta-1,3-N-acetylglucosaminyltransferase 4	34	44	39	29	45	43	41	122	0.433262	0.624527	0.461948	0.43459	0.63829	0.607637	0.608422	0.65772
84002	NM_032047	B3GNT5	UDP-GlcNAc:betaGal beta-1,3-N-acetylglucosaminyltransferase 5	744	393	720	387	556	395	582	1694	6.77818	3.97718	6.09004	4.14676	5.62384	3.94648	6.17822	6.15253
192134	NM_138706	B3GNT6	UDP-GlcNAc:betaGal beta-1,3-N-acetylglucosaminyltransferase 6	0	0	0	0	0	0	0	4	0	0	0	0	0	0	0	0.017991
93010	NM_145236	B3GNT7	UDP-GlcNAc:betaGal beta-1,3-N-acetylglucosaminyltransferase 7	4	11	7	0	9	9	6	9	0.031317	0.120174	0.060543	0	0.093675	0.094646	0.064192	0.035166
374907	NM_198540	B3GNT8	UDP-GlcNAc:betaGal beta-1,3-N-acetylglucosaminyltransferase 8	28	14	19	14	20	20	22	61	0.550517	0.295323	0.339421	0.328218	0.438335	0.440122	0.513407	0.480557
84752	NM_033309	B3GNT9	UDP-GlcNAc:betaGal beta-1,3-N-acetylglucosaminyltransferase 9	7	10	29	19	16	12	27	55	0.093323	0.150659	0.361814	0.295668	0.23963	0.176863	0.436882	0.303661
146712	NM_001009905,NM_001320742,NM_001320743,NR_135465,NR_135466	B3GNTL1	UDP-GlcNAc:betaGal beta-1,3-N-acetylglucosaminyltransferase like 1	162	188	215	154	182	160	159	467	1.9504	2.57963	2.43161	2.2256	2.41301	2.16795	2.22817	2.227
2583	NM_001276468,NM_001276469,NM_001478	B4GALNT1	beta-1,4-N-acetyl-galactosaminyltransferase 1	143	115	108	101	171	112	84	263	2.09173	1.94266	1.37665	1.72695	2.73598	1.80273	1.54318	1.6408
124872	NM_001159387,NM_001159388,NM_153446	B4GALNT2	beta-1,4-N-acetyl-galactosaminyltransferase 2	0	0	0	0	0	4	0	0	0	0	0	0	0	0.081162	0	0
283358	NM_173593	B4GALNT3	beta-1,4-N-acetyl-galactosaminyltransferase 3	663	549	653	608	608	509	601	1820	7.23854	6.66987	6.62499	7.81869	7.37066	6.10112	7.65803	7.93056
338707	NM_178537	B4GALNT4	beta-1,4-N-acetyl-galactosaminyltransferase 4	699	586	694	641	712	650	607	1809	7.60001	7.0826	7.01099	8.21328	8.58897	7.76801	7.69117	7.84538
2683	NM_001497	B4GALT1	beta-1,4-galactosyltransferase 1	642	969	819	714	971	1238	737	2144	5.74651	9.64078	6.80782	7.51989	9.64307	12.1673	7.68684	7.64689
101929639	NR_108108,NR_108109,NR_108110	B4GALT1-AS1	B4GALT1 antisense RNA 1	0	4	0	5	6	0	0	16	0	0.108406	0	0.171452	0.210781	0	0	0.194346
8704	NM_001005417,NM_003780,NM_030587	B4GALT2	beta-1,4-galactosyltransferase 2	1630	1398	1702	1869	1645	1279	1429	4768	28.7002	27.0281	27.5787	37.5344	31.4504	24.1797	28.8531	33.6589
8703	NM_001199873,NM_001199874,NM_003779	B4GALT3	beta-1,4-galactosyltransferase 3	851	781	1096	1017	832	968	860	2629	13.3025	13.5674	15.9312	18.7447	14.4601	16.6213	15.6485	16.4277
8702	NM_003778,NM_212543	B4GALT4	beta-1,4-galactosyltransferase 4	681	560	639	561	527	622	516	1526	11.17	10.1915	9.74689	10.847	9.57896	11.2034	9.8808	10.0218
100874201	NR_046574	B4GALT4-AS1	B4GALT4 antisense RNA 1	0	0	0	0	0	0	0	0	0	0	0	0	0	0	0	0
9334	NM_004776	B4GALT5	beta-1,4-galactosyltransferase 5	1749	930	1820	1409	1751	1058	1537	4042	13.9021	8.21953	13.4405	13.1899	15.4508	9.2349	14.242	12.8101
9331	NM_001330570,NM_004775	B4GALT6	beta-1,4-galactosyltransferase 6	823	271	383	744	463	608	392	1809	6.36639	2.1352	2.72845	6.73187	3.95042	5.07471	3.3365	5.56039
11285	NM_007255	B4GALT7	beta-1,4-galactosyltransferase 7	396	435	534	427	404	425	476	1224	8.61857	10.5182	10.7863	10.923	9.73917	10.1492	12.07	10.6146
11041	NM_006876	B4GAT1	beta-1,4-glucuronyltransferase 1	2045	1326	1900	1868	1813	1300	1636	5038	37.1225	26.776	32.0511	39.9401	36.5269	25.9184	34.6199	36.4619
27077	NM_001243473,NM_001243475,NM_001321214,NM_001321215,NM_001321216,NM_001321217,NM_001321218,NM_001321219,NM_001330149,NM_015681	B9D1	B9 domain containing 1	590	652	551	554	535	641	428	1467	20.5244	24.8514	17.0472	21.9135	20.4481	24.2541	16.8065	19.817
80776	NM_030578	B9D2	B9 protein domain 2	43	71	53	57	39	53	40	187	1.53647	2.86872	1.79089	2.42659	1.55007	2.10723	1.69501	2.71328
79870	NM_001024372,NM_024812	BAALC	brain and acute leukemia, cytoplasmic	144	117	137	68	112	115	82	221	1.8993	1.70623	1.67687	1.04481	1.64799	1.65899	1.25041	1.15855
100499183	NR_109954	BAALC-AS1	BAALC antisense RNA 1	0	1	0	0	4	0	8	0	0	0.051492	0	0	0.187697	0	0.447829	0
157556	NR_027071	BAALC-AS2	BAALC antisense RNA 2	0	0	0	0	0	0	0	0	0	0	0	0	0	0	0	0
570	NM_001127610,NM_001701	BAAT	bile acid-CoA:amino acid N-acyltransferase	7	0	8	4	9	4	6	14	0.063536	0	0.070432	0.05083	0.096931	0.047476	0.073496	0.057195
29086	NM_001033549,NM_001288756,NM_001288757,NM_014173	BABAM1	BRISC and BRCA1 A complex member 1	2123	2076	2369	2079	2047	1903	1942	5435	54.8946	59.5032	56.8263	63.3054	58.4611	53.9477	58.5108	55.9054
9577	NM_001261840,NM_001329112,NM_001329113,NM_001329114,NM_001329115,NM_004899,NM_199191,NM_199192,NM_199193,NM_199194,NR_137437,NR_137438,NR_137439,NR_137440	BABAM2	BRISC and BRCA1 A complex member 2	974	929	917	710	902	974	622	2034	20.0848	21.1247	17.3691	17.1612	20.4728	22.2354	14.8722	16.6647
23621	NM_001207048,NM_001207049,NM_012104,NM_138971,NM_138972,NM_138973	BACE1	beta-secretase 1	782	577	953	706	842	631	835	2055	5.02636	4.12779	5.70109	5.33674	6.03586	4.48278	6.25819	5.27407
100379571	NR_037803	BACE1-AS	BACE1 antisense RNA	30	46	39	33	44	47	42	148	1.35824	2.31989	1.61408	1.71996	2.2037	2.34212	2.20511	2.67462
25825	NM_012105,NM_138991,NM_138992	BACE2	beta-site APP-cleaving enzyme 2	1193	1080	1137	919	1198	1064	959	2862	5.04232	5.06291	4.47539	4.56004	5.60545	4.94607	4.72779	4.84024
571	NM_001186,NM_206866,NR_027655	BACH1	BTB domain and CNC homolog 1	2062	1929	2252	1654	1806	2118	1752	5478	13.6916	14.3822	14.1902	13.1121	13.5519	15.4642	13.8896	15.0412
100874322	NR_046564	BACH1-IT2	BACH1 intronic transcript 2	0	0	22	15	7	8	11	39	0	0	0.916371	0.81821	0.344858	0.409564	0.54697	0.717337
54147	NR_146594	BACH1-IT3	BACH1 intronic transcript 3	4	0	9	0	4	2	7	15	0.286458	0	0.716802	0	0.397955	0.177133	0.74544	0.523501
60468	NM_001170794,NM_021813	BACH2	BTB domain and CNC homolog 2	345	550	359	309	470	730	381	1030	1.41921	2.51719	1.36823	1.49487	2.14679	3.27786	1.79151	1.67693
572	NM_004322,NM_032989	BAD	BCL2 associated agonist of cell death	992	1037	1290	989	1154	930	1013	2713	37.6183	43.5686	45.2166	43.1964	48.216	38.1697	44.7491	40.8124
573	NM_001172415,NM_001349286,NM_001349299,NM_004323	BAG1	BCL2 associated athanogene 1	888	493	1153	745	723	474	844	2171	8.60179	5.30286	10.3862	8.4941	7.77389	5.03216	9.52875	8.39251
9532	NM_004282	BAG2	BCL2 associated athanogene 2	645	519	636	518	526	444	489	1595	11.8109	10.5542	10.815	11.1628	10.6926	8.92403	10.4368	11.6404
9531	NM_004281	BAG3	BCL2 associated athanogene 3	485	331	509	503	579	343	432	1403	7.09294	5.3787	6.91505	8.66573	9.39291	5.5056	7.35541	8.17868
9530	NM_001204878,NM_004874	BAG4	BCL2 associated athanogene 4	1748	1347	1639	1177	1214	1245	1101	3729	14.7689	12.7697	12.8905	11.7459	11.5182	11.5728	10.9392	12.5876
9529	NM_001015048,NM_001015049,NM_004873	BAG5	BCL2 associated athanogene 5	1627	1245	1810	1371	1360	1224	1286	3841	12.5417	10.5634	12.9823	12.4458	11.6597	10.4073	11.5742	11.7939
7917	NM_001098534,NM_001199697,NM_001199698,NM_004639,NM_080702,NM_080703	BAG6	BCL2 associated athanogene 6	3503	3856	3887	3707	4515	4858	4536	12173	35.8366	43.3554	36.6695	44.3979	50.7989	54.5027	53.5562	49.3253
574	NM_001187	BAGE	B melanoma antigen	8	0	3	0	0	5	2	6	0.302732	0	0.093251	0	0	0.175747	0.053697	0.086
85319	NM_182482	BAGE2	BAGE family member 2	52	57	74	21	54	61	59	135	1.02471	1.24758	1.34818	0.478914	1.17725	1.32279	1.35185	1.06227
85318	NM_182481	BAGE3	BAGE family member 3	46	3	50	0	0	0	40	105	0.907082	0.05048	0.913661	0	0	0	0.911002	0.826159
85317	NM_181704	BAGE4	BAGE family member 4	18	57	29	86	76	73	17	97	0.373795	1.35329	0.559337	2.14683	1.79614	1.69769	0.411161	0.825967
85316	NM_182484	BAGE5	BAGE family member 5	0	2	0	0	0	0	0	0	0	0.036971	0	0	0	0	0	0
57597	NM_001291324	BAHCC1	BAH domain and coiled-coil containing 1	691	835	904	875	1112	1034	1049	3112	2.52226	3.39188	3.06642	3.76264	4.50735	4.1473	4.46593	4.53146
22893	NM_001301132,NM_014952,NR_125372	BAHD1	bromo adjacent homology domain containing 1	440	374	534	457	600	522	472	1498	3.6929	3.50573	4.15578	4.52798	5.43312	4.6684	4.53218	5.24851
10458	NM_001144888,NM_006340,NM_017450,NM_017451	BAIAP2	BAI1 associated protein 2	444	364	539	532	476	421	574	1424	5.14059	4.67881	5.72775	7.19264	6.09636	5.40643	7.82564	6.60193
440465	NR_026857	BAIAP2-AS1	BAIAP2 antisense RNA 1 (head to head)	472	250	380	407	464	269	292	1168	4.01177	2.35656	2.99858	4.07169	4.37164	2.50371	2.88919	3.95615
55971	NM_018842	BAIAP2L1	BAI1 associated protein 2 like 1	1257	1292	1135	999	1101	1405	843	3076	12.8682	14.7162	10.7916	12.0475	12.5122	15.7986	10.0629	12.5562
80115	NM_025045	BAIAP2L2	BAI1 associated protein 2 like 2	4	5	0	0	4	7	0	8	0.059249	0.096287	0	0	0.063375	0.116744	0	0.049635
8938	NM_001199096,NM_001199097,NM_001199098,NM_001199099,NM_001286464,NM_003933	BAIAP3	BAI1 associated protein 3	66	91	82	108	89	124	78	264	0.530123	0.809198	0.608711	1.03962	0.785483	1.10314	0.744005	0.851464
578	NM_001188	BAK1	BCL2 antagonist/killer 1	1067	940	1105	993	1009	894	954	2701	18.2766	17.9182	17.5882	20.0306	19.1956	16.8277	19.0392	18.4506
25805	NM_012342	BAMBI	BMP and activin membrane bound inhibitor	854	950	836	687	682	831	670	2063	18.6003	23.0298	16.9309	17.6329	16.4924	19.8759	17.0148	17.9281
100885775	NR_047671	BANCR	BRAF-activated non-protein coding RNA	0	0	0	0	0	0	0	0	0	0	0	0	0	0	0	0
8815	NM_001143985,NM_003860	BANF1	barrier to autointegration factor 1	1188	838	1436	1127	1204	799	1119	2940	39.2059	30.7478	44.222	43.5959	43.9052	28.8318	42.8784	38.6144
140836	NM_001014977,NM_001159495,NM_178477	BANF2	barrier to autointegration factor 2	0	0	0	0	0	0	0	0	0	0	0	0	0	0	0	0
55024	NM_001083907,NM_001127507,NM_017935	BANK1	B-cell scaffold protein with ankyrin repeats 1	0	2	0	0	0	0	0	0	0	0.02427	0	0	0	0	0	0
54971	NM_001173539,NM_001173540,NM_001173541,NM_001173542,NM_001173543,NM_017869,NM_079837	BANP	BTG3 associated nuclear protein	401	412	481	448	435	468	366	1055	6.4762	7.40456	7.33212	8.59725	7.93713	8.29979	6.9731	6.8504
8314	NM_004656	BAP1	BRCA1 associated protein 1	2640	2564	3242	2749	2530	2325	2525	7959	26.813	28.9516	30.5825	32.8738	28.5158	25.9219	29.8812	32.2184
580	NM_000465,NM_001282543,NM_001282545,NM_001282548,NM_001282549,NR_104212,NR_104215,NR_104216	BARD1	BRCA1 associated RING domain 1	1230	1018	1441	993	1051	1223	1054	3041	8.60771	8.10124	9.35663	8.44874	8.57016	9.49304	8.38204	8.54308
56751	NM_020064	BARHL1	BarH like homeobox 1	0	0	0	0	0	0	0	0	0	0	0	0	0	0	0	0
343472	NM_020063	BARHL2	BarH like homeobox 2	20	22	17	21	17	19	18	50	0.489334	0.597402	0.396462	0.604772	0.471086	0.522031	0.522884	0.493802
56033	NM_021570	BARX1	BARX homeobox 1	191	180	171	190	199	231	144	469	4.82665	5.06916	4.00982	5.64827	5.57662	6.42905	4.24334	4.74113
101928040	NR_144455	BARX1-AS1	BARX1 antisense RNA 1 (head to head)	3	16	8	13	15	16	10	21	0.074447	0.434682	0.180055	0.372869	0.40526	0.439945	0.29376	0.208658
8538	NM_003658	BARX2	BARX homeobox 2	243	296	227	195	220	243	173	573	5.16486	6.98235	4.47101	4.87862	5.18434	5.66536	4.26845	4.85641
10409	NM_001271606,NM_006317	BASP1	brain abundant membrane attached signal protein 1	1769	2311	1636	1345	1750	2439	1547	4401	35.216	51.1765	30.2476	31.5685	38.6444	53.3566	35.8973	34.9246
646201	NR_033774	BASP1P1	brain abundant, membrane attached signal protein 1 pseudogene 1	2	0	2	0	2	0	4	7	0.058997	0	0.038343	0	0.048688	0	0.128198	0.078897
10538	NM_006399	BATF	basic leucine zipper ATF-like transcription factor	0	0	0	0	0	0	0	0	0	0	0	0	0	0	0	0
116071	NM_001300807,NM_001300808,NM_138456	BATF2	basic leucine zipper ATF-like transcription factor 2	32	12	15	8	13	28	0	31	0.556891	0.223943	0.244124	0.16289	0.266963	0.523127	0	0.214674
55509	NM_018664	BATF3	basic leucine zipper ATF-like transcription factor 3	80	175	61	74	104	101	41	207	3.05826	7.44972	2.16718	3.3092	4.40531	4.23475	1.8055	3.1536
581	NM_001291428,NM_001291429,NM_001291430,NM_001291431,NM_004324,NM_138761,NM_138763,NM_138764,NR_027882	BAX	BCL2 associated X, apoptosis regulator	1523	1232	1470	1207	1365	1199	1177	3523	70.1401	62.0164	62.2172	65.4857	69.7853	60.2864	62.0025	64.5039
11177	NM_013448,NM_182648	BAZ1A	bromodomain adjacent to zinc finger domain 1A	3958	3372	4286	3357	3275	3270	3335	10209	24.7968	23.5881	24.9576	24.7991	22.8451	22.5812	24.3442	25.5338
9031	NM_032408	BAZ1B	bromodomain adjacent to zinc finger domain 1B	6088	5976	6667	5661	5618	6248	5857	17442	37.4249	40.8492	38.0685	40.9789	38.3258	42.1749	41.9575	42.7362
11176	NM_001300905,NM_001351156,NM_013449	BAZ2A	bromodomain adjacent to zinc finger domain 2A	1544	1484	1320	1748	2164	2097	1880	5498	6.48237	6.93192	5.14834	8.64654	10.086	9.67127	9.20552	9.20743
29994	NM_001289975,NM_001329857,NM_001329858,NM_013450,NR_110586	BAZ2B	bromodomain adjacent to zinc finger domain 2B	974	1302	1000	887	1028	1263	785	2735	4.6813	7.02892	4.55403	4.98304	5.61146	6.61654	4.46185	5.25583
27113	NM_001127240,NM_001127241,NM_001127242,NM_014417	BBC3	BCL2 binding component 3	12	395	143	28	200	362	138	128	0.237279	9.8773	2.93705	0.66226	4.90571	8.13564	3.86653	1.06558
92482	NM_001195304,NM_001195305,NM_001195306,NM_001195307,NM_001243783	BBIP1	BBSome interacting protein 1	475	361	303	336	298	356	328	922	8.01691	6.77546	4.8316	6.78407	5.66249	6.64547	6.59978	6.26638
80127	NM_025057	BBOF1	basal body orientation factor 1	57	56	46	59	46	48	22	134	0.685943	0.748857	0.505996	0.827439	0.61425	0.633254	0.308829	0.641675
8424	NM_003986	BBOX1	gamma-butyrobetaine hydroxylase 1	0	2	0	0	0	0	0	0	0	0.044185	0	0	0	0	0	0
103695435	NR_125766,NR_125767,NR_125768	BBOX1-AS1	BBOX1 antisense RNA 1	76	122	64	60	88	96	63	195	3.12733	6.21383	2.39902	2.81775	4.09191	4.85933	3.32192	3.39887
582	NM_024649	BBS1	Bardet-Biedl syndrome 1	389	496	490	318	388	476	418	1209	4.33816	6.14938	5.07466	4.17314	4.79508	5.82832	5.42978	5.37452
79738	NM_024685	BBS10	Bardet-Biedl syndrome 10	758	731	665	531	548	617	479	1494	7.94564	8.51957	6.47822	6.55197	6.37565	7.10766	5.84835	6.24407
166379	NM_001178007,NM_152618	BBS12	Bardet-Biedl syndrome 12	211	197	187	164	159	180	149	419	2.42713	2.53796	2.01122	2.23052	2.0415	2.28741	2.00187	1.93442
583	NM_031885	BBS2	Bardet-Biedl syndrome 2	1256	1445	1222	1042	1047	1400	1016	3338	16.7717	21.4603	15.1548	16.3832	15.5091	20.5342	15.8067	17.7695
585	NM_001252678,NM_001320665,NM_033028,NR_045565,NR_045566	BBS4	Bardet-Biedl syndrome 4	692	837	635	427	594	797	557	1453	10.1273	13.881	8.75778	7.55265	9.62174	12.7356	9.30302	8.62578
129880	NM_152384	BBS5	Bardet-Biedl syndrome 5	129	192	129	152	121	169	131	348	1.5304	2.53235	1.42421	2.12392	1.59816	2.20895	1.8144	1.6479
55212	NM_018190,NM_176824	BBS7	Bardet-Biedl syndrome 7	1441	1391	1499	1118	1140	1354	1102	3479	15.5596	17.9361	15.5042	16.2635	14.5084	16.9938	14.8298	16.2095
27241	NM_001033604,NM_001033605,NM_001348036,NM_001348037,NM_001348038,NM_001348039,NM_001348040,NM_001348041,NM_001348042,NM_001348043,NM_001348044,NM_001348045,NM_001348046,NM_014451,NM_198428,NR_145411,NR_145412,NR_145413	BBS9	Bardet-Biedl syndrome 9	413	480	552	443	476	518	435	1300	3.83848	5.13853	4.83628	4.84896	5.04782	5.45014	4.87181	5.0001
56987	NM_001142568,NM_001276286,NM_020235	BBX	BBX, HMG-box containing	3677	3530	3454	2755	3151	3406	2767	9119	15.4007	16.4296	13.4361	13.6638	14.7121	15.6646	13.5759	15.2533
4059	NM_001013257,NM_005581	BCAM	basal cell adhesion molecule (Lutheran blood group)	126	190	129	113	182	226	133	355	1.90388	3.2339	1.79735	1.99591	3.05179	3.72042	2.34929	2.14897
63827	NM_021948,NM_198427	BCAN	brevican	0	0	4	0	0	2	0	4	0	0	0.040254	0	0	0.028888	0	0.015769
55973	NM_001008405,NM_018844,NR_027830	BCAP29	B-cell receptor associated protein 29	847	587	944	639	569	659	707	2099	5.35476	4.10065	5.4869	4.73538	3.93594	4.55775	5.14178	5.23517
10134	NM_001139441,NM_001139457,NM_001256447,NM_005745	BCAP31	B-cell receptor-associated protein 31	3324	2435	3677	2939	2827	2364	2810	8276	75.0943	61.8334	75.8077	76.0071	70.9236	59.5569	72.777	71.9146
9564	NM_001170714,NM_001170715,NM_001170716,NM_001170717,NM_001170718,NM_001170719,NM_001170720,NM_001170721,NM_014567	BCAR1	BCAR1, Cas family scaffolding protein	489	448	700	631	648	493	681	1971	5.59952	5.68328	7.47314	8.49058	8.216	6.16258	9.11874	9.02947
8412	NM_001261408,NM_001261409,NM_001261410,NM_001308251,NM_003567	BCAR3	breast cancer anti-estrogen resistance 3	333	331	197	215	262	363	186	644	4.02145	4.31872	2.13975	2.9509	3.39635	4.69611	2.521	3.0563
400500	NR_024049,NR_024050,NR_131216,NR_131217,NR_131222	BCAR4	breast cancer anti-estrogen resistance 4 (non-protein coding)	0	0	0	0	0	0	0	4	0	0	0	0	0	0	0	0.036345
8537	NM_001316361,NM_001323347,NM_003657	BCAS1	breast carcinoma amplified sequence 1	8	5	6	0	4	2	16	0	0.080049	0.059719	0.05856	0	0.041322	0.023745	0.185591	0
10286	NM_005872	BCAS2	BCAS2, pre-mRNA processing factor	1685	1221	1705	1262	1163	1208	1336	3824	48.6755	39.2138	45.7475	42.9306	37.2948	38.3053	44.9686	44.037
54828	NM_001099432,NM_001320470,NM_001330413,NM_001330414,NM_017679	BCAS3	BCAS3, microtubule associated cell migration factor	1105	1555	1131	956	1064	1623	973	2957	11.4644	17.9068	10.9087	11.7629	12.2872	18.5473	11.8028	12.2264
55653	NM_001010974,NM_017843,NM_198799	BCAS4	breast carcinoma amplified sequence 4	311	301	289	233	318	318	237	712	9.36065	9.87395	8.00205	8.10262	10.5102	10.3398	8.26696	8.40894
586	NM_001178091,NM_001178092,NM_001178093,NM_001178094,NM_005504	BCAT1	branched chain amino acid transaminase 1	2281	3585	1820	1400	1676	3296	601	4617	8.94199	15.6748	6.64968	6.4268	7.2576	14.1872	2.73212	7.22056
587	NM_001164773,NM_001190,NM_001284325	BCAT2	branched chain amino acid transaminase 2	717	747	821	773	741	765	737	2119	16.7271	18.6527	17.8642	21.1113	18.7006	18.9722	19.8522	19.9539
56647	NM_016567,NM_078468,NM_078469	BCCIP	BRCA2 and CDKN1A interacting protein	2653	1657	2531	1828	2115	1583	2050	5849	56.6374	42.1486	54.8009	49.8224	51.4913	40.7737	50.9809	54.8663
144233	NM_181708	BCDIN3D	BCDIN3 domain containing RNA methyltransferase	232	264	343	237	195	320	245	611	2.67738	3.39419	3.68623	3.2224	2.49384	4.06309	3.2944	2.8143
100286844	NR_027499,NR_027500,NR_027501	BCDIN3D-AS1	BCDIN3D antisense RNA 1	43	85	19	35	33	79	16	39	0.503485	1.13902	0.204003	0.497012	0.433575	1.27648	0.211023	0.18677
590	NM_000055,NR_137635,NR_137636	BCHE	butyrylcholinesterase	162	148	93	60	93	189	60	209	2.47627	2.72843	1.49187	1.03508	1.69476	3.22432	1.0257	1.26715
593	NM_000709,NM_001164783	BCKDHA	branched chain keto acid dehydrogenase E1, alpha polypeptide	436	624	481	409	396	521	371	1036	9.22422	14.6915	9.45579	10.1919	9.30872	12.1012	9.15606	8.74264
594	NM_000056,NM_001318975,NM_183050,NR_134945	BCKDHB	branched chain keto acid dehydrogenase E1 subunit beta	749	675	721	609	640	619	594	1908	8.67519	8.67228	9.19098	8.44581	9.08513	8.6761	8.20989	9.34558
10295	NM_001122957,NM_001271926,NM_005881	BCKDK	branched chain ketoacid dehydrogenase kinase	1355	1420	1350	1359	1511	1534	1312	3779	23.5451	27.5214	21.7901	27.7472	29.0465	29.1336	26.4302	26.0752
8915	NM_001320715,NM_003921	BCL10	B-cell CLL/lymphoma 10	578	507	487	417	405	441	348	1233	6.99932	6.82158	5.49361	5.95734	5.43012	5.86512	4.91077	5.95648
53335	NM_018014,NM_022893,NM_138559	BCL11A	B-cell CLL/lymphoma 11A	247	262	212	246	273	300	244	867	1.86654	2.42631	1.60408	2.27246	2.31779	2.6844	2.13234	3.00908
64919	NM_001282237,NM_001282238,NM_022898,NM_138576	BCL11B	B-cell CLL/lymphoma 11B	153	205	147	119	191	194	116	406	0.722989	1.08445	0.644643	0.662813	0.992663	0.997894	0.627412	0.768025
596	NM_000633,NM_000657	BCL2	BCL2, apoptosis regulator	254	293	255	270	289	262	238	831	1.91415	2.41842	2.02088	1.83827	2.51531	1.81033	2.58534	2.86576
597	NM_001114735,NM_004049	BCL2A1	BCL2 related protein A1	0	0	0	0	0	0	0	0	0	0	0	0	0	0	0	0
598	NM_001191,NM_001317919,NM_001317920,NM_001317921,NM_001322239,NM_001322240,NM_001322242,NM_138578,NR_134257	BCL2L1	BCL2 like 1	618	717	723	668	450	641	428	1580	8.71447	11.4806	9.61638	11.1433	6.8358	10.4182	6.91312	9.01388
10017	NM_001306168,NM_020396	BCL2L10	BCL2 like 10	0	0	0	0	0	0	0	0	0	0	0	0	0	0	0	0
10018	NM_001204106,NM_001204107,NM_001204108,NM_001204109,NM_001204110,NM_001204111,NM_001204112,NM_001204113,NM_006538,NM_138621,NM_138622,NM_138623,NM_138624,NM_138625,NM_138626,NM_138627,NM_207002,NM_207003	BCL2L11	BCL2 like 11	592	508	796	758	706	707	710	2386	4.81839	4.95324	6.43766	6.96785	6.86504	6.89275	7.53299	8.44535
83596	NM_001040668,NM_001282516,NM_001282517,NM_001282519,NM_001282520,NM_001282521,NM_138639,NR_104200,NR_104201,NR_104202,NR_104203,NR_104204,NR_104205	BCL2L12	BCL2 like 12	442	313	471	447	531	323	415	1136	9.4914	7.27731	9.36879	11.4943	12.5467	7.59936	10.1727	9.8677
23786	NM_001270726,NM_001270727,NM_001270728,NM_001270729,NM_001270730,NM_001270731,NM_001270732,NM_001270733,NM_001270734,NM_001270735,NM_015367,NR_073068,NR_073069	BCL2L13	BCL2 like 13	1289	1768	1471	1150	1176	1753	1152	3454	9.76816	14.8264	10.3148	10.2357	9.82127	14.3585	10.134	10.4527
79370	NM_030766,NM_138722,NM_138723	BCL2L14	BCL2 like 14	2	0	0	0	0	0	0	0	0.031033	0	0	0	0	0	0	0
440603	NM_001010922	BCL2L15	BCL2 like 15	6	0	11	11	0	4	15	40	0.044054	0	0.075057	0.08945	0	0.025837	0.124192	0.118746
599	NM_001199839,NM_004050	BCL2L2	BCL2 like 2	750	967	797	622	787	1018	686	1984	7.81639	11.3314	7.72823	7.70781	9.10299	11.7581	8.37284	8.30868
100529063	NM_001199864	BCL2L2-PABPN1	BCL2L2-PABPN1 readthrough	143	16	310	110	144	0	214	224	2.52097	0.311121	5.07988	2.27615	2.8181	0	4.39436	1.57508
602	NM_005178	BCL3	B-cell CLL/lymphoma 3	11	24	20	15	9	13	14	41	0.209822	0.528021	0.362183	0.335642	0.201296	0.269565	0.313522	0.32248
604	NM_001130845,NM_001134738,NM_001706	BCL6	B-cell CLL/lymphoma 6	184	305	162	216	159	283	166	500	2.03369	3.60112	1.5504	2.63037	1.84351	3.23107	2.01002	2.15694
255877	NM_181844	BCL6B	B-cell CLL/lymphoma 6B	0	4	0	0	0	0	3	3	0	0.036914	0	0	0	0	0.024858	0.012048
605	NM_001024808,NM_020993	BCL7A	BCL tumor suppressor 7A	1136	1171	1307	1101	1014	1265	1061	3265	11.4027	13.0828	12.1815	13.0702	11.3037	13.9857	12.451	13.0842
9275	NM_001197244,NM_001301061,NM_001707,NR_036682	BCL7B	BCL tumor suppressor 7B	457	583	608	404	414	581	506	1346	9.94912	14.3218	12.4977	10.4261	10.1607	13.9584	12.8969	11.7346
9274	NM_001286526,NM_004765	BCL7C	BCL tumor suppressor 7C	1042	985	1233	1090	1020	901	928	2834	35.4333	37.6476	37.1207	42.7116	37.6834	34.0705	36.345	38.5971
607	NM_004326	BCL9	B-cell CLL/lymphoma 9	531	466	594	540	672	653	570	1751	3.22218	3.14562	3.34886	3.85486	4.52346	4.35219	4.02854	4.23535
283149	NM_182557	BCL9L	B-cell CLL/lymphoma 9 like	126	161	130	163	205	256	186	512	0.607925	0.868923	0.583085	0.928683	1.10489	1.36302	1.04843	0.990439
9774	NM_001077440,NM_001077441,NM_001301038,NM_014739	BCLAF1	BCL2 associated transcription factor 1	10501	6097	12179	7491	7313	6045	9956	23948	54.5124	35.8341	60.2405	46.8789	43.3038	35.6749	60.2763	51.8849
53630	NM_017429	BCO1	beta-carotene oxygenase 1	4	0	4	0	0	3	0	5	0.061136	0	0.050968	0	0	0.048661	0	0.02956
83875	NM_001037290,NM_001256397,NM_001256398,NM_001256400,NM_031938	BCO2	beta-carotene oxygenase 2	21	37	14	10	18	7	13	50	0.262477	0.52529	0.158415	0.143749	0.239725	0.095393	0.18844	0.255302
54880	NM_001123383,NM_001123384,NM_001123385,NM_017745	BCOR	BCL6 corepressor	6793	8250	8477	7353	8097	9933	7638	24338	40.1604	54.1125	46.4824	51.1101	53.0409	64.4209	52.5461	57.3359
63035	NM_001184772,NM_021946	BCORL1	BCL6 corepressor like 1	154	177	208	211	341	305	270	971	0.78467	1.00631	0.987961	1.27076	1.92892	1.70914	1.60783	1.98523
286554	NR_002923,NR_033732	BCORP1	BCL6 corepressor pseudogene 1	0	0	0	0	0	0	0	0	0	0	0	0	0	0	0	0
613	NM_004327,NM_021574	BCR	BCR, RhoGEF and GTPase activating protein	1737	1857	1938	1784	2322	2018	1752	5074	9.42456	11.2182	9.8057	11.4249	13.9858	12.0291	11.0748	10.9889
400892	NR_037566	BCRP2	breakpoint cluster region pseudogene 2	14	37	40	43	22	37	45	82	0.215916	0.655104	0.59022	0.806785	0.384244	0.643144	0.837484	0.520092
644165	NR_024494	BCRP3	breakpoint cluster region pseudogene 3	20	20	10	19	12	21	3	45	0.519649	0.569413	0.235824	0.575901	0.328458	0.597504	0.073035	0.466252
617	NM_001079866,NM_001257342,NM_001257343,NM_001257344,NM_001318836,NM_001320717,NM_004328	BCS1L	BCS1 homolog, ubiquinol-cytochrome c reductase complex chaperone	732	735	904	779	799	701	706	2426	18.2378	20.2968	21.0398	22.3317	22.2016	18.9727	20.211	23.7603
618	NR_001568	BCYRN1	brain cytoplasmic RNA 1	62	33	72	50	55	43	48	101	12.0867	7.2058	13.0283	11.446	11.9187	9.23196	10.8979	7.89569
622	NM_004051,NM_203314,NM_203315	BDH1	3-hydroxybutyrate dehydrogenase 1	0	0	0	0	4	0	0	0	0	0	0	0	0.039241	0	0	0
56898	NM_020139	BDH2	3-hydroxybutyrate dehydrogenase 2	624	522	458	363	452	495	345	963	8.02752	7.4654	5.47135	5.50181	6.45445	6.99364	5.16553	4.94057
623	NM_000710	BDKRB1	bradykinin receptor B1	0	0	0	0	0	0	0	0	0	0	0	0	0	0	0	0
624	NM_000623	BDKRB2	bradykinin receptor B2	14	27	9	0	19	23	13	15	0.122668	0.26224	0.067114	0	0.188413	0.216386	0.132871	0.051634
627	NM_001143805,NM_001143806,NM_001143807,NM_001143808,NM_001143809,NM_001143810,NM_001143811,NM_001143812,NM_001143813,NM_001143814,NM_001143816,NM_001709,NM_170731,NM_170732,NM_170733,NM_170734,NM_170735	BDNF	brain derived neurotrophic factor	26	35	16	13	26	60	9	39	0.166849	0.329487	0.124824	0.105389	0.218862	0.589412	0.075027	0.12709
497258	NR_002832,NR_033312,NR_033313,NR_033314,NR_033315	BDNF-AS	BDNF antisense RNA	7	22	4	12	8	35	14	20	0.099342	0.456795	0.055728	0.211794	0.129491	0.878836	0.251877	0.12744
55814	NM_018429	BDP1	B double prime 1, subunit of RNA polymerase III transcription initiation factor IIIB	3861	3896	4829	3417	3499	4009	3736	10880	13.1026	14.7055	15.2234	13.657	13.1786	14.9396	14.7761	14.719
146227	NM_001136106,NM_001178020,NM_001197224,NM_001197225	BEAN1	brain expressed associated with NEDD4 1	15	16	32	9	27	14	20	52	0.189818	0.224907	0.389531	0.134486	0.392929	0.187726	0.291814	0.269138
101927726	NR_109960	BEAN1-AS1	BEAN1 antisense RNA 1	0	0	0	0	0	0	0	0	0	0	0	0	0	0	0	0
8678	NM_001313998,NM_001313999,NM_001314000,NM_003766	BECN1	beclin 1	1501	1328	1593	1097	1273	1283	1209	3364	26.7553	26.1297	26.2983	22.8424	25.1112	24.7589	24.9164	23.7326
441925	NM_001290693	BECN2	beclin 2	0	2	0	0	1	0	0	0	0	0.046143	0	0	0.003411	0	0	0
57596	NM_001159531,NM_020836	BEGAIN	brain enriched guanylate kinase associated	41	75	41	35	35	48	57	80	0.551593	1.13582	0.514751	0.55618	0.528688	0.711982	0.906246	0.434027
139105	NM_001184767,NM_153346	BEND2	BEN domain containing 2	0	0	0	2	0	0	0	0	0	0	0	0.018735	0	0	0	0
57673	NM_001080450	BEND3	BEN domain containing 3	371	325	533	492	472	357	516	1643	2.09316	2.03618	2.79103	3.26466	2.95214	2.20987	3.39062	3.69561
650623	NR_027512	BEND3P3	BEN domain containing 3 pseudogene 3	3	0	0	0	0	0	0	0	0.016148	0	0	0	0	0	0	0
389206	NM_001159547,NM_207406	BEND4	BEN domain containing 4	944	1060	920	837	1133	1141	739	2272	4.02948	5.03131	3.64506	4.21363	5.36466	5.33605	3.67089	3.868
79656	NM_001302082,NM_001349793,NM_001349794,NM_001349795,NM_024603,NR_146232	BEND5	BEN domain containing 5	78	45	63	71	49	59	49	138	1.61795	1.04238	1.23434	1.7194	1.1699	1.33117	1.14251	1.15506
221336	NM_001318539,NM_152731	BEND6	BEN domain containing 6	34	53	40	19	14	42	35	62	0.374364	0.652696	0.434851	0.232184	0.168363	0.51172	0.444704	0.289941
222389	NM_001100912,NM_152751	BEND7	BEN domain containing 7	214	211	210	150	209	211	209	585	3.91924	4.44161	3.66448	3.26905	4.45542	4.3123	4.58386	4.34323
7439	NM_001139443,NM_001300786,NM_001300787,NM_004183,NR_134580	BEST1	bestrophin 1	38	518	8	8	20	571	8	60	0.483734	7.79774	0.098156	0.118889	0.28477	8.55568	0.109829	0.310407
54831	NM_017682	BEST2	bestrophin 2	0	0	0	0	0	0	0	0	0	0	0	0	0	0	0	0
144453	NM_001282613,NM_001282614,NM_001282615,NM_001282616,NM_032735,NM_152439,NR_104220	BEST3	bestrophin 3	0	13	3	5	6	27	2	2	0	0.163543	0.056055	0.092522	0.068449	0.344839	0.045901	0.015697
266675	NM_153274	BEST4	bestrophin 4	0	0	3	0	0	0	0	17	0	0	0.033321	0	0	0	0	0.117072
10282	NM_001317739,NM_005868,NR_133908,NR_133909	BET1	Bet1 golgi vesicular membrane trafficking protein	389	285	340	181	290	311	248	802	9.43139	7.39304	7.45373	5.04166	7.63969	7.96933	6.98264	7.53661
51272	NM_001098787,NM_016526	BET1L	Bet1 golgi vesicular membrane trafficking protein like	879	814	1001	738	839	862	846	2065	11.6661	12.0083	12.3265	11.4807	12.3151	12.5256	13.0484	10.9163
55859	NM_018476	BEX1	brain expressed X-linked 1	86	87	64	48	51	80	54	182	3.72739	4.17211	2.57475	2.45526	2.44215	3.81337	2.71903	3.14973
84707	NM_001168399,NM_001168400,NM_001168401,NM_032621	BEX2	brain expressed X-linked 2	510	598	456	401	366	561	371	1112	21.1216	27.601	17.514	19.8312	16.8306	25.5977	17.9758	18.1341
27018	NM_001282674,NM_014380,NM_206915,NM_206917	BEX3	brain expressed X-linked 3	4892	3993	4418	3470	4054	3937	3078	9689	177.955	161.53	149.236	148.583	163.678	157.003	130.594	140.474
56271	NM_001080425,NM_001127688	BEX4	brain expressed X-linked 4	1512	1356	1245	805	1096	1259	855	2621	44.6905	44.4524	34.2738	28.0474	35.8347	40.6302	29.4677	30.9583
340542	NM_001012978,NM_001159560	BEX5	brain expressed X-linked 5	4	11	6	5	12	7	7	25	0.157459	0.501299	0.242276	0.257737	0.572505	0.32323	0.291845	0.453962
51283	NM_001330500,NM_016561	BFAR	bifunctional apoptosis regulator	1640	1272	1523	1249	1246	1243	1329	3568	20.3426	17.6838	17.6708	18.1685	17.1201	17.045	19.3355	17.645
631	NM_001161705,NM_001195,NM_001278606,NM_001278607,NM_001278608	BFSP1	beaded filament structural protein 1	60	101	119	48	59	87	79	220	1.03173	1.9764	1.87437	0.958299	1.10821	1.62348	1.5538	1.48295
8419	NM_003571	BFSP2	beaded filament structural protein 2	3	0	0	0	0	0	0	0	0.047676	0	0	0	0	0	0	0
85003	NR_135276,NR_135277,NR_135278	BFSP2-AS1	BFSP2 antisense RNA 1	0	0	0	0	0	0	0	0	0	0	0	0	0	0	0	0
632	NM_199173	BGLAP	bone gamma-carboxyglutamate protein	0	2	4	4	1	0	3	6	0	0.061532	0.149684	0.223382	0.048343	0	0.1749	0.106784
103344929	NR_121648	BGLT3	beta globin locus transcript 3 (non-protein coding)	0	0	0	0	0	0	0	0	0	0	0	0	0	0	0	0
633	NM_001711	BGN	biglycan	0	0	0	0	0	0	0	0	0	0	0	0	0	0	0	0
168620	NM_177455	BHLHA15	basic helix-loop-helix family member a15	4	8	3	4	5	0	1	11	0.189008	0.453323	0.137251	0.227564	0.240686	0	0.007398	0.22192
727857	NM_001164405	BHLHA9	basic helix-loop-helix family member a9	0	0	0	0	0	0	0	0	0	0	0	0	0	0	0	0
80823	NM_001142524,NM_001142525,NM_001142526,NM_001142527,NM_001142528,NM_001142529,NM_001142530,NM_030639	BHLHB9	basic helix-loop-helix family member b9	268	87	131	124	80	142	202	166	2.47112	0.897444	1.11022	1.33201	0.800304	1.42965	2.17167	0.606853
27319	NM_152414	BHLHE22	basic helix-loop-helix family member e22	25	18	20	5	23	32	13	42	0.275558	0.210759	0.200901	0.062657	0.272477	0.387819	0.154767	0.183845
128408	NM_080606	BHLHE23	basic helix-loop-helix family member e23	0	0	2	3	8	0	2	11	0	0	0.066075	0.084874	0.289632	0	0.053802	0.15001
8553	NM_003670	BHLHE40	basic helix-loop-helix family member e40	1226	1766	1579	1892	1225	1815	1314	4797	15.186	24.3229	18.1644	27.5987	16.835	24.6815	18.9609	23.6876
100507582	NR_037903,NR_125914,NR_125915,NR_125916	BHLHE40-AS1	BHLHE40 antisense RNA 1	12	10	18	16	7	19	0	26	0.165947	0.165958	0.245709	0.272132	0.111557	0.299506	0	0.16918
79365	NM_030762	BHLHE41	basic helix-loop-helix family member e41	98	167	105	149	98	150	80	392	0.968224	1.84224	0.962742	1.74028	1.0797	1.63334	0.920024	1.5516
388553	NM_001310124	BHMG1	basic helix-loop-helix and HMG-box containing 1	13	32	10	9	3	20	0	19	0.172207	0.470977	0.125289	0.129235	0.030299	0.290851	0	0.099693
635	NM_001713	BHMT	betaine--homocysteine S-methyltransferase	0	0	0	0	0	0	0	0	0	0	0	0	0	0	0	0
23743	NM_001178005,NM_017614	BHMT2	betaine--homocysteine S-methyltransferase 2	0	0	0	0	0	0	0	0	0	0	0	0	0	0	0	0
80114	NM_001080512	BICC1	BicC family RNA binding protein 1	502	336	401	330	447	373	335	1025	3.44683	2.56404	2.55696	2.66487	3.40252	2.81001	2.67708	2.8052
636	NM_001003398,NM_001714	BICD1	BICD cargo adaptor 1	91	117	136	110	131	137	122	401	0.947983	1.35415	1.3179	1.34485	1.51274	1.57122	1.48859	1.73515
23299	NM_001003800,NM_015250	BICD2	BICD cargo adaptor 2	1672	985	1800	1561	1688	1004	1640	4652	12.3794	7.98011	12.259	13.0731	13.8689	7.70118	14.1086	13.6593
92558	NM_207311,NR_147892,NR_147893,NR_147894	BICDL1	BICD family like cargo adaptor 1	67	62	96	100	58	78	99	253	0.74493	0.835241	1.07645	1.3565	0.722955	1.00811	1.32203	1.21282
146439	NM_001103175	BICDL2	BICD family like cargo adaptor 2	0	10	4	0	0	6	0	0	0	0.221488	0.058002	0	0	0.133143	0	0
29998	NM_015711	BICRA	BRD4 interacting chromatin remodeling complex associated protein	21	24	30	27	44	33	31	143	0.134173	0.169441	0.179139	0.205672	0.317849	0.234967	0.23519	0.370924
23506	NM_001318819,NM_015349	BICRAL	BRD4 interacting chromatin remodeling complex associated protein like	312	415	307	316	312	478	257	914	1.7249	2.55401	1.57535	2.09289	1.9128	2.90797	1.6569	2.01552
637	NM_001196,NM_001244567,NM_001244569,NM_001244570,NM_001244572,NM_197966,NM_197967	BID	BH3 interacting domain death agonist	693	522	853	614	529	493	524	1706	12.072	10.037	13.8012	12.7168	10.2594	9.41362	10.5437	11.8108
638	NM_001197	BIK	BCL2 interacting killer	36	40	23	18	36	45	12	70	1.39681	1.74902	0.838786	0.82569	1.54038	1.94637	0.546193	1.09793
274	NM_001320632,NM_001320633,NM_001320634,NM_001320640,NM_001320641,NM_001320642,NM_004305,NM_139343,NM_139344,NM_139345,NM_139346,NM_139347,NM_139348,NM_139349,NM_139350,NM_139351	BIN1	bridging integrator 1	240	274	186	151	205	286	163	403	4.1225	5.03334	2.9265	2.94242	3.82553	5.2565	3.13756	2.75875
51411	NM_001290007,NM_001290008,NM_001290009,NM_016293	BIN2	bridging integrator 2	4	0	0	0	0	0	0	5	0.052435	0	0	0	0	0	0	0.023533
55909	NM_018688	BIN3	bridging integrator 3	349	279	473	347	357	252	411	947	7.08753	6.29544	8.93648	8.3092	8.04532	5.61868	9.74087	7.67565
80094	NR_027715	BIN3-IT1	BIN3 intronic transcript 1	13	10	26	22	15	13	22	62	0.258837	0.214981	0.484912	0.527365	0.338501	0.275016	0.518603	0.497472
329	NM_001166,NM_001256163,NM_001256166	BIRC2	baculoviral IAP repeat containing 2	1600	1447	1565	739	1122	1347	1172	3438	15.7872	15.879	14.9233	8.55051	12.3159	14.5581	13.7354	13.7054
330	NM_001165,NM_182962	BIRC3	baculoviral IAP repeat containing 3	77	99	51	42	51	79	47	144	0.414817	0.595349	0.255487	0.268362	0.304762	0.471217	0.292245	0.310637
332	NM_001012270,NM_001012271,NM_001168	BIRC5	baculoviral IAP repeat containing 5	5962	4784	6521	5628	5094	4324	4556	15334	85.41	76.0792	86.8359	94.9086	80.8748	67.6234	75.8646	87.5155
57448	NM_016252	BIRC6	baculoviral IAP repeat containing 6	8484	7157	9984	7956	9033	7919	8626	25561	20.3107	19.0527	22.2038	22.4304	24.0009	20.8165	24.0684	24.3902
103752586	NR_125793	BIRC6-AS2	BIRC6 antisense RNA 2	0	0	0	0	0	0	0	0	0	0	0	0	0	0	0	0
79444	NM_022161,NM_139317	BIRC7	baculoviral IAP repeat containing 7	0	2	2	0	0	0	0	4	0	0.036024	0.027725	0	0	0	0	0.038587
112401	NM_033341	BIRC8	baculoviral IAP repeat containing 8	0	0	0	0	0	0	0	0	0	0	0	0	0	0	0	0
105221694	NR_130765,NR_130766	BISPR	BST2 interferon stimulated positive regulator (non-protein coding)	33	43	19	10	33	45	19	30	0.631703	0.931408	0.321879	0.20299	0.678255	0.934698	0.397342	0.234003
54841	NM_001159596,NM_017693	BIVM	basic, immunoglobulin-like variable motif containing	1205	1084	1004	954	900	1013	665	1457	11.8134	11.8297	9.22594	11.0357	9.80252	10.8866	7.59504	5.79842
100533467	NM_001204425	BIVM-ERCC5	BIVM-ERCC5 readthrough	0	0	0	0	0	0	494	647	0	0	0	0	0	0	4.2057	1.88217
101669762	NR_103783	BLACAT1	bladder cancer associated transcript 1 (non-protein coding)	0	0	0	4	0	9	2	1	0	0	0	0.052897	0	0.137004	0.033495	0.005075
338436	NR_103545	BLACE	B-cell acute lymphoblastic leukemia expressed	0	0	0	0	0	0	0	0	0	0	0	0	0	0	0	0
10904	NM_001167820,NM_001167821,NM_001167822,NM_001167823,NM_001317074,NM_001317075,NM_006698	BLCAP	bladder cancer associated protein	990	940	1149	906	835	1041	924	2447	17.8826	18.8369	19.26	19.2319	16.5861	20.6278	19.5265	17.6593
414899	NM_001001786	BLID	BH3-like motif containing, cell death inducer	0	0	0	0	0	0	0	0	0	0	0	0	0	0	0	0
640	NM_001330465,NM_001715	BLK	BLK proto-oncogene, Src family tyrosine kinase	0	0	0	0	0	0	0	0	0	0	0	0	0	0	0	0
641	NM_000057,NM_001287246,NM_001287247,NM_001287248	BLM	Bloom syndrome RecQ like helicase	2582	2603	2930	2007	2151	2480	2187	6334	21.2548	23.7506	22.3961	19.4785	19.5742	22.246	20.8696	20.6884
642	NM_000386	BLMH	bleomycin hydrolase	2044	1829	2061	1863	1822	1985	1908	5341	30.2735	30.1308	28.3573	32.5072	29.9573	32.2972	32.9406	31.5406
29760	NM_001114094,NM_001258440,NM_001258441,NM_001258442,NM_013314,NR_047680,NR_047681,NR_047682,NR_047683	BLNK	B-cell linker	4	18	4	4	8	23	0	10	0.07935	0.405337	0.076242	0.096171	0.167781	0.498173	0	0.075548
2647	NM_001487,NR_037655,NR_037656,NR_037657	BLOC1S1	biogenesis of lysosomal organelles complex 1 subunit 1	930	815	920	779	774	722	726	2128	58.7107	56.1173	53.9449	55.3671	52.2263	48.5359	51.8842	53.4489
100528022	NR_037658	BLOC1S1-RDH5	BLOC1S1-RDH5 readthrough	32	29	33	32	34	12	55	109	0.979403	0.968049	0.935168	1.16438	1.13989	0.378808	1.9625	1.33671
282991	NM_001001342,NM_001282436,NM_001282437,NM_001282438,NM_001282439,NM_173809	BLOC1S2	biogenesis of lysosomal organelles complex 1 subunit 2	559	1059	569	633	403	534	372	1902	7.75063	16.1815	7.35142	10.4202	6.17402	8.1691	5.96471	10.4306
388552	NM_212550	BLOC1S3	biogenesis of lysosomal organelles complex 1 subunit 3	129	83	193	108	137	108	166	344	1.85984	1.32393	2.58356	1.83051	2.18979	1.69935	2.78757	1.97877
55330	NM_018366	BLOC1S4	biogenesis of lysosomal organelles complex 1 subunit 4	311	353	434	362	406	274	350	953	7.54916	9.53696	9.79759	10.3451	10.9326	7.30895	9.91245	9.23091
63915	NM_001199322,NM_001199323,NM_201280	BLOC1S5	biogenesis of lysosomal organelles complex 1 subunit 5	888	790	855	595	624	799	624	1868	12.4698	12.3486	11.199	9.81026	9.70134	12.328	10.1872	10.4272
100526836	NR_037616	BLOC1S5-TXNDC5	BLOC1S5-TXNDC5 readthrough (NMD candidate)	10	62	7	220	19	16	667	271	0.104458	0.761088	0.063796	2.89616	0.234924	0.195146	8.71463	1.20886
26258	NM_001311255,NM_001311256,NM_012388,NR_132350,NR_132351,NR_132352,NR_132353,NR_132354,NR_132355,NR_132356,NR_132357,NR_132358,NR_132359	BLOC1S6	biogenesis of lysosomal organelles complex 1 subunit 6	1420	1025	411	572	957	1017	963	2583	13.5002	11.0287	3.58586	6.33679	10.0512	10.8013	10.6099	10.0281
644	NM_000712,NM_001253823	BLVRA	biliverdin reductase A	1191	889	1162	905	1026	867	829	2663	41.2509	34.0365	37.1136	36.4878	39.3455	32.88	33.4126	36.684
645	NM_000713	BLVRB	biliverdin reductase B	512	525	508	379	477	448	333	1006	22.4681	25.6197	20.7167	19.5794	23.2271	21.5892	17.0027	17.6
8548	NM_001320972,NM_001320973,NM_003666	BLZF1	basic leucine zipper nuclear factor 1	690	697	895	607	580	642	662	1913	10.2163	10.9915	12.0092	10.3696	9.48818	10.1989	11.2192	10.9059
90427	NM_001003940,NM_001003942,NM_001003943,NM_033503	BMF	Bcl2 modifying factor	497	496	233	244	439	546	178	820	4.11193	4.42001	1.78893	2.36699	3.95381	4.79668	1.65884	2.65163
648	NM_005180	BMI1	BMI1 proto-oncogene, polycomb ring finger	2439	2074	1674	1558	1408	1779	1320	5408	26.7241	25.2767	17.0387	20.1033	17.1215	21.4072	16.8516	23.623
649	NM_001199,NM_006129,NR_033403,NR_033404	BMP1	bone morphogenetic protein 1	363	368	435	386	480	465	359	1098	4.1165	4.33004	4.62485	5.19199	6.03109	5.88089	4.77019	4.92462
27302	NM_014482	BMP10	bone morphogenetic protein 10	0	0	0	0	0	0	0	0	0	0	0	0	0	0	0	0
9210	NM_005448	BMP15	bone morphogenetic protein 15	0	0	0	0	0	0	0	0	0	0	0	0	0	0	0	0
650	NM_001200	BMP2	bone morphogenetic protein 2	1194	1363	1445	1063	1143	1367	1216	3048	14.1788	17.9944	15.9399	14.8575	15.0636	17.8267	16.8251	14.4265
55589	NM_017593,NM_198892	BMP2K	BMP2 inducible kinase	746	627	803	681	654	585	771	1987	8.17428	7.57987	8.58768	9.08113	7.83198	6.98738	10.1261	8.67358
651	NM_001201	BMP3	bone morphogenetic protein 3	14	23	9	4	16	13	11	24	0.085092	0.16237	0.05111	0.029076	0.107619	0.088938	0.082245	0.059597
652	NM_001202,NM_001347912,NM_001347913,NM_001347914,NM_001347915,NM_001347916,NM_001347917,NM_130850,NM_130851	BMP4	bone morphogenetic protein 4	152	149	102	91	167	137	116	346	3.00811	3.14135	1.86739	2.13411	3.66479	2.91444	2.57529	2.75874
653	NM_001329754,NM_001329756,NM_021073	BMP5	bone morphogenetic protein 5	20	26	8	0	21	11	0	28	0.182044	0.263606	0.061594	0	0.214011	0.112544	0	0.106108
654	NM_001718	BMP6	bone morphogenetic protein 6	512	474	526	415	542	450	439	1350	5.07986	5.23513	4.84578	4.85014	5.97594	4.89986	5.08216	5.34323
655	NM_001719	BMP7	bone morphogenetic protein 7	1314	1490	1254	1098	1283	1613	994	3002	12.2449	15.4527	10.8604	12.0476	13.2692	16.5179	10.7963	11.1556
102723590	NR_110631	BMP7-AS1	BMP7 antisense RNA 1	0	0	0	0	0	0	0	0	0	0	0	0	0	0	0	0
353500	NM_181809	BMP8A	bone morphogenetic protein 8a	55	68	71	59	87	102	80	147	0.364212	0.505019	0.436672	0.457541	0.637907	0.745212	0.616634	0.390738
656	NM_001720	BMP8B	bone morphogenetic protein 8b	332	290	289	206	351	295	296	716	2.584	2.50569	2.09251	1.88844	3.03343	2.52279	2.6894	2.22344
168667	NM_133468	BMPER	BMP binding endothelial regulator	128	144	80	82	133	150	71	236	0.956319	1.19469	0.549452	0.721315	1.09824	1.2271	0.612848	0.702293
657	NM_004329	BMPR1A	bone morphogenetic protein receptor type 1A	1333	1110	1371	1038	1144	1156	1101	3037	13.8511	12.8318	13.2347	12.7002	13.1898	13.189	13.3329	12.5817
658	NM_001203,NM_001256792,NM_001256793,NM_001256794	BMPR1B	bone morphogenetic protein receptor type 1B	303	392	268	302	263	394	232	741	2.03963	2.95181	1.67772	2.41462	1.96084	2.91556	1.81435	2.00651
100507012	NR_121610	BMPR1B-AS1	BMPR1B antisense RNA 1 (head to head)	0	0	0	0	0	0	0	2	0	0	0	0	0	0	0	0.046603
659	NM_001204	BMPR2	bone morphogenetic protein receptor type 2	1395	1368	1731	1384	1701	1604	1577	4719	4.3426	4.73692	5.00712	5.0736	5.87687	5.48374	5.72118	5.85768
9790	NM_014753	BMS1	BMS1, ribosome biogenesis factor	3001	2686	3755	3173	2813	2750	3006	9397	14.0165	13.9515	16.2912	17.4496	14.5782	14.1029	16.3636	17.4928
728034	NR_146105,NR_146106,NR_146107,NR_146108,NR_146109,NR_146110	BMS1P14	BMS1, ribosome biogenesis factor pseudogene 14	103	127	115	78	116	133	126	254	0.792914	1.11498	0.85192	0.70775	1.01087	1.13794	1.16368	0.806325
101101776	NR_073460_chr14,NR_073460_chr22,NR_073460_dup1	BMS1P17	BMS1, ribosome biogenesis factor pseudogene 17	0	0	0	0	0	0	2	0	0	0	0	0	0	0	0.079306	0
414763	NR_073459_chr14,NR_073459_chr22,NR_073459_dup1	BMS1P18	BMS1, ribosome biogenesis factor pseudogene 18	0	0	0	0	0	0	0	0	0	0	0	0	0	0	0	0
96610	NR_027293	BMS1P20	BMS1, ribosome biogenesis factor pseudogene 20	670	603	760	567	587	622	686	1972	12.509	12.5274	13.1904	12.4622	12.1765	12.761	14.929	14.6865
100288974	NR_033857	BMS1P21	BMS1, ribosome biogenesis factor pseudogene 21	24	48	33	25	27	36	20	74	1.09333	2.43259	1.40562	1.30957	1.34599	1.78466	1.04796	1.33887
106480334	NR_133911_chr14,NR_133911_chr22,NR_133911_dup1	BMS1P22	BMS1, ribosome biogenesis factor pseudogene 22	0	0	0	0	0	0	0	0	0	0	0	0	0	0	0	0
729096	NR_026592	BMS1P4	BMS1, ribosome biogenesis factor pseudogene 4	136	161	156	152	166	208	146	476	2.59084	3.42253	2.77922	3.43246	3.51324	4.37219	3.25482	3.63326
399761	NR_003611,NR_003611_dup1	BMS1P5	BMS1, ribosome biogenesis factor pseudogene 5	99	177	138	103	116	165	116	388	0.87866	1.74452	1.13612	1.07221	1.1381	1.60755	1.19285	1.36962
642826	NR_024495,NR_024495_dup1	BMS1P6	BMS1, ribosome biogenesis factor pseudogene 6	275	369	383	325	239	453	428	1088	2.19562	3.28486	2.84741	3.05512	2.12297	3.97742	3.98714	3.46989
154743	NM_152556	BMT2	base methyltransferase of 25S rRNA 2 homolog	511	361	609	382	374	336	366	1351	4.8646	3.81882	5.39234	4.27878	3.95231	3.50908	4.06514	5.13449
660	NM_001320866,NM_001721,NM_203281	BMX	BMX non-receptor tyrosine kinase	0	0	1	2	0	0	0	2	0	0	0.011529	0.034164	0	0	0	0.011601
646	NM_001301206,NM_001717	BNC1	basonuclin 1	40	35	41	25	31	54	31	73	0.310565	0.300997	0.296706	0.223772	0.26954	0.464745	0.285563	0.229985
54796	NM_001317939,NM_001317940,NM_017637	BNC2	basonuclin 2	286	279	238	233	356	292	233	710	0.830156	0.896845	0.641305	0.797902	1.14289	0.927811	0.785859	0.820926
662	NM_001205,NM_013978,NM_013979,NM_013980	BNIP1	BCL2 interacting protein 1	247	332	276	178	185	275	218	573	7.25474	10.9302	7.67143	6.26739	6.1237	8.96625	7.47241	6.78778
663	NM_001320674,NM_001320675,NM_004330	BNIP2	BCL2 interacting protein 2	1726	1065	1808	1273	1283	1107	1332	3109	10.2316	7.02014	9.9283	8.86848	8.44068	7.18991	9.18346	7.34308
664	NM_004052	BNIP3	BCL2 interacting protein 3	1404	1051	1313	1809	1039	996	853	5361	32.3126	26.8994	28.0693	49.0402	26.5221	25.1569	22.876	49.1793
665	NM_001330491,NM_004331	BNIP3L	BCL2 interacting protein 3 like	2002	1686	1206	1735	941	1667	815	5768	21.4956	20.1205	12.0246	21.9393	11.2116	19.6529	10.1942	24.6894
149428	NM_001159642,NM_138278	BNIPL	BCL2 interacting protein like	7	5	15	3	6	8	10	36	0.10435	0.083167	0.20711	0.041817	0.092756	0.135146	0.172259	0.221669
91653	NM_001301861,NM_001301867,NM_033254	BOC	BOC cell adhesion associated, oncogene regulated	323	373	331	314	294	460	282	881	3.58545	4.87143	3.41819	4.33541	3.92738	5.8904	4.06422	3.97775
91272	NM_001159651,NM_138369	BOD1	biorientation of chromosomes in cell division 1	1195	1518	1284	977	1032	1443	1044	2908	23.4218	32.9572	23.5033	22.5524	22.4535	30.874	23.8692	22.7963
259282	NM_148894	BOD1L1	biorientation of chromosomes in cell division 1 like 1	2142	2406	2937	2016	2201	2575	2292	6604	7.63522	9.54119	9.72869	8.46337	8.70846	10.0825	9.52519	9.38586
284257	NM_001257964	BOD1L2	biorientation of chromosomes in cell division 1 like 2	0	0	0	0	0	0	0	0	0	0	0	0	0	0	0	0
666	NM_032515	BOK	BOK, BCL2 family apoptosis regulator	37	29	12	15	27	42	21	58	0.512018	0.447969	0.15569	0.245549	0.413772	0.645393	0.340459	0.325151
100379249	NR_033346	BOK-AS1	BOK antisense RNA 1	0	0	0	0	0	0	0	0	0	0	0	0	0	0	0	0
51027	NM_001321025,NM_001321026,NM_016074	BOLA1	bolA family member 1	239	313	305	298	301	291	235	715	9.66254	14.362	11.5421	14.3783	13.7108	13.3793	11.2354	11.8275
552900	NM_001031827,NM_001031827_dup1,NM_001320579,NM_001320579_dup1,NR_135304,NR_135304_dup1	BOLA2	bolA family member 2	49	629	910	138	712	121	746	131	1.94588	26.2653	31.5661	6.38477	29.4012	5.16198	32.74	2.0751
654483	NM_001039182,NM_001039182_dup1,NM_001320607,NM_001320607_dup1	BOLA2B	bolA family member 2B	763	667	972	802	757	605	767	2083	28.2062	27.4049	33.3618	34.8935	31.0531	24.5351	33.0272	30.6956
107282092	NM_001320622,NM_001320623,NM_001320624,NM_001320625,NM_001320627,NM_001320628,NR_135316	BOLA2-SMG1P6	BOLA2-SMG1P6 readthrough	246	246	319	125	194	95	234	715	4.80842	5.41992	5.84098	2.89181	4.24858	2.06679	5.3571	5.5777
388962	NM_001035505,NM_212552	BOLA3	bolA family member 3	693	596	702	637	643	565	555	1659	49.3768	47.9527	46.8129	54.473	50.5611	44.5354	47.1783	47.7454
100507171	NR_045634,NR_045636,NR_045637	BOLA3-AS1	BOLA3 antisense RNA 1 (head to head)	307	341	360	268	280	351	350	827	3.09081	4.00814	3.01099	2.82796	2.79078	4.12681	3.65451	2.96812
66037	NM_001284358,NM_001284361,NM_001284362,NM_033030,NM_197970	BOLL	boule homolog, RNA binding protein	0	0	0	0	0	0	0	0	0	0	0	0	0	0	0	0
23246	NM_015201	BOP1	block of proliferation 1	1683	1926	2428	2093	1842	1764	2027	5401	26.0542	33.1669	34.9306	38.1664	31.6633	29.9997	36.5831	33.3419
79866	NM_001286746,NM_001286747,NM_024808	BORA	bora, aurora kinase A activator	1386	1222	1285	1041	1186	1327	1008	3113	18.0234	17.655	15.3433	15.6786	16.7599	18.579	15.071	15.9476
118426	NM_001300742,NM_001330356,NM_058169	BORCS5	BLOC-1 related complex subunit 5	189	194	216	164	253	237	222	627	1.12683	1.28665	1.20743	1.17571	1.65558	1.58528	1.55889	1.49577
54785	NM_017622	BORCS6	BLOC-1 related complex subunit 6	166	135	223	169	218	162	165	468	3.24097	2.93679	4.05847	3.89231	4.73305	3.47782	3.76387	3.66152
119032	NM_001136200,NM_144591	BORCS7	BLOC-1 related complex subunit 7	323	475	331	230	224	337	321	757	5.21735	8.37427	5.02377	4.28575	4.04847	5.70484	6.24269	5.12529
100528007	NR_037644	BORCS7-ASMT	BORCS7-ASMT readthrough (NMD candidate)	0	0	0	0	0	0	0	0	0	0	0	0	0	0	0	0
729991	NM_001145783,NM_001145784	BORCS8	BLOC-1 related complex subunit 8	529	511	594	544	492	451	476	1388	13.5674	14.5988	14.1655	16.4174	13.9762	12.7743	14.2447	14.1735
4207	NM_005919,NR_027307,NR_027308	BORCS8-MEF2B	BORCS8-MEF2B readthrough	34	42	94	58	88	65	59	130	0.613319	0.779141	1.47965	1.12865	1.66449	1.20723	1.18671	0.892857
60467	NR_026783	BPESC1	blepharophimosis, epicanthus inversus and ptosis, candidate 1 (non-protein coding)	0	0	0	0	0	0	0	5	0	0	0	0	0	0	0	0.017055
669	NM_001293085,NM_001724,NM_199186	BPGM	bisphosphoglycerate mutase	889	578	859	573	711	561	714	1961	18.6385	13.4521	16.7838	14.1275	16.5593	12.881	17.34	16.0766
670	NM_001302777,NM_004332,NR_026648,NR_026649	BPHL	biphenyl hydrolase like	428	456	433	365	376	461	357	978	8.50918	10.0822	7.89719	8.47466	8.11069	9.62843	8.15085	7.34318
671	NM_001725	BPI	bactericidal/permeability-increasing protein	0	0	0	0	0	0	0	0	0	0	0	0	0	0	0	0
51297	NM_001243193,NM_016583,NM_130852	BPIFA1	BPI fold containing family A member 1	0	0	0	0	0	0	0	0	0	0	0	0	0	0	0	0
140683	NM_001319164,NM_080574	BPIFA2	BPI fold containing family A member 2	0	0	0	0	0	0	0	0	0	0	0	0	0	0	0	0
128861	NM_001042439,NM_178466	BPIFA3	BPI fold containing family A member 3	0	0	0	0	0	0	0	0	0	0	0	0	0	0	0	0
317716	NR_026760	BPIFA4P	BPI fold containing family A member 4, pseudogene	0	0	0	0	0	0	0	0	0	0	0	0	0	0	0	0
92747	NM_033197	BPIFB1	BPI fold containing family B member 1	0	0	0	0	0	0	0	1	0	0	0	0	0	0	0	0.005446
80341	NM_025227	BPIFB2	BPI fold containing family B member 2	0	0	0	0	0	0	0	0	0	0	0	0	0	0	0	0
359710	NM_182658	BPIFB3	BPI fold containing family B member 3	0	0	0	0	0	0	0	0	0	0	0	0	0	0	0	0
149954	NM_182519	BPIFB4	BPI fold containing family B member 4	0	0	0	0	0	0	0	0	0	0	0	0	0	0	0	0
128859	NM_174897	BPIFB6	BPI fold containing family B member 6	0	0	0	0	0	0	0	0	0	0	0	0	0	0	0	0
254240	NM_174932	BPIFC	BPI fold containing family C	0	0	0	0	0	0	0	0	0	0	0	0	0	0	0	0
10380	NM_001286149,NM_001286150,NM_001286151,NM_006085	BPNT1	3'(2'), 5'-bisphosphate nucleotidase 1	909	710	781	732	751	814	624	2024	13.9845	12.1217	11.3924	13.2957	12.8286	14.0413	11.303	12.3857
2186	NM_004459,NM_182641	BPTF	bromodomain PHD finger transcription factor	3840	3883	5300	4122	4249	4567	4650	14092	13.2688	14.9256	17.0122	16.7612	16.2983	17.3221	18.7094	19.405
9083	NM_004678,NM_004678_dup1,NM_004678_dup2	BPY2	basic charge, Y-linked, 2	0	0	0	0	0	0	0	0	0	0	0	0	0	0	0	0
442867	NM_001002760,NM_001002760_dup1,NM_001002760_dup2	BPY2B	basic charge, Y-linked, 2B	0	0	0	0	0	0	0	0	0	0	0	0	0	0	0	0
442868	NM_001002761,NM_001002761_dup1,NM_001002761_dup2	BPY2C	basic charge, Y-linked, 2C	0	0	0	0	0	0	0	0	0	0	0	0	0	0	0	0
673	NM_004333	BRAF	B-Raf proto-oncogene, serine/threonine kinase	710	837	780	596	695	938	664	1958	9.05888	11.8645	9.24423	8.95234	9.83243	13.1378	9.86472	9.95536
8315	NM_006768	BRAP	BRCA1 associated protein	802	807	824	580	654	789	639	1732	7.46235	8.3538	7.12213	6.35695	6.75984	8.06117	6.92659	6.42937
221927	NM_001350626,NM_001350627,NM_152743,NR_146879	BRAT1	BRCA1 associated ATM activator 1	806	868	1117	1123	1007	932	1145	3065	9.98853	11.8037	12.8009	16.4513	13.8019	12.6864	16.5449	15.1095
672	NM_007294,NM_007297,NM_007298,NM_007299,NM_007300,NR_027676	BRCA1	BRCA1, DNA repair associated	3430	3912	4092	3047	3188	4316	3284	9890	23.3487	25.3169	25.3345	24.4342	20.739	32.9023	26.5583	26.3561
675	NM_000059	BRCA2	BRCA2, DNA repair associated	2625	3371	3502	2379	2300	3304	2656	8514	8.66536	12.3736	10.7376	9.24623	8.42741	11.9778	10.2177	11.2025
100506674	NR_109862,NR_109863,NR_109864,NR_109865	BRCAT54	breast cancer-associated transcript 54	8	21	3	6	0	18	3	17	0.20006	0.619171	0.058443	0.19905	0	0.511456	0.092127	0.181326
79184	NM_001018055,NM_001242640,NM_024332	BRCC3	BRCA1/BRCA2-containing complex subunit 3	883	609	941	716	734	627	757	2447	11.5531	8.85672	11.4218	11.011	10.6258	8.95891	11.5585	12.7708
23774	NM_001304808,NM_001304809,NM_001349940,NM_001349941,NM_001349942,NR_146334,NR_146335	BRD1	bromodomain containing 1	822	1088	1063	1016	1021	1110	1086	2954	6.70948	10.0664	8.17885	9.85143	9.15258	10.0359	10.3027	9.61025
6046	NM_001113182,NM_001199455,NM_001199456,NM_001291986,NM_005104	BRD2	bromodomain containing 2	9566	10743	12208	10957	9689	11592	10602	32416	73.8379	92.4225	87.8534	99.6356	83.3849	98.2386	95.8295	100.62
8019	NM_007371	BRD3	bromodomain containing 3	813	875	1001	848	1024	1059	1016	2947	5.42309	6.48772	6.20025	6.65594	7.58058	7.75227	7.89439	7.83427
23476	NM_001330384,NM_014299,NM_058243	BRD4	bromodomain containing 4	548	819	730	722	756	1202	775	2358	4.52047	7.40146	5.846	6.7973	6.89231	11.0977	7.35742	7.64549
29117	NM_001173984,NM_013263	BRD7	bromodomain containing 7	3334	2702	3311	2727	2759	2797	2507	8036	54.2286	48.8912	50.0315	52.2389	49.7984	49.9753	47.5279	52.1124
23629	NR_002730	BRD7P3	bromodomain containing 7 pseudogene 3	0	0	0	0	0	0	0	0	0	0	0	0	0	0	0	0
10902	NM_001164326,NM_001300961,NM_001300962,NM_001300966,NM_006696,NM_139199	BRD8	bromodomain containing 8	2013	1509	2320	1751	1734	1569	1927	5506	23.7776	19.838	25.8544	24.4167	22.6909	20.2159	26.9962	26.0605
65980	NM_001009877,NM_001317951,NM_023924,NR_134296	BRD9	bromodomain containing 9	1136	1103	1527	1170	1107	1119	1433	3391	15.5358	16.8567	19.5168	19.0344	16.8712	16.8062	22.9788	18.5937
676	NM_001242805,NM_001242806,NM_001242807,NM_001242808,NM_001242810,NM_001726,NM_207189	BRDT	bromodomain testis associated	0	0	0	0	0	0	0	0	0	0	0	0	0	0	0	0
643486	NR_003539	BRDTP1	bromodomain testis associated pseudogene 1	0	0	0	0	0	2	0	0	0	0	0	0	0	0.091015	0	0
286076	NR_015445	BREA2	breast cancer estrogen-induced apoptosis 2	7	12	0	0	0	18	6	13	0.258215	0.477722	0	0	0	0.709145	0.227851	0.189409
100302650	NR_028308	BRE-AS1	BRE antisense RNA 1	4	2	8	12	5	8	11	20	0.089409	0.04369	0.162261	0.29989	0.102093	0.196865	0.285424	0.180036
2972	NM_001242786,NM_001242787,NM_001242788,NM_001242789,NM_001242790,NM_001519,NM_145685	BRF1	BRF1, RNA polymerase III transcription initiation factor subunit	584	589	791	657	728	676	675	2231	6.42942	7.896	8.20284	8.79458	9.42353	8.88954	8.81526	9.86754
55290	NM_018310	BRF2	BRF2, RNA polymerase III transcription initiation factor subunit	332	274	290	252	335	289	225	744	6.22786	5.72497	5.05149	5.57575	6.97837	5.95231	4.92828	5.56769
25798	NM_001159491,NM_015379	BRI3	brain protein I3	474	368	411	385	394	308	395	1051	22.5488	19.4256	18.1274	21.4871	20.7626	16.0503	21.89	19.9566
140707	NM_080626	BRI3BP	BRI3 binding protein	550	392	696	614	590	430	580	1601	16.238	12.8725	19.0866	21.3641	19.3302	13.9311	19.9562	18.8505
283870	NM_182563	BRICD5	BRICHOS domain containing 5	25	33	56	49	53	29	34	146	0.911064	1.31554	1.8685	2.09715	2.11741	1.15606	1.42287	2.11144
1620	NM_014618	BRINP1	BMP/retinoic acid inducible neural specific 1	0	0	0	0	0	0	0	0	0	0	0	0	0	0	0	0
57795	NM_021165	BRINP2	BMP/retinoic acid inducible neural specific 2	22	18	14	8	8	15	19	29	0.223021	0.195921	0.127141	0.093701	0.079867	0.159168	0.216878	0.115279
339479	NM_001317188,NM_199051	BRINP3	BMP/retinoic acid inducible neural specific 3	19	16	5	8	10	23	6	18	0.228937	0.211374	0.053431	0.105693	0.124738	0.294748	0.077138	0.085066
83990	NM_032043	BRIP1	BRCA1 interacting protein C-terminal helicase 1	2214	1806	2771	1696	1937	2132	1991	5349	10.1887	9.24136	11.8459	9.19319	9.89209	10.7756	10.677	9.81306
55299	NM_018321	BRIX1	BRX1, biogenesis of ribosomes	2667	2324	3187	2222	2136	2091	2327	6490	78.7466	76.3082	87.4077	77.2431	70.0031	67.7769	80.0779	76.3779
55845	NM_018462	BRK1	BRICK1, SCAR/WAVE actin nucleating complex subunit	1472	1177	1579	1232	1308	1190	1181	3535	47.0389	41.8162	46.866	46.342	46.4023	41.7419	43.9834	45.0256
25855	NM_001024957,NM_015399	BRMS1	breast cancer metastasis suppressor 1	841	731	1257	933	789	659	953	2449	22.0324	21.3302	30.6872	28.8207	23.1073	18.9986	29.2151	25.6199
84312	NM_032352	BRMS1L	breast cancer metastasis-suppressor 1 like	655	454	685	432	489	444	577	1431	9.51761	7.33103	9.24874	7.39579	7.88712	7.08732	9.77304	8.29717
148362	NM_001288579,NM_001288580,NM_001288581,NM_144695,NR_109927	BROX	BRO1 domain and CAAX motif containing	1508	1131	1409	954	1005	1087	1053	3185	15.8726	12.6104	14.0205	11.7857	12.05	12.4034	13.4809	12.5504
7862	NM_001003694,NM_001319049,NM_001319050,NM_004634	BRPF1	bromodomain and PHD finger containing 1	764	799	1057	911	891	841	975	2678	6.07113	7.15066	7.90095	8.54629	7.94672	7.32451	9.13515	8.50315
27154	NM_015695	BRPF3	bromodomain and PHD finger containing 3	723	852	1343	1086	1014	1039	1325	3693	4.50981	5.90922	7.78191	7.97884	7.02096	7.11838	9.63477	9.18639
680	NM_001727	BRS3	bombesin receptor subtype 3	0	0	0	0	0	0	0	0	0	0	0	0	0	0	0	0
84446	NM_032430	BRSK1	BR serine/threonine kinase 1	293	390	250	248	351	442	195	585	3.57264	5.28565	2.83356	3.55997	4.74355	5.91956	2.7649	2.8439
9024	NM_001256627,NM_001256629,NM_001256630,NM_001282218,NM_003957,NR_046331	BRSK2	BR serine/threonine kinase 2	553	559	518	453	634	528	455	1448	4.96865	5.61563	4.31452	4.79843	6.34884	5.20052	4.81202	5.16319
54014	NM_001007246,NM_018963,NM_033656	BRWD1	bromodomain and WD repeat domain containing 1	4839	3790	5043	3960	4584	3936	4057	13243	19.4046	17.8938	15.9147	16.4955	19.0352	18.3637	16.6741	18.6331
100874093	NR_046655	BRWD1-AS1	BRWD1 antisense RNA 1	2	5	0	2	2	7	0	6	0.05612	0.259573	0	0.066482	0.120426	0.365495	0	0.11977
103091865	NR_111942	BRWD1-IT2	BRWD1 intronic transcript 2 (non-protein coding)	23	39	19	24	30	29	36	79	0.832482	1.6112	0.655056	1.05212	1.23144	1.18293	1.53786	1.16287
254065	NM_153252	BRWD3	bromodomain and WD repeat domain containing 3	2148	1590	1974	1430	2120	1774	1473	5084	6.31135	5.19262	5.38678	4.94742	6.91102	5.72162	5.04211	5.95332
26580	NM_001122955,NM_001130702,NM_032667,NR_037948,NR_037949	BSCL2	BSCL2, seipin lipid droplet biogenesis associated	419	478	423	413	382	424	431	1183	9.43544	11.9805	8.77417	10.91	9.56095	11.0637	11.2882	11.1336
55108	NM_001143888,NM_001143889,NM_001143890,NM_001300958,NM_018045,NR_125352	BSDC1	BSD domain containing 1	1867	1642	2228	1699	1779	1646	1819	5074	20.1003	19.1644	21.9651	21.2058	20.6181	18.6564	21.8396	20.8408
682	NM_001322243,NM_001728,NM_198589,NM_198590,NM_198591	BSG	basigin (Ok blood group)	7471	7757	8332	7306	7459	7638	6971	20167	161.257	186.259	167.118	185.733	178.748	181.142	175.39	173.574
8927	NM_003458	BSN	bassoon presynaptic cytomatrix protein	157	254	326	263	196	348	400	773	0.368333	0.665266	0.712057	0.728165	0.509975	0.898469	1.09645	0.725635
100132677	NR_038866	BSN-AS2	BSN antisense RNA 2 (head to head)	4	8	13	23	5	18	18	16	0.055377	0.113135	0.16353	0.387087	0.067881	0.280618	0.295785	0.089964
7809	NM_057176	BSND	barttin CLCNK type accessory beta subunit	0	0	0	0	0	0	0	0	0	0	0	0	0	0	0	0
100131137	NM_001128326	BSPH1	binder of sperm protein homolog 1	0	0	0	0	0	0	0	0	0	0	0	0	0	0	0	0
54836	NM_001317943,NM_001317944,NM_017688	BSPRY	B-box and SPRY domain containing	101	156	67	56	95	156	55	146	1.60803	2.76715	0.978555	1.049	1.6844	2.72145	1.00019	0.945503
683	NM_004334	BST1	bone marrow stromal cell antigen 1	7	6	13	10	13	10	20	21	0.171177	0.162747	0.297361	0.290204	0.364417	0.257618	0.58833	0.210718
684	NM_004335	BST2	bone marrow stromal cell antigen 2	43	51	27	16	50	47	14	55	1.57533	2.0752	0.900317	0.666046	2.01789	1.87973	0.57175	0.800711
390259	NM_001098169	BSX	brain specific homeobox	0	0	0	0	0	0	0	0	0	0	0	0	0	0	0	0
9044	NM_003972	BTAF1	B-TFIID TATA-box binding protein associated factor 1	3466	3084	3963	2782	2826	3076	2946	8233	18.5082	18.3185	19.6612	17.4976	16.7507	18.0411	18.335	17.5259
53339	NM_001011885,NM_025238	BTBD1	BTB domain containing 1	3301	2378	3177	2175	2269	2408	2330	6696	37.7398	30.2858	33.7444	29.3918	28.885	30.6615	31.0607	30.5531
84280	NM_001297741,NM_001297742,NM_032320	BTBD10	BTB domain containing 10	1119	1015	693	620	812	987	905	1673	17.1697	17.1881	9.85064	11.0757	13.7832	16.4066	16.1207	10.1538
121551	NM_001017523,NM_001018072,NM_001347943,NM_001347944	BTBD11	BTB domain containing 11	453	459	575	383	493	541	441	1061	2.95351	3.34705	3.4983	2.96167	3.56165	3.86926	3.34491	2.76019
118663	NM_001318189,NM_144587	BTBD16	BTB domain containing 16	0	0	0	0	0	0	0	0	0	0	0	0	0	0	0	0
388419	NM_001080466	BTBD17	BTB domain containing 17	0	4	0	0	3	4	0	4	0	0.09256	0	0	0.072451	0.097915	0	0.035302
643376	NM_001145101	BTBD18	BTB domain containing 18	0	0	0	0	0	0	0	0	0	0	0	0	0	0	0	0
149478	NM_001136537	BTBD19	BTB domain containing 19	20	41	34	18	36	47	15	51	0.464538	1.08752	0.736834	0.498883	0.94446	1.2083	0.398708	0.477189
55643	NM_017797	BTBD2	BTB domain containing 2	1685	2004	1994	1749	2131	1882	1780	5154	24.19	31.994	26.5946	29.5632	33.9513	29.675	29.7753	29.4951
22903	NM_001282550,NM_001282551,NM_001282552,NM_001282554,NM_014962,NM_181443	BTBD3	BTB domain containing 3	2312	2321	2287	1403	1303	2194	1932	5970	18.5678	20.6687	16.9833	13.2354	11.5449	19.2655	18.0925	18.6401
90135	NM_033271	BTBD6	BTB domain containing 6	1233	1285	1679	1514	1241	1221	1330	3911	23.326	27.0275	29.4944	33.7275	26.0379	25.3529	29.3179	29.4896
55727	NM_001002860,NM_001289133,NM_018167	BTBD7	BTB domain containing 7	798	672	1132	871	870	758	983	2733	4.57546	4.63532	6.05892	5.90155	5.27649	4.88649	6.48205	6.61424
284697	NM_183242	BTBD8	BTB domain containing 8	81	87	69	29	90	119	50	172	2.0965	2.48692	1.66456	0.865653	2.57091	3.37456	1.51369	1.7748
114781	NM_001099272,NM_001172418,NM_052893,NM_152733	BTBD9	BTB domain containing 9	739	832	996	791	730	765	850	1256	3.16867	3.94534	3.96882	3.93672	3.45384	3.59983	4.20461	2.12641
101929425	NR_144472	BTBD9-AS1	BTBD9 antisense RNA 1	0	0	0	0	0	0	0	0	0	0	0	0	0	0	0	0
685	NM_001316963,NM_001729	BTC	betacellulin	0	10	4	0	0	18	8	10	0	0.14133	0.049539	0	0	0.250261	0.114409	0.047973
686	NM_000060,NM_001281723,NM_001281724,NM_001281725,NM_001281726,NM_001323582	BTD	biotinidase	351	252	329	274	265	307	277	780	5.54947	4.59097	4.31927	4.65461	4.07145	5.05973	5.63983	4.43757
689	NM_001037637,NM_001207	BTF3	basic transcription factor 3	9260	7332	9393	7445	7695	7171	6825	21541	341.587	300.156	318.646	313.813	315.624	291.061	293.399	316.341
91408	NM_001136497,NM_001243767,NM_152265	BTF3L4	basic transcription factor 3 like 4	2271	2255	2081	1406	1608	2159	1502	4611	18.4579	20.391	15.7619	13.6367	14.4995	19.2631	14.2515	14.9436
690	NR_026983	BTF3P11	basic transcription factor 3 pseudogene 11	0	0	0	0	0	0	0	0	0	0	0	0	0	0	0	0
694	NM_001731	BTG1	BTG anti-proliferation factor 1	1107	1604	1407	831	968	1531	996	3355	8.88501	14.3278	10.4957	7.85921	8.62249	13.4962	9.31893	10.7393
7832	NM_006763	BTG2	BTG anti-proliferation factor 2	1472	1042	1344	1091	1425	936	1007	3295	20.4041	16.0599	17.3056	17.8023	21.9171	14.2468	16.268	18.2066
10950	NM_001130914,NM_006806	BTG3	BTG anti-proliferation factor 3	908	982	833	630	739	913	585	1796	23.1534	27.6932	19.7157	18.8277	20.9652	25.573	17.3471	18.2499
54766	NM_017589	BTG4	BTG anti-proliferation factor 4	0	1	0	0	0	0	0	0	0	0.031678	0	0	0	0	0	0
695	NM_000061,NM_001287344,NM_001287345	BTK	Bruton tyrosine kinase	3	16	0	4	0	8	0	14	0.027344	0.223487	0	0.063891	0	0.110953	0	0.075378
151888	NM_001085357,NM_181780	BTLA	B and T lymphocyte associated	0	0	0	0	0	0	0	0	0	0	0	0	0	0	0	0
696	NM_001732	BTN1A1	butyrophilin subfamily 1 member A1	8	12	6	0	6	7	0	0	0.101468	0.162851	0.067895	0	0.0785	0.094067	0	0
11120	NM_001197233,NM_001197234,NM_007049,NM_078476	BTN2A1	butyrophilin subfamily 2 member A1	1017	1125	1340	1027	894	1123	1080	2902	13.1653	15.8237	16.0637	15.1615	12.6335	15.5974	15.915	14.8503
10385	NM_001197237,NM_001197238,NM_001197239,NM_001197240,NM_006995,NM_181531	BTN2A2	butyrophilin subfamily 2 member A2	864	1011	602	499	747	1068	453	1535	10.3586	13.3137	6.7515	6.88116	9.59961	13.3761	5.93143	7.33413
54718	NR_027795	BTN2A3P	butyrophilin subfamily 2 member A3, pseudogene	146	178	160	132	120	176	105	389	2.2051	2.99335	2.25023	2.34528	2.00067	2.91624	1.83616	2.34507
11119	NM_001145008,NM_001145009,NM_007048,NM_194441	BTN3A1	butyrophilin subfamily 3 member A1	278	300	149	148	252	325	158	390	2.98914	3.62152	1.48442	1.87344	2.58789	3.84551	1.64953	1.65719
11118	NM_001197246,NM_001197247,NM_001197248,NM_001197249,NM_007047	BTN3A2	butyrophilin subfamily 3 member A2	558	435	324	339	557	416	302	908	5.51607	4.71505	3.05519	3.9967	6.12073	4.61921	3.49909	3.58297
10384	NM_001242803,NM_006994,NM_197974	BTN3A3	butyrophilin subfamily 3 member A3	118	101	71	68	107	133	57	210	1.45769	1.39887	0.823002	1.00961	1.48101	1.81717	0.818826	1.04552
100129094	NM_001287262	BTNL10	butyrophilin like 10	0	0	0	0	0	0	0	0	0	0	0	0	0	0	0	0
56244	NM_001304561	BTNL2	butyrophilin like 2	0	0	0	0	0	0	0	0	0	0	0	0	0	0	0	0
10917	NM_197975	BTNL3	butyrophilin like 3	0	0	0	0	4	4	2	2	0	0	0	0	0.055373	0.061063	0.035911	0.012281
79908	NM_001040462,NM_001159707,NM_001159708,NM_001159709,NM_001159710,NM_024850	BTNL8	butyrophilin like 8	0	4	0	0	0	0	0	0	0	0.053235	0	0	0	0	0	0
153579	NM_001308245,NM_152547	BTNL9	butyrophilin like 9	91	83	103	66	116	114	61	180	1.11739	1.06251	1.13704	0.924923	1.54411	1.55109	0.819107	0.943085
8945	NM_001256856,NM_003939,NM_033637	BTRC	beta-transducin repeat containing E3 ubiquitin protein ligase	1126	845	1319	1064	1149	917	1022	3354	6.89134	5.78148	7.54671	7.71967	7.82752	6.20701	7.31955	8.23442
699	NM_001278616,NM_001278617,NM_004336	BUB1	BUB1 mitotic checkpoint serine/threonine kinase	4683	3314	5000	4559	4119	3670	3690	13576	48.4573	38.1014	48.0489	55.5051	47.2585	41.6572	44.462	55.9421
701	NM_001211	BUB1B	BUB1 mitotic checkpoint serine/threonine kinase B	2755	2069	2729	2408	2268	2198	2142	6964	27.6714	23.1074	25.4667	28.4796	25.2774	24.2375	25.0718	27.8828
106821730	NM_001128628,NM_001128629	BUB1B-PAK6	BUB1B-PAK6 readthrough	38	4	2	0	10	14	13	29	0.363535	0.032829	0.017504	0	0.104931	0.133347	0.135763	0.1103
9184	NM_001007793,NM_004725	BUB3	BUB3, mitotic checkpoint protein	5552	4794	5396	4193	4330	4490	4099	12370	102.129	89.4592	89.3517	89.9595	90.9674	87.2373	86.6629	86.6043
84811	NM_001159736,NM_032725	BUD13	BUD13 homolog	577	450	753	565	511	524	559	1700	9.81831	8.69713	12.0917	11.3225	9.86959	9.82061	11.0865	11.7107
114049	NM_001202560,NM_017528,NR_037776,NR_045512	BUD23	BUD23, rRNA methyltransferase and ribosome maturation factor	1057	827	1261	1024	927	934	1020	2754	31.8931	27.7494	35.5213	36.1595	31.1211	30.9494	35.9804	33.1471
8896	NM_003910	BUD31	BUD31 homolog	922	1098	1058	777	844	1022	792	2128	33.2189	43.982	35.4001	32.9548	33.7485	40.4409	33.2476	30.5601
11149	NM_001199563,NM_007073,NM_147147	BVES	blood vessel epicardial substance	645	591	502	393	573	590	383	1168	4.35216	4.42638	3.14712	3.14326	4.30232	4.36911	3.01717	3.14167
154442	NR_037157	BVES-AS1	BVES antisense RNA 1	0	0	0	0	7	6	0	0	0	0	0	0	0.162719	0.137627	0	0
705	NM_004053	BYSL	bystin like	883	767	1146	891	776	775	937	2448	16.6707	16.0995	20.105	19.8172	16.2604	16.0636	20.6164	18.4243
9689	NM_001207067,NM_001207068,NM_001207069,NM_001321688,NM_001321690,NM_001321691,NM_001321693,NM_001321694,NM_014670	BZW1	basic leucine zipper and W2 domains 1	6561	4070	6775	5003	5086	3871	4994	14351	80.6659	55.5014	77.337	72.1407	69.58	52.2097	71.3805	70.304
28969	NM_001159767,NM_014038,NR_027624	BZW2	basic leucine zipper and W2 domains 2	1705	1483	1725	1461	1458	1555	1287	4106	34.4083	33.3322	32.3015	34.7082	32.6698	34.5803	30.4085	33.1217
11067	NM_007021	C10orf10	chromosome 10 open reading frame 10	166	222	170	133	179	209	113	381	3.02782	4.49636	2.87036	2.84053	3.61122	4.17967	2.4023	2.76967
414152	NM_001164375,NM_001168390	C10orf105	chromosome 10 open reading frame 105	0	0	0	0	0	0	0	0	0	0	0	0	0	0	0	0
219621	NM_173554	C10orf107	chromosome 10 open reading frame 107	16	14	17	0	6	23	5	25	0.452374	0.467471	0.458648	0	0.190232	0.734983	0.167321	0.290066
221060	NM_153244	C10orf111	chromosome 10 open reading frame 111	9	10	17	7	2	8	18	24	0.179526	0.219837	0.32952	0.173654	0.048683	0.17178	0.448592	0.20146
387638	NM_001010896,NM_001177483	C10orf113	chromosome 10 open reading frame 113	3	1	1	6	10	10	6	21	0.179317	0.047796	0.055942	0.397656	0.638002	0.628861	0.387584	0.504196
399814	NM_001010912	C10orf120	chromosome 10 open reading frame 120	0	0	0	0	0	0	0	0	0	0	0	0	0	0	0	0
283080	NM_001278522	C10orf126	chromosome 10 open reading frame 126	0	0	0	0	0	0	0	0	0	0	0	0	0	0	0	0
170371	NM_001010863,NM_001288740,NM_001288741,NM_001288742,NM_001288743	C10orf128	chromosome 10 open reading frame 128	0	0	0	0	0	3	0	0	0	0	0	0	0	0.072812	0	0
100130539	NM_001258000	C10orf142	chromosome 10 open reading frame 142	0	0	0	0	0	0	0	0	0	0	0	0	0	0	0	0
220979	NM_001039380,NR_126421	C10orf25	chromosome 10 open reading frame 25	25	35	40	23	30	42	15	66	0.294971	0.46744	0.464983	0.328262	0.393125	0.550553	0.208343	0.31515
219738	NM_145306	C10orf35	chromosome 10 open reading frame 35	142	164	175	117	129	177	136	397	4.95781	6.33939	5.66489	4.78617	4.99883	6.77159	5.51615	5.5226
282966	NM_001042427,NM_182554	C10orf53	chromosome 10 open reading frame 53	0	0	0	0	0	0	0	0	0	0	0	0	0	0	0	0
414236	NM_001001791	C10orf55	chromosome 10 open reading frame 55	6	4	0	0	0	7	0	0	0.080442	0.05861	0	0	0	0.107155	0	0
414157	NM_001009997	C10orf62	chromosome 10 open reading frame 62	12	10	8	4	8	9	4	21	0.352385	0.312968	0.208175	0.142575	0.251607	0.298473	0.107929	0.247423
256815	NM_001351306,NM_153714	C10orf67	chromosome 10 open reading frame 67	6	11	8	0	3	4	0	8	0.067253	0.144655	0.163287	0	0.04077	0.048861	0	0.039447
118461	NM_001135196	C10orf71	chromosome 10 open reading frame 71	2	0	0	0	0	0	0	0	0.013564	0	0	0	0	0	0	0
100506769	NR_108038	C10orf71-AS1	C10orf71 antisense RNA 1	0	2	0	0	0	0	0	0	0	0.064128	0	0	0	0	0	0
79591	NM_024541	C10orf76	chromosome 10 open reading frame 76	570	567	511	502	615	654	534	1467	5.218	5.7699	4.34812	5.41248	6.25634	6.57803	5.70405	5.35673
143379	NM_001330142,NM_001350930,NM_001350931,NM_144661	C10orf82	chromosome 10 open reading frame 82	112	153	100	75	93	159	58	202	3.63373	5.2492	2.65779	2.37517	2.83554	4.9769	1.79674	2.47417
80007	NM_024942	C10orf88	chromosome 10 open reading frame 88	491	590	605	366	360	522	424	1164	5.97149	7.98753	6.8349	5.23993	4.85427	6.97218	6.00885	5.64759
118611	NM_001004298,NM_001350921,NM_001350922,NM_001350923,NR_146939	C10orf90	chromosome 10 open reading frame 90	0	0	4	0	0	0	0	0	0	0	0.036585	0	0	0	0	0
170393	NM_173541	C10orf91	chromosome 10 open reading frame 91	0	0	0	0	0	4	0	3	0	0	0	0	0	0.214852	0	0.055125
79946	NM_024886	C10orf95	chromosome 10 open reading frame 95	0	5	5	3	4	0	0	10	0	0.137768	0.104607	0.085895	0.099627	0	0	0.098954
387695	NM_207373	C10orf99	chromosome 10 open reading frame 99	0	0	0	0	0	0	0	0	0	0	0	0	0	0	0	0
64776	NM_001330371,NM_022761	C11orf1	chromosome 11 open reading frame 1	222	229	193	168	192	194	154	508	8.54111	9.79783	6.9397	7.56219	8.28597	8.15639	6.91631	7.77033
56673	NM_020643	C11orf16	chromosome 11 open reading frame 16	3	6	0	0	0	0	0	0	0.039931	0.113619	0	0	0	0	0	0
29125	NM_001142946,NM_001329958,NR_138249	C11orf21	chromosome 11 open reading frame 21	0	4	0	0	0	6	0	0	0	0.045649	0	0	0	0.083174	0	0
53838	NM_001300913,NM_022338	C11orf24	chromosome 11 open reading frame 24	693	607	951	665	637	552	688	1996	15.678	13.9604	19.3906	15.3463	14.5913	13.0258	16.16	17.1486
143501	NM_144663	C11orf40	chromosome 11 open reading frame 40	0	0	0	0	0	0	0	0	0	0	0	0	0	0	0	0
160298	NM_173525	C11orf42	chromosome 11 open reading frame 42	0	0	0	0	0	0	0	0	0	0	0	0	0	0	0	0
283171	NM_001271983	C11orf44	chromosome 11 open reading frame 44	0	0	0	0	0	0	0	0	0	0	0	0	0	0	0	0
219833	NM_001256088,NM_145013,NR_045767	C11orf45	chromosome 11 open reading frame 45	152	247	65	80	122	236	61	264	1.56797	2.83673	0.616809	0.964809	1.39024	2.67315	0.729528	1.08684
79096	NM_001003676,NM_001003677,NM_001003678,NM_001278222,NM_024113,NR_103471,NR_103472	C11orf49	chromosome 11 open reading frame 49	435	449	468	382	388	455	390	1138	9.26779	10.5979	9.29968	9.80544	8.97033	10.4186	9.68074	9.79561
[truncated: 25,687 more rows]
